# Supplementary material for: Crystal structure of 1-iodo-3-{[4-(tert-butyl­sulfan­yl)phen­yl]ethyn­yl}azulene
Source: Acta Crystallogr E Crystallogr Commun. 2015 Jul 4;71(Pt 8):o544–5. doi: 10.1107/S2056989015012542 (PMC4571388; doi:10.1107/S2056989015012542)
Supplement: Supplementary file 1 [file e-71-0o544-sup1.cif]

##############################################################################
#                                                                            #
# This CIF contains the data in a paper accepted for publication in          #
# Acta Crystallographica Section E. It conforms to the requirements of       #
# Notes for Authors for Acta Crystallographica Section E, and has been       #
# peer reviewed under the auspices of the IUCr Commission on Journals.       #
#                                                                            #
# Full details of the Crystallographic Information File format               #
# are given in the paper "The Crystallographic Information File (CIF):       #
# a New Standard Archive File for Crystallography" by S. R. Hall, F. H.      #
# Allen and I. D. Brown [Acta Cryst. (1991), A47, 655-685].                  #
#                                                                            #
# The current version of the core CIF dictionary is obtainable from          #
# ftp://ftp.iucr.org/pub/cif_core.dic.                                       #
#                                                                            #
# Software is freely available for graphical display of the structure(s)     #
# in this CIF. For information consult the CIF software page                 #
# http://www.iucr.org/resources/cif/software.                                #
#                                                                            #
# This file may be used for bona fide research purposes within the           #
# scientific community so long as proper attribution is given to the journal # 
# article from which it was obtained.                                        #
#                                                                            #
##############################################################################
data_I
_database_code_depnum_ccdc_archive 'CCDC 1409619'
_audit_creation_method     SHELXL-2013
_chemical_name_systematic
;
3-{[4-(<i>tert</i>-Butylsulfanyl)phenyl]ethynyl}-1-iodo-azulene
;
_chemical_name_common     ?
_chemical_formula_moiety     'C22 H19 I S'
_chemical_formula_sum     'C22 H19 I S'
_chemical_formula_iupac     'C22 H19 I S'
_chemical_formula_weight     442.33
_chemical_melting_point     ?
_shelx_space_group_comment
;
The symmetry employed for this shelxl refinement is uniquely defined
by the following loop, which should always be used as a source of
symmetry information in preference to the above space-group names.
They are only intended as comments.
;
_space_group_crystal_system     monoclinic
_space_group_name_H-M_alt     'P 21/n'
_space_group_name_Hall     '-P 2yn'
loop_
    _space_group_symop_operation_xyz
    'x, y, z'
    '-x+1/2, y+1/2, -z+1/2'
    '-x, -y, -z'
    'x-1/2, -y-1/2, z-1/2'
_cell_length_a     12.7222(2)
_cell_length_b     11.9892(2)
_cell_length_c     13.7895(3)
_cell_angle_alpha     90
_cell_angle_beta     113.8510(10)
_cell_angle_gamma     90
_cell_volume     1923.68(6)
_cell_formula_units_Z     4
_cell_measurement_reflns_used     9945
_cell_measurement_theta_min     2.50
_cell_measurement_theta_max     33.05
_cell_measurement_temperature     100(2)
_exptl_crystal_description     irregular
_exptl_crystal_colour     violet
_exptl_crystal_size_max     0.280
_exptl_crystal_size_mid     0.200
_exptl_crystal_size_min     0.130
_exptl_crystal_density_diffrn     1.527
_exptl_crystal_density_meas     ?
_exptl_crystal_density_method     ?
_exptl_crystal_F_000     880
_exptl_absorpt_coefficient_mu     1.773
_exptl_absorpt_correction_type     multi-scan
_exptl_absorpt_process_details
;
(SADABS; Bruker, 2008)
;
_shelx_estimated_absorpt_T_min     0.637
_shelx_estimated_absorpt_T_max     0.802
_exptl_absorpt_correction_T_min     0.6366
_exptl_absorpt_correction_T_max     0.8022
_exptl_special_details     ?
_diffrn_ambient_temperature     100(2)
_diffrn_radiation_type     MoK\a
_diffrn_radiation_wavelength     0.71073
_diffrn_measurement_device_type     'Bruker Kappa Apex CCD'
_diffrn_measurement_method     'phi and omega scans'
_diffrn_detector_area_resol_mean     ?
_diffrn_reflns_number     23474
_diffrn_reflns_av_R_equivalents     0.0235
_diffrn_reflns_theta_min     1.840
_diffrn_reflns_theta_max     29.100
_diffrn_reflns_theta_full     25.242
_diffrn_measured_fraction_theta_max     0.999
_diffrn_measured_fraction_theta_full     0.999
_diffrn_reflns_limit_h_min     -17
_diffrn_reflns_limit_h_max     17
_diffrn_reflns_limit_k_min     -16
_diffrn_reflns_limit_k_max     16
_diffrn_reflns_limit_l_min     -18
_diffrn_reflns_limit_l_max     18
_refine_special_details     ?
_reflns_number_total     5163
_reflns_number_gt     4688
_reflns_threshold_expression     'I > 2\s(I)'
_refine_ls_structure_factor_coef     Fsqd
_refine_ls_matrix_type     full
_refine_ls_R_factor_all     0.0245
_refine_ls_R_factor_gt     0.0210
_refine_ls_wR_factor_gt     0.0570
_refine_ls_wR_factor_ref     0.0594
_refine_ls_goodness_of_fit_ref     1.039
_refine_ls_restrained_S_all     1.039
_refine_ls_number_reflns     5163
_refine_ls_number_parameters     220
_refine_ls_number_restraints     0
_refine_ls_hydrogen_treatment     constr
_refine_ls_weighting_scheme     calc
_refine_ls_weighting_details
              'w=1/[\s^2^(Fo^2^)+(0.0333P)^2^+0.9341P] where P=(Fo^2^+2Fc^2^)/3'
_atom_sites_solution_hydrogens     geom
_atom_sites_solution_primary     ?
_atom_sites_solution_secondary     ?
_refine_ls_shift/su_max     0.000
_refine_ls_shift/su_mean     0.000
_refine_diff_density_max     1.371
_refine_diff_density_min     -0.388
_refine_ls_extinction_method     none
_refine_ls_extinction_coef     .
loop_
    _atom_type_symbol
    _atom_type_description
    _atom_type_scat_dispersion_real
    _atom_type_scat_dispersion_imag
    _atom_type_scat_source
    'C' 'C' 0.0033 0.0016
                         'International Tables Vol C Tables 4.2.6.8 and 6.1.1.4'
    'H' 'H' 0.0000 0.0000
                         'International Tables Vol C Tables 4.2.6.8 and 6.1.1.4'
    'S' 'S' 0.1246 0.1234
                         'International Tables Vol C Tables 4.2.6.8 and 6.1.1.4'
    'I' 'I' -0.4742 1.8119
                         'International Tables Vol C Tables 4.2.6.8 and 6.1.1.4'
_computing_data_collection
;
APEX2 (Bruker, 2010)
;
_computing_cell_refinement
;
SAINT-NT (Sheldrick, 2008)
;
_computing_data_reduction
;
SAINT-NT (Sheldrick, 2008)
;
_computing_structure_solution
;
SHELXS97 (Sheldrick, 2008)
;
_computing_structure_refinement
;
SHELXL2013 (Sheldrick, 2015)
;
_computing_molecular_graphics
;
ORTEP-3 for Windows (Farrugia, 2012)
;
_computing_publication_material
;
SHELXTL (Sheldrick, 2008)
;
loop_
    _atom_site_type_symbol
    _atom_site_label
    _atom_site_fract_x
    _atom_site_fract_y
    _atom_site_fract_z
    _atom_site_U_iso_or_equiv
    _atom_site_adp_type
    _atom_site_calc_flag
    _atom_site_occupancy
    _atom_site_disorder_assembly
    _atom_site_disorder_group
    I I1 0.84013(2) 0.46782(2) 0.23899(2) 0.02206(5) Uani d 1 . .
    S S2 0.11506(4) -0.30969(4) 0.07255(4) 0.02563(10) Uani d 1 . .
    C C1 0.69313(13) 0.37992(13) 0.14949(13) 0.0173(3) Uani d 1 . .
    C C2 0.64454(13) 0.29623(13) 0.18826(13) 0.0179(3) Uani d 1 . .
    H H2 0.6733 0.2710 0.2596 0.022 Uiso calc 1 . .
    C C3 0.54571(13) 0.25519(13) 0.10422(13) 0.0173(3) Uani d 1 . .
    C C4 0.53172(13) 0.31415(13) 0.01096(13) 0.0163(3) Uani d 1 . .
    C C5 0.44468(14) 0.29644(14) -0.08807(14) 0.0204(3) Uani d 1 . .
    H H5 0.3916 0.2391 -0.0919 0.024 Uiso calc 1 . .
    C C6 0.42455(15) 0.35115(15) -0.18259(14) 0.0236(3) Uani d 1 . .
    H H6 0.3600 0.3256 -0.2426 0.028 Uiso calc 1 . .
    C C7 0.48585(16) 0.43818(16) -0.20148(14) 0.0238(3) Uani d 1 . .
    H H7 0.4551 0.4657 -0.2721 0.029 Uiso calc 1 . .
    C C8 0.58518(16) 0.49110(16) -0.13288(16) 0.0249(4) Uani d 1 . .
    H H8 0.6140 0.5480 -0.1634 0.030 Uiso calc 1 . .
    C C9 0.64791(15) 0.47161(13) -0.02540(15) 0.0207(3) Uani d 1 . .
    H H9 0.7142 0.5168 0.0076 0.025 Uiso calc 1 . .
    C C10 0.62711(13) 0.39541(13) 0.04023(13) 0.0160(3) Uani d 1 . .
    C C11 0.47274(14) 0.16724(14) 0.10849(14) 0.0197(3) Uani d 1 . .
    C C12 0.41110(14) 0.09113(14) 0.10767(14) 0.0214(3) Uani d 1 . .
    C C13 0.34086(13) -0.00436(14) 0.10156(14) 0.0183(3) Uani d 1 . .
    C C14 0.31147(16) -0.03408(14) 0.18573(15) 0.0230(4) Uani d 1 . .
    H H14 0.3377 0.0096 0.2486 0.028 Uiso calc 1 . .
    C C15 0.24401(15) -0.12745(15) 0.17689(14) 0.0219(3) Uani d 1 . .
    H H15 0.2249 -0.1478 0.2343 0.026 Uiso calc 1 . .
    C C16 0.20377(14) -0.19206(13) 0.08477(14) 0.0188(3) Uani d 1 . .
    C C17 0.23511(15) -0.16333(14) 0.00239(15) 0.0217(3) Uani d 1 . .
    H H17 0.2099 -0.2079 -0.0599 0.026 Uiso calc 1 . .
    C C18 0.30281(15) -0.07036(15) 0.01021(14) 0.0218(3) Uani d 1 . .
    H H18 0.3234 -0.0514 -0.0467 0.026 Uiso calc 1 . .
    C C19 -0.03091(15) -0.24833(16) 0.01235(15) 0.0258(4) Uani d 1 . .
    C C20 -0.05345(17) -0.19664(19) -0.09463(17) 0.0337(4) Uani d 1 . .
    H H20A -0.1330 -0.1700 -0.1272 0.051 Uiso calc 1 . .
    H H20B -0.0411 -0.2527 -0.1407 0.051 Uiso calc 1 . .
    H H20C -0.0008 -0.1339 -0.0851 0.051 Uiso calc 1 . .
    C C21 -0.04654(19) -0.1617(2) 0.0863(2) 0.0435(6) Uani d 1 . .
    H H21A 0.0031 -0.0974 0.0917 0.065 Uiso calc 1 . .
    H H21B -0.0259 -0.1946 0.1567 0.065 Uiso calc 1 . .
    H H21C -0.1269 -0.1374 0.0579 0.065 Uiso calc 1 . .
    C C22 -0.1104(2) -0.3474(2) -0.0007(2) 0.0454(6) Uani d 1 . .
    H H22A -0.1904 -0.3218 -0.0299 0.068 Uiso calc 1 . .
    H H22B -0.0920 -0.3824 0.0684 0.068 Uiso calc 1 . .
    H H22C -0.0999 -0.4018 -0.0491 0.068 Uiso calc 1 . .
loop_
    _atom_site_aniso_label
    _atom_site_aniso_U_11
    _atom_site_aniso_U_22
    _atom_site_aniso_U_33
    _atom_site_aniso_U_12
    _atom_site_aniso_U_13
    _atom_site_aniso_U_23
    I1 0.01979(7) 0.02162(7) 0.02101(7) -0.00596(4) 0.00437(5) -0.00162(4)
    S2 0.0270(2) 0.01496(19) 0.0329(2) -0.00596(16) 0.01011(19) 0.00387(16)
    C1 0.0149(7) 0.0151(7) 0.0203(8) -0.0020(6) 0.0054(6) -0.0022(6)
    C2 0.0170(7) 0.0161(7) 0.0202(8) 0.0007(6) 0.0070(6) 0.0020(6)
    C3 0.0165(7) 0.0136(7) 0.0214(8) -0.0004(6) 0.0071(6) 0.0008(6)
    C4 0.0162(7) 0.0121(7) 0.0212(8) 0.0000(5) 0.0081(6) -0.0007(6)
    C5 0.0202(7) 0.0167(7) 0.0229(8) -0.0031(6) 0.0073(7) -0.0020(6)
    C6 0.0238(8) 0.0243(9) 0.0183(8) -0.0017(7) 0.0040(7) -0.0010(6)
    C7 0.0294(9) 0.0243(8) 0.0176(8) 0.0005(7) 0.0094(7) 0.0021(6)
    C8 0.0269(9) 0.0213(8) 0.0295(10) -0.0012(7) 0.0146(8) 0.0059(7)
    C9 0.0208(8) 0.0174(8) 0.0251(9) -0.0047(6) 0.0106(7) -0.0014(6)
    C10 0.0157(7) 0.0135(7) 0.0193(7) -0.0006(5) 0.0076(6) -0.0016(6)
    C11 0.0178(7) 0.0171(7) 0.0225(8) 0.0009(6) 0.0064(6) 0.0035(6)
    C12 0.0168(7) 0.0203(8) 0.0244(8) 0.0003(6) 0.0057(6) 0.0055(6)
    C13 0.0141(7) 0.0153(7) 0.0239(8) -0.0005(6) 0.0060(6) 0.0037(6)
    C14 0.0229(8) 0.0243(9) 0.0195(8) -0.0065(6) 0.0063(7) -0.0008(6)
    C15 0.0231(8) 0.0238(8) 0.0190(8) -0.0051(6) 0.0087(7) 0.0018(6)
    C16 0.0181(7) 0.0140(7) 0.0240(8) -0.0013(6) 0.0080(6) 0.0026(6)
    C17 0.0248(8) 0.0175(8) 0.0269(9) -0.0028(6) 0.0147(7) -0.0041(6)
    C18 0.0240(8) 0.0207(8) 0.0261(9) -0.0010(6) 0.0157(7) 0.0022(7)
    C19 0.0210(8) 0.0274(9) 0.0279(9) -0.0097(7) 0.0087(7) 0.0018(7)
    C20 0.0284(9) 0.0367(11) 0.0314(10) -0.0069(8) 0.0072(8) 0.0088(8)
    C21 0.0270(10) 0.0586(15) 0.0486(14) -0.0018(10) 0.0191(10) -0.0132(11)
    C22 0.0338(11) 0.0454(13) 0.0482(14) -0.0219(10) 0.0073(10) 0.0110(11)
_geom_special_details
;
All e.s.d.'s (except the e.s.d. in the dihedral angle between two l.s. planes)
are estimated using the full covariance matrix. The cell e.s.d.'s are taken
into account individually in the estimation of e.s.d.'s in distances, angles
and torsion angles; correlations between e.s.d.'s in cell parameters are only
used when they are defined by crystal symmetry. An approximate (isotropic)
treatment of cell e.s.d.'s is used for estimating e.s.d.'s involving l.s.
planes.
;
loop_
    _geom_bond_atom_site_label_1
    _geom_bond_atom_site_label_2
    _geom_bond_site_symmetry_2
    _geom_bond_distance
    _geom_bond_publ_flag
    I1 C1 . 2.0651(15) ?
    S2 C16 . 1.7712(16) ?
    S2 C19 . 1.8526(19) ?
    C1 C2 . 1.394(2) ?
    C1 C10 . 1.409(2) ?
    C2 C3 . 1.410(2) ?
    C2 H2 . 0.9500 ?
    C3 C4 . 1.414(2) ?
    C3 C11 . 1.422(2) ?
    C4 C5 . 1.383(2) ?
    C4 C10 . 1.479(2) ?
    C5 C6 . 1.387(2) ?
    C5 H5 . 0.9500 ?
    C6 C7 . 1.389(3) ?
    C6 H6 . 0.9500 ?
    C7 C8 . 1.388(3) ?
    C7 H7 . 0.9500 ?
    C8 C9 . 1.390(3) ?
    C8 H8 . 0.9500 ?
    C9 C10 . 1.385(2) ?
    C9 H9 . 0.9500 ?
    C11 C12 . 1.200(2) ?
    C12 C13 . 1.434(2) ?
    C13 C18 . 1.398(3) ?
    C13 C14 . 1.402(2) ?
    C14 C15 . 1.386(2) ?
    C14 H14 . 0.9500 ?
    C15 C16 . 1.396(2) ?
    C15 H15 . 0.9500 ?
    C16 C17 . 1.391(2) ?
    C17 C18 . 1.386(2) ?
    C17 H17 . 0.9500 ?
    C18 H18 . 0.9500 ?
    C19 C20 . 1.517(3) ?
    C19 C22 . 1.523(3) ?
    C19 C21 . 1.523(3) ?
    C20 H20A . 0.9800 ?
    C20 H20B . 0.9800 ?
    C20 H20C . 0.9800 ?
    C21 H21A . 0.9800 ?
    C21 H21B . 0.9800 ?
    C21 H21C . 0.9800 ?
    C22 H22A . 0.9800 ?
    C22 H22B . 0.9800 ?
    C22 H22C . 0.9800 ?
loop_
    _geom_angle_atom_site_label_1
    _geom_angle_atom_site_label_2
    _geom_angle_atom_site_label_3
    _geom_angle_site_symmetry_1
    _geom_angle_site_symmetry_3
    _geom_angle
    _geom_angle_publ_flag
    C16 S2 C19 . . 102.19(8) ?
    C2 C1 C10 . . 109.87(14) ?
    C2 C1 I1 . . 124.97(12) ?
    C10 C1 I1 . . 125.15(12) ?
    C1 C2 C3 . . 108.81(14) ?
    C1 C2 H2 . . 125.6 ?
    C3 C2 H2 . . 125.6 ?
    C2 C3 C4 . . 108.39(14) ?
    C2 C3 C11 . . 127.23(15) ?
    C4 C3 C11 . . 124.35(15) ?
    C5 C4 C3 . . 125.25(15) ?
    C5 C4 C10 . . 127.69(15) ?
    C3 C4 C10 . . 107.06(14) ?
    C4 C5 C6 . . 128.67(16) ?
    C4 C5 H5 . . 115.7 ?
    C6 C5 H5 . . 115.7 ?
    C5 C6 C7 . . 128.83(17) ?
    C5 C6 H6 . . 115.6 ?
    C7 C6 H6 . . 115.6 ?
    C8 C7 C6 . . 129.86(17) ?
    C8 C7 H7 . . 115.1 ?
    C6 C7 H7 . . 115.1 ?
    C7 C8 C9 . . 128.44(17) ?
    C7 C8 H8 . . 115.8 ?
    C9 C8 H8 . . 115.8 ?
    C10 C9 C8 . . 128.97(16) ?
    C10 C9 H9 . . 115.5 ?
    C8 C9 H9 . . 115.5 ?
    C9 C10 C1 . . 126.65(15) ?
    C9 C10 C4 . . 127.49(15) ?
    C1 C10 C4 . . 105.87(13) ?
    C12 C11 C3 . . 176.91(19) ?
    C11 C12 C13 . . 175.55(19) ?
    C18 C13 C14 . . 119.41(15) ?
    C18 C13 C12 . . 119.05(16) ?
    C14 C13 C12 . . 121.53(16) ?
    C15 C14 C13 . . 119.71(16) ?
    C15 C14 H14 . . 120.1 ?
    C13 C14 H14 . . 120.1 ?
    C14 C15 C16 . . 120.96(16) ?
    C14 C15 H15 . . 119.5 ?
    C16 C15 H15 . . 119.5 ?
    C17 C16 C15 . . 119.00(15) ?
    C17 C16 S2 . . 120.11(13) ?
    C15 C16 S2 . . 120.89(13) ?
    C18 C17 C16 . . 120.67(16) ?
    C18 C17 H17 . . 119.7 ?
    C16 C17 H17 . . 119.7 ?
    C17 C18 C13 . . 120.22(16) ?
    C17 C18 H18 . . 119.9 ?
    C13 C18 H18 . . 119.9 ?
    C20 C19 C22 . . 110.38(17) ?
    C20 C19 C21 . . 110.34(19) ?
    C22 C19 C21 . . 110.54(18) ?
    C20 C19 S2 . . 111.05(13) ?
    C22 C19 S2 . . 103.93(14) ?
    C21 C19 S2 . . 110.44(14) ?
    C19 C20 H20A . . 109.5 ?
    C19 C20 H20B . . 109.5 ?
    H20A C20 H20B . . 109.5 ?
    C19 C20 H20C . . 109.5 ?
    H20A C20 H20C . . 109.5 ?
    H20B C20 H20C . . 109.5 ?
    C19 C21 H21A . . 109.5 ?
    C19 C21 H21B . . 109.5 ?
    H21A C21 H21B . . 109.5 ?
    C19 C21 H21C . . 109.5 ?
    H21A C21 H21C . . 109.5 ?
    H21B C21 H21C . . 109.5 ?
    C19 C22 H22A . . 109.5 ?
    C19 C22 H22B . . 109.5 ?
    H22A C22 H22B . . 109.5 ?
    C19 C22 H22C . . 109.5 ?
    H22A C22 H22C . . 109.5 ?
    H22B C22 H22C . . 109.5 ?
loop_
    _geom_torsion_atom_site_label_1
    _geom_torsion_atom_site_label_2
    _geom_torsion_atom_site_label_3
    _geom_torsion_atom_site_label_4
    _geom_torsion_site_symmetry_1
    _geom_torsion_site_symmetry_2
    _geom_torsion_site_symmetry_3
    _geom_torsion_site_symmetry_4
    _geom_torsion
    _geom_torsion_publ_flag
    C10 C1 C2 C3 . . . . 0.28(19) ?
    I1 C1 C2 C3 . . . . -179.64(11) ?
    C1 C2 C3 C4 . . . . -0.09(18) ?
    C1 C2 C3 C11 . . . . 177.91(16) ?
    C2 C3 C4 C5 . . . . 179.39(15) ?
    C11 C3 C4 C5 . . . . 1.3(3) ?
    C2 C3 C4 C10 . . . . -0.12(17) ?
    C11 C3 C4 C10 . . . . -178.19(15) ?
    C3 C4 C5 C6 . . . . 179.33(17) ?
    C10 C4 C5 C6 . . . . -1.3(3) ?
    C4 C5 C6 C7 . . . . -0.8(3) ?
    C5 C6 C7 C8 . . . . 2.6(3) ?
    C6 C7 C8 C9 . . . . -1.7(3) ?
    C7 C8 C9 C10 . . . . -0.4(3) ?
    C8 C9 C10 C1 . . . . -179.23(18) ?
    C8 C9 C10 C4 . . . . 0.5(3) ?
    C2 C1 C10 C9 . . . . 179.47(16) ?
    I1 C1 C10 C9 . . . . -0.6(2) ?
    C2 C1 C10 C4 . . . . -0.35(18) ?
    I1 C1 C10 C4 . . . . 179.57(11) ?
    C5 C4 C10 C9 . . . . 1.0(3) ?
    C3 C4 C10 C9 . . . . -179.53(16) ?
    C5 C4 C10 C1 . . . . -179.21(16) ?
    C3 C4 C10 C1 . . . . 0.28(17) ?
    C18 C13 C14 C15 . . . . -0.8(3) ?
    C12 C13 C14 C15 . . . . -179.58(16) ?
    C13 C14 C15 C16 . . . . -0.6(3) ?
    C14 C15 C16 C17 . . . . 1.8(3) ?
    C14 C15 C16 S2 . . . . -178.67(14) ?
    C19 S2 C16 C17 . . . . -89.74(15) ?
    C19 S2 C16 C15 . . . . 90.77(15) ?
    C15 C16 C17 C18 . . . . -1.6(3) ?
    S2 C16 C17 C18 . . . . 178.85(14) ?
    C16 C17 C18 C13 . . . . 0.2(3) ?
    C14 C13 C18 C17 . . . . 1.0(3) ?
    C12 C13 C18 C17 . . . . 179.80(16) ?
    C16 S2 C19 C20 . . . . 60.73(15) ?
    C16 S2 C19 C22 . . . . 179.40(14) ?
    C16 S2 C19 C21 . . . . -62.02(16) ?
loop_
    _geom_hbond_atom_site_label_D
    _geom_hbond_atom_site_label_H
    _geom_hbond_atom_site_label_A
    _geom_hbond_site_symmetry_A
    _geom_hbond_distance_DH
    _geom_hbond_distance_HA
    _geom_hbond_distance_DA
    _geom_hbond_angle_DHA
    C17 H17 Cg1 3_655 0.95 2.95 3.471(2) 116
_shelx_hkl_file
;
   1   0   0    0.07    0.03
   1   0   0    0.12    0.02
   1   0   0    0.03    0.02
  -1   0   0    0.00    0.01
  -1   0   0   -0.02    0.01
  -1   0   0   -0.01    0.02
  -2   0   0    4.07    0.18
   2   0   0    3.68    0.15
   2   0   0    3.97    0.16
  -2   0   0    4.00    0.16
   2   0   0    4.37    0.18
  -2   0   0    3.85    0.15
  -3   0   0   -0.08    0.06
   3   0   0    0.02    0.08
   3   0   0   -0.05    0.07
   3   0   0    0.14    0.07
  -3   0   0   -0.04    0.08
   4   0   0  215.26    4.62
   4   0   0  213.46    4.88
  -4   0   0  208.08    4.87
   4   0   0  225.39    4.89
  -4   0   0  221.47    4.88
   5   0   0    0.16    0.11
  -5   0   0    0.07    0.10
  -5   0   0   -0.10    0.06
   5   0   0    0.00    0.07
   5   0   0    0.09    0.08
   6   0   0  183.23    4.01
  -6   0   0  181.84    4.24
   6   0   0  181.50    4.24
  -6   0   0  186.71    4.23
   6   0   0  181.64    4.26
  -7   0   0    0.17    0.10
  -7   0   0    0.39    0.14
   7   0   0    0.01    0.08
   7   0   0   -0.04    0.11
   7   0   0    0.04    0.09
  -8   0   0    4.41    0.37
  -8   0   0    4.22    0.28
   8   0   0    4.33    0.28
   8   0   0    3.94    0.37
   8   0   0    4.36    0.32
   9   0   0   -0.14    0.14
  -9   0   0   -0.06    0.09
   9   0   0    0.08    0.11
   9   0   0    0.02    0.11
  -9   0   0    0.23    0.16
  10   0   0   68.45    1.99
 -10   0   0   67.78    1.86
  10   0   0   68.89    1.80
 -10   0   0   70.79    1.96
  11   0   0    0.22    0.15
  11   0   0   -0.01    0.18
 -11   0   0    0.42    0.20
 -11   0   0   -0.04    0.13
 -12   0   0   15.82    0.69
  12   0   0   16.35    0.84
 -12   0   0   16.28    0.80
 -13   0   0   -0.29    0.21
  13   0   0   -0.13    0.21
 -13   0   0   -0.04    0.15
 -14   0   0    1.51    0.27
  14   0   0    1.06    0.35
 -15   0   0   -0.13    0.15
  15   0   0    0.10    0.28
  16   0   0   17.61    1.04
  17   0   0   -0.59    0.26
   0   1   0    0.16    0.04
   1  -1   0   30.55    0.69
  -1  -1   0   30.72    0.72
  -1  -1   0   30.38    0.67
  -1  -1   0   30.27    0.71
  -1   1   0   29.99    0.69
   1   1   0   31.37    0.72
   1   1   0   26.96    0.71
   1   1   0   29.51    0.70
  -2  -1   0    4.49    0.20
   2  -1   0    5.38    0.17
  -2  -1   0    4.78    0.19
   2  -1   0    4.84    0.18
   2  -1   0    4.92    0.15
   2   1   0    5.17    0.18
  -2   1   0    4.59    0.16
  -2   1   0    4.85    0.15
  -2   1   0    4.59    0.17
   2   1   0    4.91    0.21
   3  -1   0  585.83   12.70
   3  -1   0  584.06   12.01
  -3  -1   0  550.39   12.44
  -3  -1   0  570.15   11.87
   3  -1   0  564.40   12.53
  -3  -1   0  557.25   12.65
   3   1   0  590.33   12.46
   3   1   0  596.30   12.77
  -3   1   0  544.52   12.50
   3   1   0  558.34   11.87
  -3   1   0  551.39   12.16
  -3   1   0  567.03   12.64
   4  -1   0   10.32    0.32
   4  -1   0   10.78    0.38
   4  -1   0   10.70    0.35
  -4  -1   0    9.86    0.39
  -4  -1   0    9.86    0.34
  -4  -1   0    9.35    0.36
  -4   1   0   10.61    0.34
  -4   1   0    9.80    0.28
   4   1   0    9.64    0.39
  -4   1   0   10.09    0.36
   4   1   0    9.52    0.33
   4   1   0   10.26    0.37
   5  -1   0   16.39    0.49
   5  -1   0   15.78    0.55
  -5  -1   0   16.68    0.57
   5  -1   0   16.38    0.53
  -5  -1   0   16.06    0.54
  -5   1   0   16.06    0.54
  -5   1   0   16.29    0.50
   5   1   0   16.86    0.51
   5   1   0   16.62    0.55
  -5   1   0   16.04    0.42
   5   1   0   15.80    0.57
   6  -1   0   17.34    0.55
  -6  -1   0   17.95    0.61
   6  -1   0   17.19    0.59
  -6  -1   0   18.19    0.65
   6  -1   0   16.80    0.62
   6   1   0   18.51    0.57
  -6   1   0   17.33    0.46
  -6   1   0   17.34    0.60
  -6   1   0   18.18    0.57
   6   1   0   17.84    0.62
   6   1   0   18.36    0.66
   7  -1   0   99.50    2.41
  -7  -1   0  100.46    2.46
  -7  -1   0   98.80    2.43
   7  -1   0   95.53    2.27
   7  -1   0   95.90    2.44
   7   1   0   97.65    2.43
   7   1   0   97.69    2.29
   7   1   0   97.81    2.48
  -7   1   0   98.15    2.41
  -7   1   0   97.38    2.16
  -7   1   0   96.57    2.36
  -8  -1   0    9.99    0.51
   8  -1   0    9.51    0.50
   8  -1   0    9.89    0.43
   8  -1   0    9.87    0.47
  -8  -1   0    9.67    0.46
  -8   1   0   11.17    0.44
  -8   1   0    9.46    0.30
  -8   1   0   10.49    0.50
   8   1   0   10.11    0.53
   8   1   0    9.16    0.47
   8   1   0    9.64    0.44
   9  -1   0   90.48    2.16
   9  -1   0   85.68    2.33
  -9  -1   0   88.49    2.35
  -9  -1   0   87.78    2.29
  -9   1   0   88.30    2.29
   9   1   0   86.20    2.17
   9   1   0   88.94    2.31
  -9   1   0   87.23    2.21
   9   1   0   88.76    2.38
  10  -1   0    0.16    0.14
 -10  -1   0    0.19    0.15
  10  -1   0    0.18    0.17
 -10  -1   0    0.16    0.20
  10   1   0    0.17    0.14
  10   1   0    0.26    0.20
 -10   1   0   -0.04    0.10
 -10   1   0    0.05    0.16
  11  -1   0    5.50    0.51
 -11  -1   0    5.43    0.40
 -11  -1   0    5.56    0.51
  11  -1   0    6.08    0.40
 -11   1   0    5.73    0.36
 -11   1   0    5.66    0.50
  11   1   0    6.29    0.56
 -12  -1   0    0.19    0.17
  12  -1   0    0.09    0.20
 -12  -1   0    0.14    0.22
 -12   1   0    0.15    0.19
 -12   1   0   -0.15    0.12
  12   1   0    0.12    0.20
 -13  -1   0   21.76    1.00
 -13  -1   0   21.18    0.87
  13  -1   0   19.36    0.96
 -13   1   0   21.42    0.80
  13   1   0   21.41    1.03
 -14  -1   0    4.31    0.44
 -14  -1   0    4.67    0.55
  14  -1   0    4.42    0.56
 -14   1   0    4.26    0.38
  14   1   0    4.38    0.57
 -15  -1   0   23.26    0.97
  15  -1   0   24.35    1.18
  15   1   0   24.87    1.22
 -15   1   0   24.17    0.86
  16  -1   0    0.12    0.31
  16   1   0    0.22    0.32
  17  -1   0    1.38    0.42
  17   1   0    0.73    0.40
   0  -2   0   87.81    1.96
   0  -2   0   91.44    1.96
  -1  -2   0   33.27    0.81
  -1  -2   0   35.53    0.80
   1   2   0   33.08    0.82
  -1   2   0   33.55    0.81
   1   2   0   33.89    0.81
   1   2   0   34.46    0.79
  -2  -2   0  282.65    5.97
  -2  -2   0  290.58    6.30
   2  -2   0  282.00    6.21
  -2  -2   0  281.51    6.28
   2   2   0  289.08    6.30
  -2   2   0  282.24    6.11
   2   2   0  279.08    6.12
   2   2   0  288.11    6.27
  -3  -2   0  145.34    3.22
   3  -2   0  145.56    3.14
  -3  -2   0  138.75    3.21
   3  -2   0  142.59    3.15
   3   2   0  120.27    3.19
  -3   2   0  135.90    3.12
   3   2   0  144.76    3.03
  -3   2   0  144.26    3.08
   3   2   0  146.93    3.22
   3   2   0  138.66    3.09
  -4  -2   0  163.04    3.78
   4  -2   0  161.64    3.72
   4  -2   0  167.94    3.72
  -4  -2   0  163.62    3.57
  -4  -2   0  165.67    3.78
   4  -2   0  169.89    3.51
   4   2   0  161.78    3.78
  -4   2   0  169.63    3.65
  -4   2   0  162.56    3.59
   4   2   0  166.09    3.57
  -4   2   0  159.24    3.69
   5  -2   0   92.40    2.17
   5  -2   0   88.54    2.19
  -5  -2   0   90.44    2.23
  -5  -2   0   94.83    2.10
  -5  -2   0   92.50    2.25
   5  -2   0   91.50    2.04
   5   2   0   92.55    2.25
   5   2   0   93.09    2.22
  -5   2   0   91.69    2.10
   5   2   0   91.62    2.09
  -5   2   0   86.63    2.15
  -5   2   0   90.59    2.04
   6  -2   0  262.26    5.42
   6  -2   0  246.53    5.73
   6  -2   0  258.65    5.73
  -6  -2   0  247.09    5.78
  -6  -2   0  253.56    5.79
  -6   2   0  255.12    5.65
   6   2   0  253.26    5.78
  -6   2   0  248.72    5.69
  -6   2   0  250.03    5.45
   6   2   0  250.22    5.46
   7  -2   0   16.95    0.54
   7  -2   0   16.24    0.63
  -7  -2   0   15.70    0.60
  -7  -2   0   15.32    0.64
   7   2   0   16.55    0.62
   7   2   0   16.04    0.65
  -7   2   0   15.74    0.58
  -7   2   0   16.66    0.46
   7   2   0   16.44    0.57
  -7   2   0   15.31    0.50
  -8  -2   0   11.17    0.51
  -8  -2   0   11.47    0.56
   8  -2   0   10.84    0.45
   8  -2   0   10.33    0.53
   8   2   0   10.83    0.47
   8   2   0   10.35    0.50
   8   2   0   10.54    0.55
  -8   2   0   10.96    0.34
  -8   2   0   11.24    0.42
  -8   2   0   11.63    0.51
  -9  -2   0   16.90    0.68
   9  -2   0   17.46    0.72
   9  -2   0   15.55    0.60
  -9  -2   0   17.95    0.75
  -9   2   0   16.53    0.56
  -9   2   0   17.22    0.67
  -9   2   0   15.60    0.44
   9   2   0   17.76    0.76
   9   2   0   15.63    0.62
   9   2   0   15.69    0.68
  10  -2   0   29.60    0.94
 -10  -2   0   29.05    1.02
 -10  -2   0   28.18    1.08
  10  -2   0   29.44    1.07
  10   2   0   30.56    1.12
 -10   2   0   29.31    0.88
 -10   2   0   29.57    1.01
  11  -2   0    1.59    0.25
 -11  -2   0    2.20    0.35
 -11  -2   0    1.75    0.28
  11  -2   0    1.36    0.29
 -11   2   0    1.60    0.27
 -11   2   0    1.66    0.20
  11   2   0    1.56    0.32
  12  -2   0   97.08    2.68
 -12  -2   0   95.73    2.68
  12  -2   0   90.18    2.41
 -12  -2   0   94.31    2.58
  12   2   0   96.47    2.71
 -12   2   0   95.21    2.36
 -13  -2   0    0.04    0.22
  13  -2   0    0.44    0.24
 -13  -2   0    0.03    0.19
 -13   2   0    0.35    0.14
  13   2   0    0.35    0.26
 -14  -2   0    3.59    0.50
  14  -2   0    4.60    0.56
 -14  -2   0    3.97    0.45
  14   2   0    4.29    0.57
 -14   2   0    4.38    0.29
 -15  -2   0    0.53    0.31
  15  -2   0    0.60    0.31
 -15  -2   0    1.24    0.31
  15   2   0    1.02    0.36
  16  -2   0   17.78    1.02
  16   2   0   15.33    1.00
  17  -2   0    3.85    0.61
  17   2   0    3.70    0.66
   0   3   0    0.12    0.08
  -1  -3   0  131.27    2.81
  -1  -3   0  125.28    2.82
   1   3   0  123.54    2.82
  -1   3   0  126.06    2.82
   1   3   0  125.40    2.81
  -2  -3   0   32.87    0.84
   2  -3   0   31.92    0.74
   2  -3   0   32.13    0.74
  -2  -3   0   32.61    0.82
   2   3   0   32.86    0.83
  -2   3   0   32.79    0.83
   2   3   0   33.03    0.80
   2   3   0   31.11    0.83
  -3  -3   0  250.75    5.66
   3  -3   0  250.38    5.56
  -3  -3   0  260.03    5.68
  -3  -3   0  256.49    5.37
   3   3   0  254.49    5.65
  -3   3   0  252.96    5.50
   3   3   0  251.77    5.65
   3   3   0  245.91    5.51
  -4  -3   0    0.16    0.08
  -4  -3   0    0.29    0.08
   4  -3   0    0.37    0.07
  -4  -3   0    0.26    0.11
   4  -3   0    0.49    0.10
   4   3   0    0.19    0.08
  -4   3   0    0.45    0.07
   4   3   0    0.19    0.08
   4   3   0    0.31    0.10
  -4   3   0    0.26    0.07
  -5  -3   0  150.58    3.53
   5  -3   0  148.72    3.44
   5  -3   0  148.92    3.41
  -5  -3   0  151.43    3.52
  -5  -3   0  146.85    3.31
   5  -3   0  156.28    3.22
   5   3   0  149.47    3.30
  -5   3   0  150.13    3.32
  -5   3   0  143.54    3.38
   5   3   0  152.62    3.50
   5   3   0  147.26    3.52
  -6  -3   0    0.42    0.11
   6  -3   0    0.91    0.12
  -6  -3   0    0.78    0.14
  -6  -3   0    0.69    0.17
   6  -3   0    0.80    0.15
  -6   3   0    1.10    0.14
   6   3   0    0.53    0.16
  -6   3   0    0.78    0.11
   6   3   0    0.56    0.12
  -7  -3   0   13.94    0.60
   7  -3   0   14.04    0.56
  -7  -3   0   12.24    0.54
   7  -3   0   13.58    0.47
   7   3   0   13.05    0.50
  -7   3   0   13.65    0.43
  -7   3   0   13.57    0.50
   7   3   0   14.39    0.61
  -8  -3   0   85.48    2.21
  -8  -3   0   85.22    2.25
   8  -3   0   83.52    2.00
   8  -3   0   86.03    2.19
   8   3   0   84.39    2.26
   8   3   0   82.38    2.18
  -8   3   0   80.82    1.92
   8   3   0   84.70    2.06
  -8   3   0   83.68    2.09
  -8   3   0   84.03    1.93
   9  -3   0  163.31    3.85
  -9  -3   0  156.85    3.86
  -9  -3   0  158.70    3.90
   9  -3   0  160.34    3.58
   9   3   0  154.25    3.90
  -9   3   0  159.28    3.73
   9   3   0  156.19    3.85
  -9   3   0  152.60    3.46
  -9   3   0  153.73    3.54
 -10  -3   0    5.55    0.41
 -10  -3   0    6.63    0.55
  10  -3   0    5.30    0.47
  10  -3   0    5.73    0.36
 -10   3   0    5.41    0.23
  10   3   0    5.40    0.51
 -11  -3   0    0.88    0.23
 -11  -3   0    1.58    0.31
  11  -3   0    1.14    0.22
  11  -3   0    0.98    0.26
 -11   3   0    0.78    0.10
  11   3   0    0.76    0.26
  12  -3   0   11.41    0.57
 -12  -3   0   11.56    0.63
  12  -3   0   10.48    0.66
 -12  -3   0   11.02    0.70
  12   3   0    9.44    0.66
 -13  -3   0   28.79    1.14
 -13  -3   0   27.62    1.20
  13  -3   0   30.70    1.21
  13   3   0   30.47    1.27
 -14  -3   0   30.58    1.30
  14  -3   0   30.07    1.27
 -14  -3   0   28.95    1.18
  14   3   0   30.91    1.34
  15  -3   0    7.22    0.71
 -15  -3   0    7.09    0.72
  15   3   0    6.76    0.72
  16  -3   0    0.06    0.31
  16   3   0    0.38    0.35
  17  -3   0    0.78    0.40
  17   3   0    0.18    0.37
   0  -4   0  148.76    3.32
   0  -4   0  150.12    3.32
   0   4   0  154.27    3.40
  -1  -4   0   76.04    1.79
  -1  -4   0   80.56    1.76
  -1   4   0   76.57    1.84
  -2  -4   0    5.22    0.25
  -2  -4   0    5.53    0.22
   2   4   0    5.79    0.18
   2   4   0    5.17    0.23
  -2   4   0    4.93    0.26
   2   4   0    5.31    0.27
  -3  -4   0   13.74    0.44
  -3  -4   0   12.41    0.40
   3  -4   0   13.07    0.35
   3  -4   0   13.23    0.36
  -3  -4   0   11.93    0.45
   3   4   0   12.79    0.44
   3   4   0   13.36    0.41
  -3   4   0   12.79    0.44
   3   4   0   13.41    0.46
   4  -4   0   62.06    1.47
  -4  -4   0   61.77    1.46
  -4  -4   0   60.77    1.56
  -4  -4   0   62.23    1.59
   4   4   0   62.43    1.52
   4   4   0   59.99    1.51
  -4   4   0   61.76    1.50
   4   4   0   61.87    1.57
   5  -4   0   87.33    2.09
  -5  -4   0   87.61    2.05
  -5  -4   0   87.60    2.21
  -5  -4   0   92.06    2.19
   5   4   0   88.10    2.15
  -5   4   0   87.07    2.05
   5   4   0   86.34    2.19
   6  -4   0  154.49    3.23
  -6  -4   0  148.43    3.35
   6  -4   0  150.27    3.47
  -6  -4   0  145.69    3.55
  -6  -4   0  143.07    3.57
   6   4   0  150.77    3.53
  -6   4   0  146.92    3.36
   6   4   0  147.84    3.57
  -6   4   0  151.06    3.35
   7  -4   0   10.56    0.39
  -7  -4   0   10.28    0.45
  -7  -4   0   11.24    0.51
   7  -4   0    9.91    0.46
  -7  -4   0   10.71    0.54
   7   4   0   11.71    0.55
  -7   4   0   10.89    0.40
   7   4   0   11.17    0.49
  -7   4   0   10.82    0.40
   8  -4   0   13.80    0.49
  -8  -4   0   12.89    0.59
   8  -4   0   13.73    0.58
  -8  -4   0   12.23    0.62
  -8   4   0   13.84    0.46
   8   4   0   13.04    0.63
   8   4   0   13.80    0.58
  -8   4   0   12.56    0.49
  -9  -4   0    0.37    0.15
   9  -4   0    0.06    0.15
   9  -4   0    0.44    0.14
  -9  -4   0    0.26    0.19
   9   4   0    0.28    0.19
  -9   4   0    0.48    0.12
   9   4   0    0.51    0.16
  10  -4   0   42.60    1.19
 -10  -4   0   40.56    1.40
  10  -4   0   41.51    1.33
 -10  -4   0   39.33    1.34
  10   4   0   42.86    1.42
 -11  -4   0   80.56    2.36
 -11  -4   0   83.17    2.31
  11  -4   0   77.77    2.26
  11  -4   0   81.87    2.07
  11   4   0   80.60    2.36
  12  -4   0   18.83    0.76
 -12  -4   0   17.69    0.90
  12  -4   0   17.67    0.85
  12   4   0   19.44    0.94
  13  -4   0    1.48    0.33
 -13  -4   0    1.22    0.33
  13  -4   0    1.57    0.28
  13   4   0    1.38    0.37
 -14  -4   0   -0.10    0.24
  14  -4   0    0.24    0.26
  14   4   0    0.01    0.25
 -15  -4   0   12.03    0.83
  15  -4   0   10.44    0.77
  15   4   0   11.87    0.86
 -16  -4   0   12.53    0.92
  16  -4   0   14.42    0.92
  16   4   0   14.31    0.96
  17  -4   0    5.18    0.67
  17   4   0    7.53    0.84
   0  -5   0   -0.01    0.05
   0   5   0   -0.02    0.07
  -1  -5   0    3.95    0.20
  -1  -5   0    4.36    0.16
   1   5   0    4.43    0.26
  -1   5   0    4.27    0.26
  -2  -5   0   72.04    1.65
  -2  -5   0   69.00    1.67
   2   5   0   69.07    1.72
   2   5   0   66.97    1.63
  -2   5   0   69.36    1.71
  -3  -5   0  140.38    3.25
   3  -5   0  139.80    3.08
  -3  -5   0  144.15    3.24
   3  -5   0  136.93    3.08
  -3   5   0  136.37    3.20
   3   5   0  137.99    3.22
   3   5   0  136.23    3.22
   3   5   0  145.83    3.16
  -4  -5   0   66.20    1.55
   4  -5   0   65.61    1.53
  -4  -5   0   64.27    1.65
  -4  -5   0   63.82    1.68
   4   5   0   63.90    1.65
   4   5   0   64.58    1.64
   4   5   0   66.32    1.60
  -4   5   0   68.00    1.63
  -5  -5   0    1.61    0.18
   5  -5   0    1.81    0.17
  -5  -5   0    1.79    0.21
  -5  -5   0    2.07    0.24
   5   5   0    2.12    0.24
  -5   5   0    1.82    0.20
   5   5   0    2.19    0.23
   5   5   0    1.96    0.19
   6  -5   0   26.16    0.65
  -6  -5   0   25.49    0.88
   6  -5   0   25.48    0.77
  -6  -5   0   24.96    0.84
  -6  -5   0   24.82    0.78
   6   5   0   25.60    0.87
  -6   5   0   26.60    0.78
   6   5   0   26.11    0.81
  -7  -5   0   67.61    1.74
   7  -5   0   71.86    1.62
  -7  -5   0   68.55    1.87
  -7  -5   0   68.99    1.92
   7  -5   0   70.84    1.78
   7   5   0   66.75    1.88
  -7   5   0   68.85    1.70
   7   5   0   69.89    1.82
   8  -5   0   70.86    1.83
  -8  -5   0   64.61    1.89
   8  -5   0   68.18    1.65
  -8  -5   0   69.97    1.96
  -8   5   0   69.28    1.69
   8   5   0   71.68    1.94
   8   5   0   65.95    1.84
   9  -5   0    2.65    0.31
  -9  -5   0    2.53    0.32
   9  -5   0    2.71    0.25
  -9  -5   0    2.48    0.35
  -9   5   0    3.05    0.25
   9   5   0    2.32    0.29
   9   5   0    2.61    0.36
  10  -5   0   18.77    0.80
  10  -5   0   20.14    0.71
 -10  -5   0   19.95    0.90
 -10  -5   0   19.59    0.84
  10   5   0   20.09    0.90
 -11  -5   0    2.61    0.41
  11  -5   0    2.73    0.37
  11  -5   0    2.78    0.30
  11   5   0    3.28    0.44
  12  -5   0    6.82    0.44
 -12  -5   0    6.72    0.65
  12  -5   0    7.32    0.54
  12   5   0    6.99    0.65
 -13  -5   0    0.71    0.30
  13  -5   0    0.82    0.23
  13  -5   0    1.23    0.31
  13   5   0    0.89    0.32
  14  -5   0   18.40    0.95
 -14  -5   0   19.20    1.03
  14   5   0   17.54    1.00
  15  -5   0    6.36    0.65
 -15  -5   0    5.62    0.67
  15   5   0    6.39    0.72
  16  -5   0    0.69    0.36
 -16  -5   0    0.29    0.34
  16   5   0    0.75    0.41
 -17  -5   0    2.25    0.56
  17  -5   0    2.72    0.53
  17   5   0    2.52    0.53
   0  -6   0  161.73    3.60
   0   6   0  162.14    3.73
  -1  -6   0  166.96    3.70
  -1  -6   0  164.65    3.74
   1   6   0  166.73    3.83
  -1   6   0  165.49    3.82
  -2  -6   0   12.29    0.44
  -2  -6   0   11.98    0.40
   2   6   0   12.49    0.50
  -2   6   0   12.04    0.49
   2   6   0   11.90    0.38
  -3  -6   0   46.07    1.19
  -3  -6   0   45.39    1.15
   3   6   0   39.37    1.11
  -3   6   0   43.31    1.20
   3   6   0   42.92    1.21
  -4  -6   0   24.54    0.70
   4  -6   0   24.95    0.63
  -4  -6   0   23.98    0.80
  -4  -6   0   24.71    0.76
   4  -6   0   24.12    0.62
   4   6   0   24.54    0.75
   4   6   0   24.43    0.67
   4   6   0   23.13    0.79
  -4   6   0   24.40    0.78
   5  -6   0  126.94    2.87
  -5  -6   0  125.63    3.06
  -5  -6   0  123.33    3.02
  -5  -6   0  127.34    2.85
   5   6   0  124.24    2.93
  -5   6   0  123.91    2.94
   5   6   0  125.04    2.98
   5   6   0  124.82    3.02
  -6  -6   0    7.27    0.41
  -6  -6   0    8.28    0.39
  -6  -6   0    8.44    0.47
   6  -6   0    7.84    0.35
   6   6   0    8.00    0.44
  -6   6   0    7.59    0.38
   6   6   0    7.81    0.37
   7  -6   0    7.22    0.28
  -7  -6   0    7.17    0.47
   7  -6   0    7.20    0.37
  -7  -6   0    7.49    0.43
   7   6   0    8.24    0.40
  -7   6   0    7.56    0.38
   7   6   0    7.24    0.46
  -8  -6   0    0.07    0.12
   8  -6   0   -0.05    0.08
  -8  -6   0   -0.19    0.15
   8  -6   0   -0.01    0.13
   8   6   0    0.11    0.16
   8   6   0    0.10    0.12
  -8   6   0    0.14    0.11
  -9  -6   0   38.16    1.34
   9  -6   0   40.09    1.22
   9  -6   0   38.91    1.07
  -9   6   0   39.27    1.10
   9   6   0   39.51    1.33
   9   6   0   38.44    1.22
  10  -6   0    6.02    0.44
  10  -6   0    7.10    0.39
 -10  -6   0    7.70    0.57
  10   6   0    7.51    0.56
 -11  -6   0   54.97    1.82
  11  -6   0   54.42    1.51
  11  -6   0   54.78    1.68
  11   6   0   55.22    1.79
  12  -6   0    4.94    0.42
  12  -6   0    4.39    0.47
 -12  -6   0    3.96    0.53
  12   6   0    4.30    0.53
 -13  -6   0    8.56    0.77
  13  -6   0    9.50    0.64
  13  -6   0    9.44    0.55
  13   6   0    7.89    0.75
  14  -6   0    0.23    0.21
 -14  -6   0    0.77    0.35
  14  -6   0    0.87    0.31
  14   6   0    0.46    0.34
 -15  -6   0    7.17    0.76
  15  -6   0    8.09    0.74
  15   6   0    6.96    0.78
 -16  -6   0    2.07    0.50
  16  -6   0    2.22    0.50
  16   6   0    1.73    0.48
   0  -7   0    0.01    0.06
   0   7   0    0.11    0.11
   1  -7   0    2.22    0.12
  -1  -7   0    2.48    0.18
  -1   7   0    2.25    0.25
   1   7   0    2.23    0.27
  -2  -7   0  208.44    4.66
  -2  -7   0  206.13    4.69
   2   7   0  205.28    4.74
  -2   7   0  205.48    4.73
  -3  -7   0    0.03    0.11
  -3  -7   0    0.03    0.08
  -3   7   0    0.09    0.12
   3   7   0   -0.03    0.11
   3   7   0   -0.07    0.08
  -4  -7   0   68.23    1.63
  -4  -7   0   68.78    1.74
   4  -7   0   67.34    1.56
   4  -7   0   66.87    1.56
  -4  -7   0   66.92    1.78
   4   7   0   69.52    1.81
  -4   7   0   68.92    1.78
   4   7   0   67.22    1.71
  -5  -7   0   13.28    0.50
  -5  -7   0   13.40    0.59
   5  -7   0   12.46    0.41
   5  -7   0   11.99    0.40
  -5  -7   0   12.11    0.52
   5   7   0   13.08    0.43
   5   7   0   12.27    0.52
  -5   7   0   13.38    0.56
   5   7   0   13.72    0.58
  -6  -7   0    8.29    0.45
  -6  -7   0    8.57    0.42
  -6  -7   0    9.72    0.52
   6  -7   0    9.11    0.37
   6   7   0    8.55    0.38
   6   7   0    8.29    0.47
  -6   7   0    9.66    0.46
   6   7   0    9.23    0.47
   7  -7   0   10.62    0.45
  -7  -7   0    9.19    0.51
  -7  -7   0   10.43    0.58
  -7   7   0   10.88    0.50
   7   7   0   10.75    0.55
   7   7   0    9.94    0.45
   8  -7   0   63.56    1.68
   8  -7   0   62.11    1.50
  -8  -7   0   63.47    1.88
   8   7   0   63.68    1.82
   8   7   0   61.50    1.70
  -8   7   0   64.40    1.67
   9  -7   0   11.88    0.46
  -9  -7   0   11.89    0.68
   9  -7   0   12.26    0.57
   9   7   0   12.10    0.66
   9   7   0   11.38    0.55
  -9   7   0   12.20    0.52
  10  -7   0    2.10    0.31
 -10  -7   0    2.51    0.40
  10  -7   0    2.04    0.24
  10   7   0    2.93    0.40
  11  -7   0    0.08    0.15
 -11  -7   0    0.42    0.27
  11  -7   0    0.07    0.19
  11   7   0    0.26    0.25
 -12  -7   0    2.80    0.45
  12  -7   0    3.24    0.34
  12  -7   0    2.69    0.39
  12   7   0    3.10    0.47
  13  -7   0    0.14    0.18
  13  -7   0   -0.07    0.21
 -13  -7   0   -0.22    0.25
  13   7   0    0.28    0.29
 -14  -7   0   11.74    0.82
  14  -7   0    9.76    0.69
  14  -7   0   10.85    0.62
  14   7   0   10.43    0.89
  15  -7   0    1.23    0.37
 -15  -7   0    0.98    0.40
  15   7   0    0.70    0.38
  16  -7   0    2.56    0.48
 -16  -7   0    3.32    0.59
  16   7   0    3.01    0.59
   0  -8   0   18.71    0.53
   0   8   0   17.41    0.71
   1  -8   0   51.17    1.20
   1  -8   0   49.63    1.20
  -1  -8   0   52.58    1.30
  -2  -8   0    2.35    0.23
  -2   8   0    2.49    0.29
   2   8   0    1.78    0.26
  -3  -8   0    0.67    0.13
  -3  -8   0    0.60    0.15
   3   8   0    0.46    0.16
   3   8   0    0.49    0.11
  -3   8   0    0.64    0.17
  -4  -8   0    3.94    0.34
  -4  -8   0    3.55    0.23
   4  -8   0    3.05    0.15
  -4  -8   0    3.75    0.28
  -4   8   0    3.02    0.32
   4   8   0    3.55    0.27
   4   8   0    3.33    0.35
  -5  -8   0   87.71    2.26
  -5  -8   0   85.81    2.21
   5  -8   0   86.52    2.00
  -5  -8   0   86.06    2.07
   5   8   0   83.80    2.16
   5   8   0   85.62    2.25
  -5   8   0   87.25    2.23
  -6  -8   0    0.26    0.13
  -6  -8   0    0.03    0.15
   6  -8   0    0.44    0.12
  -6   8   0    0.30    0.16
   6   8   0    0.42    0.18
   6   8   0    0.20    0.16
   6   8   0    0.32    0.10
  -7  -8   0   74.89    2.06
   7  -8   0   71.05    1.79
   7   8   0   71.86    1.81
  -7   8   0   71.64    1.90
   7   8   0   67.29    1.94
  -8  -8   0    5.68    0.52
   8  -8   0    6.20    0.36
   8  -8   0    5.48    0.26
   8   8   0    6.74    0.47
   8   8   0    5.40    0.34
  -8   8   0    5.83    0.40
   9  -8   0   12.59    0.47
  -9  -8   0   12.98    0.73
   9  -8   0   13.24    0.58
  -9   8   0   12.90    0.58
   9   8   0   12.78    0.68
   9   8   0   13.07    0.58
  10  -8   0    0.59    0.15
 -10  -8   0    0.23    0.23
  10  -8   0    0.28    0.19
  10   8   0    0.44    0.25
  11  -8   0   40.24    1.19
 -11  -8   0   40.54    1.53
  11  -8   0   41.54    1.34
 -12  -8   0    5.78    0.63
  12  -8   0    4.41    0.46
  12  -8   0    4.69    0.41
  12   8   0    4.97    0.60
  13  -8   0    3.82    0.40
  13  -8   0    2.98    0.44
 -13  -8   0    4.65    0.62
  13   8   0    3.96    0.56
 -14  -8   0    0.81    0.35
  14  -8   0    0.20    0.20
  14  -8   0    0.44    0.29
 -15  -8   0    8.56    0.86
  15  -8   0   10.32    0.73
 -16  -8   0   -0.29    0.35
  16  -8   0   -0.25    0.27
   0  -9   0    0.12    0.09
   0   9   0    0.03    0.14
   1  -9   0    8.85    0.30
   1  -9   0    7.69    0.30
  -1  -9   0    9.83    0.38
   1   9   0    8.32    0.49
  -1   9   0    7.90    0.48
  -2  -9   0   21.27    0.71
   2   9   0   21.43    0.85
  -2   9   0   21.24    0.84
  -3  -9   0   19.19    0.69
   3   9   0   18.18    0.77
  -3   9   0   17.70    0.75
  -4  -9   0   70.30    1.86
  -4  -9   0   69.98    1.73
  -4  -9   0   72.74    1.92
   4   9   0   72.42    1.99
  -4   9   0   72.14    1.97
  -5  -9   0    0.23    0.12
   5  -9   0    0.38    0.09
  -5  -9   0    0.20    0.16
   5   9   0    0.05    0.15
  -5   9   0    0.37    0.17
   6  -9   0    1.11    0.15
  -6  -9   0    1.33    0.26
   6   9   0    1.04    0.25
  -6   9   0    1.85    0.27
   7  -9   0    5.27    0.31
  -7  -9   0    5.30    0.49
  -7   9   0    5.32    0.45
  -8  -9   0   72.02    2.13
   8  -9   0   72.79    1.85
  -8   9   0   70.82    1.96
   8   9   0   72.13    1.83
   9  -9   0    0.59    0.19
  -9  -9   0    0.84    0.29
   9  -9   0    0.55    0.13
   9   9   0    0.51    0.17
  -9   9   0    0.65    0.22
  10  -9   0   22.31    0.83
  10  -9   0   20.64    0.71
 -10  -9   0   21.98    1.03
  11  -9   0    2.27    0.27
 -11  -9   0    1.97    0.41
  11  -9   0    1.59    0.30
  12  -9   0   16.35    0.68
  12  -9   0   16.62    0.78
 -12  -9   0   15.33    0.93
  13  -9   0   -0.04    0.15
  13  -9   0    0.48    0.28
 -13  -9   0   -0.01    0.28
  14  -9   0   23.71    1.05
  14  -9   0   22.33    0.93
 -14  -9   0   23.88    1.24
 -15  -9   0   -0.01    0.32
  15  -9   0    0.74    0.33
   0 -10   0    2.00    0.20
   0  10   0    1.61    0.29
  -1 -10   0   62.18    1.57
   1 -10   0   60.37    1.47
   1  10   0   62.04    1.81
  -1  10   0   61.54    1.80
  -2 -10   0    0.97    0.19
  -2  10   0    1.08    0.24
   2  10   0    1.23    0.27
  -3 -10   0    1.11    0.21
  -3  10   0    0.74    0.22
   3  10   0    0.81    0.22
  -4 -10   0    1.95    0.27
  -4 -10   0    1.49    0.19
  -4  10   0    1.71    0.30
   4  10   0    1.89    0.32
   5 -10   0   62.21    1.52
  -5 -10   0   65.13    1.85
  -5 -10   0   66.78    1.68
   5  10   0   66.56    1.92
  -5  10   0   67.75    1.90
   6 -10   0   14.93    0.48
  -6 -10   0   14.59    0.73
   6  10   0   15.38    0.74
  -6  10   0   15.12    0.73
   7 -10   0   34.71    0.96
  -7 -10   0   33.02    1.23
  -7  10   0   35.61    1.20
   8 -10   0    0.72    0.17
  -8 -10   0    0.39    0.24
  -8  10   0    0.47    0.22
   9 -10   0    0.24    0.11
  -9 -10   0    0.67    0.28
   9 -10   0    0.57    0.19
  -9  10   0    0.81    0.23
  10 -10   0   10.04    0.55
 -10 -10   0   12.09    0.76
  10 -10   0    9.44    0.44
  10  10   0   10.81    0.50
  11 -10   0   29.78    1.03
 -11 -10   0   27.47    1.25
  11 -10   0   27.22    0.90
  12 -10   0    4.87    0.47
  12 -10   0    4.72    0.41
 -12 -10   0    5.31    0.64
  13 -10   0    1.78    0.36
  13 -10   0    1.75    0.29
 -13 -10   0    2.55    0.51
  14 -10   0    0.42    0.23
 -14 -10   0    0.85    0.41
  14 -10   0    0.35    0.29
  15 -10   0    3.87    0.46
  15 -10   0    4.51    0.55
 -15 -10   0    4.26    0.69
   0 -11   0   -0.05    0.10
   0  11   0    0.04    0.16
  -1 -11   0    1.23    0.20
   1 -11   0    1.49    0.16
  -1  11   0    1.43    0.28
   1  11   0    1.61    0.30
   2 -11   0   33.12    0.84
  -2 -11   0   33.46    1.03
   2  11   0   30.75    1.20
  -2  11   0   36.81    1.25
  -3 -11   0   14.33    0.63
  -3  11   0   14.61    0.74
   3  11   0   13.75    0.74
  -4 -11   0   13.90    0.65
  -4 -11   0   14.61    0.56
  -4  11   0   15.03    0.75
   4  11   0   14.93    0.76
  -5 -11   0    5.72    0.36
  -5 -11   0    6.00    0.51
  -5  11   0    6.67    0.56
   5  11   0    6.55    0.59
   6 -11   0    0.45    0.11
  -6 -11   0    0.40    0.22
  -6  11   0    0.34    0.21
   6  11   0    0.62    0.23
   7 -11   0    5.91    0.31
  -7 -11   0    7.32    0.62
  -7  11   0    6.58    0.57
   8 -11   0   13.16    0.52
  -8 -11   0   12.78    0.76
  -8  11   0   14.09    0.72
  -9 -11   0   12.83    0.79
   9 -11   0   12.92    0.46
   9 -11   0   12.96    0.56
  -9  11   0   13.24    0.70
 -10 -11   0    5.42    0.61
  10 -11   0    5.41    0.33
  10 -11   0    6.53    0.43
  11 -11   0    0.31    0.21
  11 -11   0    0.12    0.15
 -11 -11   0    0.71    0.33
 -12 -11   0    0.06    0.28
  12 -11   0    0.25    0.17
  12 -11   0    0.22    0.23
  13 -11   0    7.64    0.62
  13 -11   0    6.61    0.48
 -13 -11   0    6.77    0.77
  14 -11   0    3.70    0.43
 -14 -11   0    3.79    0.62
  14 -11   0    3.81    0.49
   0 -12   0   29.13    0.86
   0  12   0   28.26    1.15
   1 -12   0   51.29    1.30
  -1 -12   0   51.80    1.40
   1  12   0   50.75    1.69
  -1  12   0   51.89    1.70
  -2 -12   0   15.25    0.64
   2 -12   0   15.34    0.47
   2  12   0   15.30    0.81
  -2  12   0   16.40    0.82
  -3 -12   0   15.09    0.66
  -3  12   0   16.68    0.82
   3  12   0   14.06    0.79
  -4 -12   0   22.19    0.74
  -4 -12   0   20.92    0.85
  -4  12   0   21.63    0.96
   4  12   0   19.75    0.95
  -5 -12   0   25.45    0.99
  -5  12   0   24.72    1.05
   5  12   0   25.60    1.10
  -6 -12   0   23.31    0.99
  -6  12   0   23.84    1.02
   6  12   0   23.29    1.05
  -7 -12   0    1.56    0.36
  -7  12   0    0.79    0.28
  -8 -12   0   -0.30    0.21
  -8  12   0   -0.20    0.18
  -9 -12   0    2.54    0.44
   9 -12   0    2.53    0.21
  -9  12   0    2.63    0.42
  10 -12   0    9.27    0.42
 -10 -12   0    7.43    0.73
  11 -12   0    2.87    0.30
 -11 -12   0    2.79    0.50
 -12 -12   0    4.50    0.64
  12 -12   0    5.10    0.42
  13 -12   0    5.96    0.49
 -13 -12   0    5.34    0.70
   0 -13   0   -0.24    0.12
   0  13   0   -0.30    0.16
   1 -13   0   10.52    0.42
  -1 -13   0   10.37    0.50
  -1  13   0   11.16    0.72
   1  13   0   10.99    0.70
  -2 -13   0    5.19    0.41
  -2  13   0    5.79    0.60
   2  13   0    5.75    0.61
  -3 -13   0   25.09    0.94
  -3  13   0   26.83    1.14
   3  13   0   27.91    1.18
  -4 -13   0   15.39    0.72
  -4 -13   0   13.79    0.59
   4  13   0   16.62    0.88
  -4  13   0   15.04    0.84
  -5 -13   0    1.18    0.30
  -5  13   0    0.91    0.31
   5  13   0    1.45    0.34
  -6 -13   0    0.23    0.23
   6  13   0    0.62    0.27
  -6  13   0    0.43    0.28
  -7 -13   0   14.59    0.81
  -7  13   0   14.15    0.80
  -8 -13   0    1.63    0.39
  -8  13   0    1.67    0.37
  -9 -13   0    4.40    0.57
   9 -13   0    5.20    0.28
  -9  13   0    5.22    0.57
  10 -13   0    3.88    0.30
 -10 -13   0    4.35    0.59
 -11 -13   0   -0.02    0.30
  11 -13   0    0.19    0.15
  12 -13   0    0.10    0.17
 -12 -13   0    0.26    0.32
   0 -14   0   53.67    1.44
   0  14   0   53.26    1.85
  -1 -14   0    0.45    0.19
   1  14   0    0.45    0.28
  -1  14   0    0.52    0.27
  -2 -14   0    3.85    0.37
   2  14   0    3.31    0.50
  -2  14   0    3.85    0.52
  -3 -14   0    0.52    0.22
   3  14   0    0.36    0.25
  -3  14   0    0.52    0.27
  -4 -14   0   15.73    0.76
  -4  14   0   15.21    0.88
   4  14   0   15.28    0.90
  -5 -14   0    0.20    0.24
   5  14   0    0.41    0.26
  -5  14   0   -0.07    0.22
  -6 -14   0   30.52    1.20
  -6  14   0   28.37    1.24
  -7 -14   0    7.70    0.69
  -7  14   0    7.39    0.71
  -8 -14   0   -0.16    0.25
  -8  14   0    0.12    0.26
  -9 -14   0    0.10    0.29
  10 -14   0   10.88    0.46
 -10 -14   0   11.65    0.85
 -11 -14   0    2.71    0.53
  11 -14   0    2.44    0.28
   0  15   0    0.16    0.22
  -1 -15   0    9.51    0.51
   1  15   0    9.95    0.73
  -1  15   0   10.09    0.86
  -2 -15   0    0.21    0.20
  -2  15   0    0.52    0.29
   2  15   0    0.13    0.26
  -3 -15   0   12.09    0.66
  -3  15   0   13.96    0.87
   3  15   0   12.22    0.83
  -4 -15   0   -0.30    0.21
   4  15   0   -0.61    0.20
  -4  15   0    0.13    0.26
  -5 -15   0    7.09    0.62
   5  15   0    5.69    0.68
  -5  15   0    6.28    0.69
  -6 -15   0    6.53    0.62
  -6  15   0    7.30    0.74
  -7 -15   0    7.63    0.70
  -7  15   0    5.81    0.66
  -8 -15   0    1.31    0.40
  -8  15   0    0.55    0.33
   9 -15   0   14.66    0.50
  -9 -15   0   15.56    0.96
  10 -15   0    2.05    0.24
 -10 -15   0    2.42    0.52
   0  16   0    3.91    0.58
  -1  16   0    0.30    0.30
   1  16   0    0.40    0.30
  -2 -16   0    4.94    0.45
  -2  16   0    5.89    0.70
   2  16   0    4.76    0.64
  -3 -16   0    0.08    0.22
   3  16   0    0.39    0.26
  -3  16   0    0.25    0.29
  -4 -16   0    8.33    0.59
   4  16   0    7.15    0.78
  -4  16   0    9.21    0.85
  -5 -16   0    0.17    0.25
  -5  16   0    0.31    0.32
  -6 -16   0   13.20    0.80
  -6  16   0   12.40    0.88
  -7 -16   0    0.67    0.33
  -7  16   0    0.82    0.36
  -8 -16   0    0.57    0.35
  -8  16   0    1.77    0.45
   0  17   0    0.03    0.28
  -1  17   0    4.52    0.65
   1  17   0    2.87    0.54
  -2  17   0   -0.17    0.23
   2  17   0    0.58    0.33
  -3 -17   0    9.29    0.61
  -3  17   0   10.64    0.95
   3  17   0    9.30    0.90
  -4 -17   0   -0.35    0.23
  -4  17   0   -0.23    0.28
  -5 -17   0    2.31    0.43
  -5  17   0    3.18    0.57
  -6 -17   0    1.35    0.39
  -6  17   0    1.23    0.43
   0  18   0   22.03    1.25
  -1  18   0    1.60    0.44
   1  18   0    1.59    0.43
   2  18   0    0.34    0.35
  -2  18   0    0.79    0.40
  -3  18   0   -0.05    0.32
  18   0  -1    0.30    0.34
  16   0  -1   -0.09    0.25
 -15   0   1   20.76    0.86
  15   0  -1   21.15    1.09
  14   0  -1   -0.21    0.21
 -14   0   1    0.02    0.16
 -13   0   1    9.40    0.62
  13   0  -1    8.90    0.66
 -13   0   1    9.03    0.52
  12   0  -1    0.17    0.21
 -12   0   1   -0.21    0.11
 -12   0   1    0.03    0.18
 -11   0   1   73.24    2.07
  11   0  -1   70.64    1.90
  11   0  -1   71.29    2.09
 -11   0   1   73.86    1.97
  10   0  -1    0.04    0.18
  10   0  -1   -0.26    0.09
 -10   0   1    0.14    0.12
  10   0  -1   -0.11    0.10
 -10   0   1    0.11    0.17
  -9   0   1    2.23    0.28
   9   0  -1    1.19    0.23
   9   0  -1    1.44    0.22
   9   0  -1    1.75    0.23
  -9   0   1    1.99    0.23
  -8   0   1    0.12    0.11
   8   0  -1    0.20    0.11
   8   0  -1    0.12    0.14
   8   0  -1    0.09    0.09
  -8   0   1    0.01    0.11
  -7   0   1  159.15    3.73
  -7   0   1  158.11    3.76
   7   0  -1  159.38    3.78
   7   0  -1  160.52    3.55
   7   0  -1  158.82    3.75
   6   0  -1    0.04    0.12
   6   0  -1   -0.06    0.08
  -6   0   1   -0.03    0.10
   6   0  -1    0.08    0.09
  -6   0   1   -0.11    0.07
   5   0  -1  142.50    3.37
   5   0  -1  144.95    3.37
  -5   0   1  148.80    3.36
   5   0  -1  148.57    3.19
  -5   0   1  142.04    3.36
  -4   0   1    0.17    0.07
   4   0  -1    0.10    0.06
   4   0  -1    0.29    0.07
  -4   0   1   -0.08    0.06
   4   0  -1    0.09    0.08
  -3   0   1   17.38    0.48
   3   0  -1   17.19    0.45
   3   0  -1   16.73    0.48
   3   0  -1   16.07    0.49
  -3   0   1   16.38    0.49
  -3   0   1   17.33    0.45
   2   0  -1   -0.05    0.04
  -2   0   1   -0.04    0.04
  -2   0   1   -0.02    0.04
  -2   0   1    0.03    0.04
   2   0  -1    0.08    0.04
   2   0  -1    0.40    0.07
   1   0  -1  277.01    6.20
  -1   0   1  276.62    6.11
   1   0  -1  276.48    6.14
   0   0   1    0.02    0.02
   0   0  -1    0.11    0.03
   1   0   1  102.65    2.35
  -1   0  -1  107.33    2.22
  -1   0  -1  103.18    2.35
   1   0   1  109.33    2.36
  -1   0  -1  102.05    2.34
  -2   0  -1    0.04    0.05
   2   0   1   -0.01    0.04
   2   0   1   -0.01    0.05
  -2   0  -1    0.05    0.04
  -2   0  -1    0.02    0.06
   2   0   1    0.10    0.06
  -3   0  -1   22.89    0.65
   3   0   1   22.17    0.66
   3   0   1   23.17    0.60
  -3   0  -1   23.69    0.64
   3   0   1   22.90    0.64
   4   0   1    0.21    0.07
   4   0   1    0.14    0.08
   4   0   1   -0.05    0.08
  -4   0  -1    0.03    0.08
  -4   0  -1    0.11    0.07
   5   0   1  291.57    6.47
  -5   0  -1  284.33    6.44
  -5   0  -1  281.60    6.45
   5   0   1  286.78    6.46
   5   0   1  286.87    6.12
   6   0   1   -0.08    0.08
   6   0   1    0.05    0.12
   6   0   1    0.10    0.10
  -6   0  -1   -0.14    0.08
  -6   0  -1    0.05    0.11
   7   0   1  140.79    3.40
  -7   0  -1  137.84    3.40
   7   0   1  142.49    3.21
  -7   0  -1  139.04    3.37
   7   0   1  148.44    3.46
   8   0   1   -0.25    0.12
  -8   0  -1   -0.09    0.09
   8   0   1    0.02    0.11
   8   0   1    0.05    0.10
  -8   0  -1   -0.09    0.13
  -9   0  -1   67.11    1.85
   9   0   1   64.98    1.81
  -9   0  -1   65.54    1.76
   9   0   1   63.33    1.86
   9   0   1   64.25    1.69
 -10   0  -1   -0.01    0.15
  10   0   1   -0.01    0.16
  10   0   1   -0.05    0.11
 -10   0  -1    0.02    0.12
 -11   0  -1   91.28    2.43
 -11   0  -1   95.09    2.55
  11   0   1   93.22    2.62
  12   0   1   -0.23    0.20
 -12   0  -1   -0.04    0.14
 -12   0  -1   -0.30    0.19
  13   0   1    1.25    0.33
 -13   0  -1    0.89    0.22
 -14   0  -1   -0.17    0.15
  14   0   1   -0.07    0.26
  15   0   1    5.79    0.67
  16   0   1    0.17    0.33
  17   0   1    4.87    0.68
  18   1  -1    9.66    0.94
  17  -1  -1   -0.07    0.30
  17   1  -1   -0.14    0.28
  16  -1  -1    4.66    0.61
 -16  -1   1    3.68    0.43
  16   1  -1    6.19    0.69
  15  -1  -1    0.96    0.35
 -15  -1   1    1.50    0.30
 -15   1   1    1.45    0.24
  15   1  -1    1.66    0.42
  14  -1  -1   36.22    1.42
 -14  -1   1   35.82    1.38
 -14  -1   1   35.48    1.25
  14   1  -1   37.44    1.45
 -14   1   1   34.69    1.14
 -13  -1   1    6.62    0.60
 -13  -1   1    5.70    0.48
  13  -1  -1    4.79    0.54
  13   1  -1    4.80    0.55
 -13   1   1    5.45    0.38
 -12  -1   1   20.53    0.83
 -12  -1   1   20.79    0.92
  12  -1  -1   18.80    0.91
 -12   1   1   19.85    0.76
  12   1  -1   23.56    0.99
 -12   1   1   21.07    0.87
  11  -1  -1    6.65    0.41
 -11  -1   1    7.19    0.51
  11  -1  -1    8.47    0.55
 -11  -1   1    7.54    0.46
 -11   1   1    6.00    0.45
 -11   1   1    6.84    0.39
  11   1  -1    6.56    0.56
  10  -1  -1   28.82    1.06
 -10  -1   1   27.76    0.98
 -10  -1   1   28.75    1.05
  10  -1  -1   30.68    0.94
  10   1  -1   28.84    0.94
  10   1  -1   29.34    1.07
 -10   1   1   28.08    0.76
 -10   1   1   30.32    1.02
 -10   1   1   30.15    0.93
   9  -1  -1    7.54    0.43
  -9  -1   1    8.56    0.49
  -9  -1   1    8.63    0.45
   9  -1  -1    8.16    0.41
   9  -1  -1    9.22    0.50
  -9   1   1    8.36    0.47
   9   1  -1    8.36    0.42
   9   1  -1    7.24    0.48
  -9   1   1    7.78    0.31
  -9   1   1    8.60    0.40
   9   1  -1    8.57    0.46
   8  -1  -1   65.21    1.69
  -8  -1   1   62.15    1.73
   8  -1  -1   65.67    1.59
  -8  -1   1   64.16    1.69
   8  -1  -1   62.33    1.73
   8   1  -1   59.99    1.69
   8   1  -1   65.80    1.61
  -8   1   1   59.73    1.68
  -8   1   1   65.10    1.64
   8   1  -1   62.74    1.75
  -7  -1   1    5.92    0.35
   7  -1  -1    5.79    0.29
  -7  -1   1    5.54    0.32
   7  -1  -1    5.93    0.35
   7  -1  -1    6.01    0.32
   7   1  -1    5.45    0.29
  -7   1   1    5.28    0.28
  -7   1   1    5.69    0.33
   7   1  -1    5.55    0.32
   7   1  -1    5.59    0.36
   6  -1  -1   26.11    0.70
  -6  -1   1   24.41    0.79
  -6  -1   1   24.37    0.75
   6  -1  -1   25.76    0.75
   6  -1  -1   25.71    0.78
  -6   1   1   23.62    0.75
  -6   1   1   24.88    0.72
   6   1  -1   24.26    0.79
   6   1  -1   24.36    0.76
   6   1  -1   24.44    0.71
   5  -1  -1   22.43    0.61
  -5  -1   1   22.89    0.68
   5  -1  -1   22.10    0.68
   5  -1  -1   22.13    0.66
  -5  -1   1   22.60    0.70
   5   1  -1   21.99    0.68
  -5   1   1   21.94    0.66
   5   1  -1   22.33    0.63
   5   1  -1   23.65    0.71
  -5   1   1   23.17    0.64
   4  -1  -1   24.52    0.70
   4  -1  -1   25.65    0.68
   4  -1  -1   26.00    0.64
  -4  -1   1   25.66    0.70
  -4  -1   1   25.14    0.72
  -4  -1   1   25.00    0.65
  -4   1   1   25.44    0.66
  -4   1   1   24.80    0.69
   4   1  -1   25.11    0.66
   4   1  -1   24.19    0.70
   4   1  -1   25.50    0.73
   3  -1  -1   39.51    0.91
  -3  -1   1   40.78    0.99
  -3  -1   1   38.83    0.93
   3  -1  -1   39.11    0.98
  -3  -1   1   40.07    1.00
   3  -1  -1   39.61    0.96
   3   1  -1   41.75    0.99
   3   1  -1   40.51    0.93
  -3   1   1   39.72    0.95
   3   1  -1   37.80    1.00
  -3   1   1   38.26    0.96
  -2  -1   1   64.73    1.52
  -2  -1   1   64.14    1.52
   2  -1  -1   66.81    1.50
   2  -1  -1   66.52    1.50
   2   1  -1   67.19    1.44
  -2   1   1   65.62    1.49
   2   1  -1   64.65    1.52
  -2   1   1   67.36    1.49
  -1  -1   1   46.21    1.08
   1  -1  -1   48.01    1.06
   1  -1  -1   46.08    1.06
   1  -1  -1   47.25    1.06
  -1  -1   1   47.52    1.02
  -1   1   1   45.72    1.07
  -1   1   1   49.06    1.06
   1   1  -1   46.51    1.07
  -1   1   1   44.63    1.06
   0  -1   1    8.93    0.24
   0  -1  -1    8.55    0.26
   0  -1  -1    8.41    0.25
   0   1   1    8.63    0.26
   0   1   1    8.70    0.25
  -1  -1  -1   91.27    2.07
  -1  -1  -1   92.05    2.08
   1  -1   1   90.67    2.04
   1  -1   1   94.18    1.92
  -1   1  -1   88.20    2.03
   1   1   1   93.13    2.08
  -1   1  -1   90.60    1.99
   1   1   1   90.97    2.00
   2  -1   1  228.12    4.88
   2  -1   1  219.82    4.62
  -2  -1  -1  225.04    4.93
  -2  -1  -1  218.78    4.66
   2  -1   1  221.48    4.87
  -2  -1  -1  208.03    4.89
  -2   1  -1  234.17    4.87
  -2   1  -1  214.42    4.86
   2   1   1  216.78    4.72
   2   1   1  213.78    4.90
  -2   1  -1  216.25    4.70
   2   1   1  227.51    4.92
  -3  -1  -1   33.03    0.92
   3  -1   1   35.86    0.89
  -3  -1  -1   35.50    0.91
   3  -1   1   34.85    0.82
   3  -1   1   34.59    0.90
  -3  -1  -1   34.15    0.85
   3   1   1   34.77    0.93
   3   1   1   32.80    0.80
  -3   1  -1   36.19    0.86
  -3   1  -1   34.20    0.77
  -3   1  -1   34.46    0.89
   3   1   1   34.20    0.85
   3   1   1   36.01    0.92
   4  -1   1  344.74    7.26
   4  -1   1  337.40    7.64
  -4  -1  -1  335.02    7.66
  -4  -1  -1  340.00    7.70
   4  -1   1  349.66    7.67
   4   1   1  344.46    7.70
  -4   1  -1  336.18    7.62
   4   1   1  345.83    7.68
   4   1   1  349.51    7.29
  -4   1  -1  357.61    7.64
   5  -1   1   22.50    0.69
  -5  -1  -1   23.27    0.74
   5  -1   1   22.77    0.64
   5  -1   1   24.06    0.73
  -5  -1  -1   23.12    0.71
   5   1   1   22.75    0.66
   5   1   1   23.20    0.72
  -5   1  -1   23.28    0.71
  -5   1  -1   22.77    0.66
   5   1   1   22.49    0.75
  -6  -1  -1   19.27    0.70
   6  -1   1   19.43    0.69
   6  -1   1   19.85    0.66
  -6  -1  -1   20.17    0.68
   6  -1   1   20.10    0.62
  -6   1  -1   21.14    0.63
  -6   1  -1   20.91    0.68
   6   1   1   19.97    0.68
   6   1   1   20.23    0.64
   6   1   1   19.38    0.71
  -7  -1  -1   14.74    0.57
   7  -1   1   13.39    0.54
   7  -1   1   13.65    0.59
  -7  -1  -1   14.50    0.60
   7  -1   1   14.12    0.51
   7   1   1   13.91    0.57
   7   1   1   15.01    0.63
  -7   1  -1   14.01    0.51
   7   1   1   14.52    0.53
  -7   1  -1   13.23    0.55
  -8  -1  -1  140.68    3.56
  -8  -1  -1  146.41    3.53
   8  -1   1  146.25    3.53
   8  -1   1  142.89    3.57
   8  -1   1  149.62    3.33
  -8   1  -1  146.76    3.52
   8   1   1  151.03    3.35
  -8   1  -1  148.81    3.45
   8   1   1  143.06    3.60
   8   1   1  139.34    3.54
   9  -1   1   14.51    0.58
   9  -1   1   14.48    0.68
  -9  -1  -1   14.95    0.69
  -9  -1  -1   14.86    0.63
   9   1   1   15.02    0.71
  -9   1  -1   14.32    0.64
  -9   1  -1   14.85    0.57
   9   1   1   14.24    0.60
   9   1   1   13.91    0.63
 -10  -1  -1   30.86    1.05
  10  -1   1   31.70    1.01
  10  -1   1   31.23    1.14
 -10  -1  -1   31.12    1.13
 -10   1  -1   31.21    0.98
  10   1   1   33.22    1.18
 -10   1  -1   29.97    1.07
  11  -1   1    0.69    0.20
 -11  -1  -1    0.94    0.26
 -11  -1  -1    0.88    0.21
  11  -1   1    0.68    0.24
 -11   1  -1    0.74    0.18
  11   1   1    0.85    0.26
 -11   1  -1    0.98    0.26
  12  -1   1   23.52    1.04
 -12  -1  -1   23.55    0.93
 -12  -1  -1   23.54    1.01
 -12   1  -1   24.17    0.85
  12   1   1   25.20    1.09
 -13  -1  -1    7.64    0.51
 -13  -1  -1    8.12    0.61
  13  -1   1    8.40    0.72
  13   1   1    8.97    0.76
 -13   1  -1    8.10    0.45
  14  -1   1   33.74    1.41
 -14  -1  -1   32.68    1.21
  14   1   1   36.41    1.45
 -14   1  -1   34.84    1.10
 -15  -1  -1    0.02    0.19
  15  -1   1    0.57    0.35
  15   1   1   -0.18    0.26
  16  -1   1    3.73    0.59
  16   1   1    1.60    0.45
  17  -1   1   -0.11    0.31
  17   1   1   -0.06    0.32
  18  -2  -1    0.26    0.38
  18   2  -1    0.30    0.38
  17  -2  -1   12.26    0.90
  17   2  -1   12.54    0.91
  16  -2  -1    5.19    0.64
 -16  -2   1    4.39    0.48
  16   2  -1    3.96    0.61
 -15  -2   1    7.45    0.72
  15  -2  -1    8.00    0.73
 -15  -2   1    7.90    0.55
 -15   2   1    7.24    0.37
  15   2  -1    7.44    0.74
 -14  -2   1    1.02    0.33
  14  -2  -1    1.41    0.36
 -14  -2   1    0.98    0.26
 -14   2   1    1.11    0.18
  14   2  -1    0.51    0.28
 -13  -2   1    6.56    0.62
 -13  -2   1    5.88    0.51
  13  -2  -1    6.10    0.59
  13   2  -1    5.99    0.61
 -13   2   1    5.80    0.34
 -12  -2   1    3.94    0.41
  12  -2  -1    3.75    0.38
 -12  -2   1    3.11    0.42
  12  -2  -1    3.56    0.44
  12   2  -1    4.08    0.49
 -12   2   1    3.79    0.28
  11  -2  -1   29.52    0.98
  11  -2  -1   30.66    1.12
 -11  -2   1   31.16    1.14
 -11  -2   1   28.59    1.05
 -11   2   1   32.01    0.93
  11   2  -1   30.28    1.15
 -11   2   1   29.17    1.04
 -10  -2   1   26.56    1.00
 -10  -2   1   25.78    0.93
  10  -2  -1   25.71    0.85
  10  -2  -1   24.95    0.96
  10   2  -1   26.82    1.01
 -10   2   1   26.61    0.91
 -10   2   1   25.33    0.79
   9  -2  -1   50.20    1.37
   9  -2  -1   53.36    1.53
  -9  -2   1   51.06    1.49
  -9  -2   1   54.85    1.57
  -9   2   1   51.51    1.36
  -9   2   1   50.59    1.46
   9   2  -1   52.45    1.41
   9   2  -1   56.12    1.59
  -9   2   1   51.56    1.27
   9   2  -1   51.66    1.50
   8  -2  -1    0.13    0.10
  -8  -2   1    0.16    0.11
  -8  -2   1    0.42    0.16
   8  -2  -1    0.40    0.16
  -8   2   1    0.14    0.12
   8   2  -1    0.17    0.11
   8   2  -1    0.27    0.12
  -8   2   1    0.17    0.09
   8   2  -1    0.06    0.13
  -8   2   1    0.14    0.08
  -7  -2   1   43.64    1.21
   7  -2  -1   41.85    1.19
   7  -2  -1   42.30    1.16
  -7  -2   1   43.93    1.25
   7  -2  -1   42.27    1.08
  -7   2   1   41.60    1.04
   7   2  -1   40.93    1.19
  -7   2   1   41.52    1.15
   7   2  -1   39.80    1.10
  -7   2   1   42.17    1.08
   7   2  -1   41.14    1.23
  -6  -2   1   43.42    1.21
  -6  -2   1   43.89    1.25
   6  -2  -1   44.46    1.20
   6  -2  -1   43.69    1.09
   6  -2  -1   44.65    1.17
   6   2  -1   46.72    1.22
  -6   2   1   43.49    1.09
  -6   2   1   43.33    1.16
   6   2  -1   45.94    1.14
  -6   2   1   45.35    1.11
   6   2  -1   44.07    1.25
  -5  -2   1  190.54    4.14
  -5  -2   1  194.58    4.38
  -5  -2   1  186.93    4.38
   5  -2  -1  193.50    4.33
   5  -2  -1  191.14    4.32
   5  -2  -1  191.92    4.08
  -5   2   1  195.40    4.27
  -5   2   1  191.35    4.18
   5   2  -1  186.46    4.37
   5   2  -1  188.92    4.38
  -5   2   1  186.68    4.29
   5   2  -1  189.93    4.13
  -4  -2   1    0.51    0.08
   4  -2  -1    0.47    0.08
   4  -2  -1    0.44    0.09
  -4  -2   1    0.51    0.11
  -4  -2   1    0.58    0.10
   4   2  -1    0.66    0.12
  -4   2   1    0.40    0.08
  -4   2   1    0.57    0.09
   4   2  -1    0.64    0.09
  -4   2   1    0.47    0.06
   3  -2  -1   81.55    1.79
  -3  -2   1   75.70    1.86
   3  -2  -1   81.46    1.81
  -3  -2   1   79.97    1.85
  -3  -2   1   77.84    1.75
   3   2  -1   76.20    1.85
  -3   2   1   75.42    1.79
   3   2  -1   78.57    1.84
  -3   2   1   78.42    1.79
   3   2  -1   81.06    1.74
   2  -2  -1  204.54    4.39
  -2  -2   1  192.63    4.44
   2  -2  -1  199.09    4.39
  -2  -2   1  198.69    4.45
  -2  -2   1  200.83    4.22
   2  -2  -1  206.81    4.39
  -2   2   1  198.73    4.35
   2   2  -1  195.72    4.44
   2   2  -1  197.40    4.43
   2   2  -1  204.42    4.21
   1  -2  -1  374.70    8.01
  -1  -2   1  361.43    8.03
   1   2  -1  368.80    7.84
  -1   2   1  360.09    7.95
   1   2  -1  362.94    8.06
   0  -2   1   54.64    1.20
   0  -2  -1   54.61    1.23
   0  -2   1   54.66    1.20
   0  -2  -1   53.65    1.24
   0   2   1   54.73    1.21
   0   2   1   53.50    1.24
   0   2   1   53.57    1.26
   0   2  -1   54.61    1.25
  -1  -2  -1   13.70    0.40
   1  -2   1   13.62    0.34
  -1  -2  -1   14.14    0.39
   1   2   1   13.68    0.39
  -1   2  -1   13.06    0.38
   1   2   1   14.65    0.39
   1   2   1   13.41    0.40
  -2  -2  -1  114.63    2.64
  -2  -2  -1  116.98    2.64
   2  -2   1  117.29    2.58
   2   2   1  115.04    2.63
   2   2   1  111.79    2.54
   2   2   1  115.85    2.64
  -2   2  -1  114.23    2.52
   3  -2   1   50.45    1.17
  -3  -2  -1   47.77    1.24
  -3  -2  -1   49.50    1.25
   3  -2   1   49.89    1.09
   3  -2   1   49.33    1.20
  -3   2  -1   49.52    1.17
  -3   2  -1   47.77    1.12
   3   2   1   49.81    1.26
   3   2   1   47.78    1.15
   4  -2   1   14.94    0.52
  -4  -2  -1   17.04    0.55
   4  -2   1   17.32    0.50
  -4  -2  -1   17.24    0.51
  -4  -2  -1   16.08    0.56
   4  -2   1   17.55    0.46
  -4   2  -1   16.18    0.43
   4   2   1   17.59    0.55
   4   2   1   17.46    0.51
   4   2   1   16.67    0.46
  -4   2  -1   15.42    0.50
  -4   2  -1   16.43    0.43
   4   2   1   16.85    0.58
   5  -2   1  131.72    3.12
   5  -2   1  135.66    2.91
   5  -2   1  130.89    3.09
  -5  -2  -1  131.86    3.16
  -5  -2  -1  133.22    3.15
  -5   2  -1  139.08    3.02
   5   2   1  132.27    3.15
  -5   2  -1  132.00    3.07
  -5   2  -1  131.30    2.89
   5   2   1  131.60    2.96
  -6  -2  -1   50.84    1.41
   6  -2   1   49.60    1.33
  -6  -2  -1   51.43    1.39
   6  -2   1   51.73    1.37
   6  -2   1   51.30    1.25
  -6   2  -1   51.63    1.25
   6   2   1   51.32    1.39
  -6   2  -1   48.64    1.32
  -6   2  -1   48.96    1.14
   6   2   1   51.25    1.29
   6   2   1   49.07    1.42
  -7  -2  -1   45.35    1.30
  -7  -2  -1   45.25    1.34
   7  -2   1   44.03    1.29
   7  -2   1   47.08    1.18
  -7   2  -1   44.48    1.24
  -7   2  -1   45.30    1.16
   7   2   1   44.59    1.20
   7   2   1   45.30    1.30
   7   2   1   42.73    1.33
   8  -2   1    2.20    0.23
  -8  -2  -1    1.94    0.26
  -8  -2  -1    1.92    0.29
   8  -2   1    2.14    0.28
   8   2   1    1.68    0.24
   8   2   1    2.39    0.25
  -8   2  -1    2.05    0.19
  -8   2  -1    2.29    0.27
   8   2   1    2.10    0.30
   9  -2   1    3.28    0.30
   9  -2   1    2.06    0.30
  -9  -2  -1    2.58    0.34
  -9  -2  -1    2.16    0.28
  -9   2  -1    2.16    0.21
  -9   2  -1    2.29    0.28
   9   2   1    2.36    0.34
   9   2   1    2.09    0.26
  10  -2   1    7.91    0.44
 -10  -2  -1    6.61    0.56
 -10  -2  -1    7.87    0.47
  10  -2   1    7.74    0.51
  10   2   1    7.37    0.53
 -10   2  -1    7.50    0.36
 -10   2  -1    7.32    0.46
 -11  -2  -1   36.93    1.32
 -11  -2  -1   34.46    1.21
  11  -2   1   36.30    1.14
  11  -2   1   36.83    1.30
  11   2   1   35.04    1.32
 -11   2  -1   35.80    1.04
  12  -2   1    4.50    0.51
 -12  -2  -1    5.19    0.48
 -12  -2  -1    5.39    0.55
  12   2   1    6.00    0.61
 -12   2  -1    4.58    0.30
 -13  -2  -1   14.59    0.75
 -13  -2  -1   15.49    0.86
  13  -2   1   15.76    0.85
  13   2   1   16.67    0.91
 -13   2  -1   14.25    0.55
 -14  -2  -1    2.11    0.44
  14  -2   1    1.96    0.41
 -14  -2  -1    1.64    0.33
  14   2   1    2.03    0.43
 -15  -2  -1    3.86    0.46
  15  -2   1    4.28    0.57
  15   2   1    4.39    0.60
  16  -2   1    0.19    0.31
  16   2   1    0.52    0.35
  17  -2   1   10.32    0.92
  17   2   1   10.36    0.99
  18  -3  -1    1.32    0.48
  18   3  -1    1.78    0.49
  17  -3  -1    0.29    0.33
  17   3  -1   -0.06    0.32
  16  -3  -1    0.53    0.34
 -16  -3   1    0.22    0.31
  16   3  -1    0.11    0.30
 -15  -3   1    4.94    0.61
  15  -3  -1    3.97    0.55
  15   3  -1    5.30    0.64
 -14  -3   1   12.06    0.71
 -14  -3   1   12.97    0.81
  14  -3  -1   11.93    0.76
  14   3  -1   10.95    0.77
  13  -3  -1    7.26    0.48
 -13  -3   1    7.12    0.66
  13  -3  -1    8.72    0.61
 -13  -3   1    7.72    0.55
  13   3  -1    7.73    0.68
 -12  -3   1   18.86    0.84
  12  -3  -1   18.03    0.74
 -12  -3   1   18.55    0.89
  12  -3  -1   19.18    0.88
 -12   3   1   18.49    0.55
  12   3  -1   18.24    0.91
 -11  -3   1    1.01    0.27
  11  -3  -1    1.03    0.21
 -11  -3   1    1.29    0.25
  11  -3  -1    1.03    0.25
 -11   3   1    0.98    0.12
  11   3  -1    1.32    0.30
 -10  -3   1    3.88    0.38
 -10  -3   1    5.49    0.50
  10  -3  -1    4.75    0.43
  10  -3  -1    4.71    0.33
 -10   3   1    4.26    0.21
  10   3  -1    3.78    0.42
 -10   3   1    4.73    0.25
 -10   3   1    4.71    0.38
   9  -3  -1   21.51    0.81
  -9  -3   1   21.05    0.80
   9  -3  -1   21.71    0.70
  -9  -3   1   20.05    0.84
   9   3  -1   20.90    0.85
  -9   3   1   20.52    0.59
   9   3  -1   21.05    0.79
   9   3  -1   21.85    0.74
  -9   3   1   20.53    0.62
  -9   3   1   20.71    0.73
   8  -3  -1  112.40    2.55
  -8  -3   1  106.83    2.77
  -8  -3   1  112.25    2.83
   8  -3  -1  111.04    2.75
  -8   3   1  114.05    2.54
  -8   3   1  111.61    2.67
   8   3  -1  114.11    2.83
   8   3  -1   97.68    2.72
   8   3  -1  111.92    2.60
  -8   3   1  114.88    2.53
   7  -3  -1  107.90    2.40
  -7  -3   1  107.34    2.63
  -7  -3   1  107.23    2.66
   7  -3  -1  106.19    2.58
  -7   3   1  108.61    2.38
   7   3  -1  104.26    2.45
   7   3  -1  109.42    2.66
  -7   3   1   98.74    2.50
  -7   3   1  103.01    2.42
  -6  -3   1   14.87    0.60
   6  -3  -1   16.08    0.56
  -6  -3   1   15.51    0.57
   6  -3  -1   17.03    0.48
  -6  -3   1   15.74    0.53
   6   3  -1   16.23    0.53
  -6   3   1   15.69    0.51
   6   3  -1   15.43    0.60
  -6   3   1   16.70    0.51
   6   3  -1   16.03    0.56
  -5  -3   1    4.70    0.30
  -5  -3   1    5.14    0.28
   5  -3  -1    6.19    0.25
   5  -3  -1    6.00    0.28
  -5   3   1    5.65    0.26
   5   3  -1    5.79    0.32
   5   3  -1    5.66    0.28
   5   3  -1    5.68    0.26
  -5   3   1    6.15    0.25
   4  -3  -1  170.07    3.78
  -4  -3   1  170.41    3.86
   4  -3  -1  173.48    3.76
  -4  -3   1  169.02    3.65
  -4  -3   1  170.15    3.87
   4   3  -1  166.49    3.85
   4   3  -1  166.81    3.62
  -4   3   1  167.10    3.73
  -4   3   1  162.37    3.73
   4   3  -1  166.63    3.83
  -3  -3   1  162.55    3.67
   3  -3  -1  159.07    3.58
  -3  -3   1  159.97    3.66
  -3  -3   1  159.21    3.46
   3   3  -1  165.96    3.65
   3   3  -1  163.57    3.65
  -3   3   1  159.07    3.58
   2  -3  -1  457.75   10.07
  -2  -3   1  456.55    9.76
  -2  -3   1  457.71   10.09
  -2  -3   1  466.62   10.22
   2   3  -1  465.23   10.08
   2   3  -1  457.12    9.91
  -2   3   1  464.38    9.91
   1  -3  -1  142.52    3.12
  -1  -3   1  143.43    3.15
   1   3  -1  141.55    3.16
  -1   3   1  140.99    3.16
   0  -3  -1    1.51    0.08
   0  -3  -1    1.60    0.11
   0   3  -1    1.55    0.14
   0   3   1    1.67    0.15
   0   3   1    1.44    0.10
  -1  -3  -1   31.84    0.82
  -1  -3  -1   33.44    0.81
   1   3   1   33.32    0.78
   1   3   1   32.91    0.82
   1   3   1   32.58    0.84
  -1   3  -1   31.79    0.83
  -2  -3  -1  296.91    6.59
  -2  -3  -1  303.77    6.62
   2  -3   1  295.84    6.49
   2   3   1  309.23    6.60
   2   3   1  292.58    6.59
  -2   3  -1  291.07    6.42
   2   3   1  291.42    6.44
  -3  -3  -1   42.98    1.01
  -3  -3  -1   40.52    1.08
  -3  -3  -1   40.97    1.09
   3  -3   1   41.22    1.01
   3  -3   1   41.18    0.95
  -3   3  -1   40.38    1.00
   3   3   1   42.39    1.06
   3   3   1   40.87    1.03
   3   3   1   40.90    1.09
  -4  -3  -1    1.62    0.18
   4  -3   1    1.66    0.11
  -4  -3  -1    1.04    0.16
   4  -3   1    1.44    0.15
   4  -3   1    1.75    0.12
  -4   3  -1    1.63    0.14
   4   3   1    1.24    0.14
   4   3   1    1.22    0.15
  -4   3  -1    1.69    0.13
   4   3   1    1.20    0.18
  -5  -3  -1   17.88    0.57
   5  -3   1   17.28    0.57
   5  -3   1   17.37    0.49
  -5  -3  -1   17.47    0.61
  -5  -3  -1   17.71    0.64
   5   3   1   18.33    0.65
  -5   3  -1   17.35    0.49
  -5   3  -1   16.72    0.52
   5   3   1   16.86    0.52
  -6  -3  -1   16.09    0.62
   6  -3   1   17.68    0.52
  -6  -3  -1   15.43    0.64
   6  -3   1   17.03    0.60
   6   3   1   16.31    0.65
  -6   3  -1   16.46    0.47
  -6   3  -1   16.52    0.55
  -7  -3  -1   15.27    0.66
   7  -3   1   15.39    0.61
  -7  -3  -1   15.88    0.63
   7  -3   1   15.86    0.53
  -7   3  -1   14.45    0.55
   7   3   1   16.33    0.62
   7   3   1   16.67    0.68
  -7   3  -1   15.34    0.44
  -8  -3  -1   48.96    1.47
  -8  -3  -1   50.69    1.52
   8  -3   1   52.14    1.33
   8  -3   1   51.12    1.47
  -8   3  -1   49.40    1.16
   8   3   1   50.56    1.37
   8   3   1   51.12    1.48
  -8   3  -1   51.45    1.38
  -9  -3  -1   32.88    1.12
   9  -3   1   34.47    1.00
   9  -3   1   34.26    1.14
  -9  -3  -1   34.95    1.19
  -9   3  -1   33.03    1.04
   9   3   1   30.91    1.16
  10  -3   1   35.43    1.07
  10  -3   1   33.48    1.20
 -10  -3  -1   34.86    1.25
 -10  -3  -1   35.09    1.19
  10   3   1   34.57    1.26
  11  -3   1    0.25    0.21
 -11  -3  -1    0.25    0.23
  11  -3   1    0.18    0.16
 -11  -3  -1    0.38    0.18
  11   3   1   -0.14    0.21
 -12  -3  -1    1.09    0.31
 -12  -3  -1    1.28    0.28
  12  -3   1    1.38    0.26
  12  -3   1    0.95    0.29
  12   3   1    1.01    0.32
  13  -3   1   13.77    0.81
 -13  -3  -1   14.15    0.76
 -13  -3  -1   13.86    0.83
  13   3   1   14.42    0.85
 -14  -3  -1   25.97    1.11
  14  -3   1   27.21    1.21
 -14  -3  -1   28.65    1.25
  14   3   1   26.72    1.25
 -15  -3  -1    4.08    0.58
  15  -3   1    3.39    0.54
  15   3   1    3.38    0.57
  16  -3   1    4.23    0.61
  16   3   1    3.65    0.59
  17  -3   1    2.01    0.50
  17   3   1    1.91    0.55
  17  -4  -1    8.17    0.81
 -17  -4   1    7.80    0.84
  17   4  -1    8.57    0.89
 -16  -4   1    2.04    0.48
  16  -4  -1    1.33    0.40
  16   4  -1    2.28    0.50
 -15  -4   1    1.29    0.40
  15  -4  -1    1.71    0.41
  15   4  -1    1.69    0.44
  14  -4  -1    1.17    0.35
 -14  -4   1    1.00    0.33
  14   4  -1    1.41    0.37
  13  -4  -1   12.08    0.72
  13  -4  -1   12.39    0.62
 -13  -4   1   13.93    0.81
  13   4  -1   13.72    0.81
  12  -4  -1   17.23    0.71
 -12  -4   1   16.85    0.81
 -12  -4   1   18.65    0.90
  12  -4  -1   18.68    0.85
  12   4  -1   18.43    0.90
  11  -4  -1   43.72    1.26
  11  -4  -1   42.94    1.40
 -11  -4   1   40.80    1.39
 -11  -4   1   44.76    1.49
  11   4  -1   42.02    1.47
 -10  -4   1   28.95    1.03
  10  -4  -1   27.02    0.88
 -10  -4   1   28.08    1.09
  10  -4  -1   28.80    1.01
  10   4  -1   30.02    1.10
 -10   4   1   27.78    0.81
   9  -4  -1   16.56    0.69
   9  -4  -1   16.66    0.58
  -9  -4   1   16.24    0.74
  -9  -4   1   15.68    0.68
   9   4  -1   16.81    0.75
   9   4  -1   15.61    0.66
  -9   4   1   15.76    0.54
  -8  -4   1    0.20    0.16
  -8  -4   1   -0.05    0.08
   8  -4  -1    0.33    0.15
   8  -4  -1   -0.02    0.08
  -8   4   1    0.02    0.10
   8   4  -1   -0.18    0.12
  -8   4   1    0.03    0.09
   8   4  -1    0.00    0.09
  -7  -4   1   22.60    0.84
   7  -4  -1   24.93    0.67
   7  -4  -1   23.83    0.77
  -7  -4   1   24.20    0.75
  -7  -4   1   24.84    0.82
   7   4  -1   23.46    0.83
  -7   4   1   24.09    0.71
  -7   4   1   22.33    0.68
   7   4  -1   23.41    0.78
   6  -4  -1  175.37    3.99
  -6  -4   1  169.15    4.09
  -6  -4   1  171.31    4.08
   6  -4  -1  181.26    3.73
  -6   4   1  173.69    3.89
   6   4  -1  173.78    4.04
  -6   4   1  169.41    3.89
   6   4  -1  173.37    4.08
  -5  -4   1   67.24    1.73
  -5  -4   1   67.94    1.63
   5  -4  -1   68.21    1.65
  -5  -4   1   66.61    1.75
   5   4  -1   68.93    1.75
   5   4  -1   69.75    1.70
  -5   4   1   69.19    1.66
   4  -4  -1  275.10    6.02
   4  -4  -1  269.04    6.00
  -4  -4   1  277.13    6.14
  -4  -4   1  274.67    6.14
  -4  -4   1  277.12    5.81
  -4   4   1  269.78    5.98
   4   4  -1  267.26    6.11
   4   4  -1  270.41    6.10
   3  -4  -1    3.91    0.17
  -3  -4   1    3.94    0.24
  -3  -4   1    4.47    0.21
  -3  -4   1    4.60    0.20
   3   4  -1    3.75    0.21
  -3   4   1    3.55    0.23
   3   4  -1    4.46    0.18
   3   4  -1    4.05    0.25
   2  -4  -1   70.29    1.64
   2  -4  -1   73.16    1.64
  -2  -4   1   77.86    1.71
  -2  -4   1   72.96    1.73
   2   4  -1   72.01    1.76
   2   4  -1   73.46    1.70
  -2   4   1   74.74    1.76
   1  -4  -1   94.56    2.10
  -1  -4   1   95.45    2.14
   1   4  -1   93.59    2.20
   0  -4   1  196.14    4.27
   0  -4   1  183.88    4.27
   0  -4  -1  201.87    4.31
   0   4   1  198.85    4.35
   0   4  -1  198.56    4.34
  -1  -4  -1   51.61    1.23
  -1  -4  -1   52.52    1.25
   1   4   1   51.28    1.23
  -1   4  -1   50.46    1.28
   1   4   1   51.86    1.29
  -2  -4  -1    1.36    0.15
  -2  -4  -1    1.89    0.15
   2   4   1    1.65    0.12
   2   4   1    1.37    0.16
  -2   4  -1    1.48    0.15
   2   4   1    1.59    0.16
   3  -4   1    0.91    0.10
  -3  -4  -1    0.93    0.13
  -3  -4  -1    0.57    0.13
   3   4   1    0.66    0.12
  -3   4  -1    0.71    0.12
   3   4   1    0.73    0.11
   3   4   1    0.86    0.14
  -4  -4  -1    8.09    0.36
  -4  -4  -1    8.45    0.33
   4  -4   1    8.09    0.31
  -4  -4  -1    7.60    0.38
   4   4   1    8.30    0.34
   4   4   1    7.89    0.34
   4   4   1    8.04    0.38
  -4   4  -1    8.12    0.32
  -5  -4  -1   36.05    1.07
  -5  -4  -1   34.83    1.09
   5  -4   1   38.53    1.00
   5  -4   1   37.47    0.87
   5   4   1   36.54    0.99
   5   4   1   38.47    1.10
  -5   4  -1   36.52    0.95
   5   4   1   35.68    1.03
   6  -4   1    9.21    0.33
  -6  -4  -1    8.76    0.44
  -6  -4  -1    9.20    0.40
  -6  -4  -1    8.89    0.47
   6  -4   1    9.01    0.41
   6   4   1    9.41    0.48
  -6   4  -1    8.75    0.34
  -6   4  -1    8.72    0.34
   6   4   1    9.06    0.42
   7  -4   1   25.73    0.74
  -7  -4  -1   25.88    0.93
  -7  -4  -1   25.47    0.88
   7  -4   1   25.61    0.85
  -7   4  -1   25.71    0.75
  -7   4  -1   24.72    0.70
   7   4   1   25.96    0.87
   7   4   1   27.08    0.94
  -8  -4  -1    5.87    0.40
   8  -4   1    6.77    0.34
  -8  -4  -1    5.90    0.45
   8  -4   1    6.75    0.41
  -8   4  -1    5.98    0.26
   8   4   1    6.44    0.46
   8   4   1    6.69    0.40
   9  -4   1   21.17    0.84
   9  -4   1   22.01    0.73
  -9  -4  -1   21.89    0.91
  -9  -4  -1   20.40    0.84
   9   4   1   22.35    0.91
  10  -4   1   24.54    0.83
  10  -4   1   23.47    0.95
 -10  -4  -1   25.73    1.04
 -10  -4  -1   24.25    0.96
  10   4   1   25.14    1.03
 -11  -4  -1   20.55    0.90
  11  -4   1   21.30    0.92
 -11  -4  -1   21.91    0.99
  11  -4   1   20.99    0.79
  11   4   1   21.12    0.97
 -12  -4  -1    8.92    0.64
  12  -4   1    7.80    0.59
  12  -4   1    7.95    0.50
  12   4   1    8.68    0.73
 -13  -4  -1    2.30    0.43
  13  -4   1    1.95    0.39
  13   4   1    2.86    0.47
 -14  -4  -1    2.42    0.45
  14  -4   1    1.64    0.40
  14   4   1    1.85    0.44
  15  -4   1    4.20    0.58
 -15  -4  -1    3.79    0.59
  15   4   1    3.30    0.56
 -16  -4  -1   11.94    0.99
  16  -4   1   10.04    0.88
  16   4   1   10.24    0.94
  17  -4   1   11.43    0.99
  17   4   1    9.16    0.94
  17  -5  -1    2.12    0.47
 -17  -5   1    2.07    0.54
  17   5  -1    1.73    0.50
  16  -5  -1    0.17    0.29
 -16  -5   1   -0.13    0.28
  16   5  -1    0.08    0.32
 -15  -5   1    7.91    0.79
  15  -5  -1    8.30    0.74
  15   5  -1    9.06    0.82
 -14  -5   1   15.01    0.89
  14  -5  -1   14.57    0.83
  14   5  -1   15.12    0.91
  13  -5  -1   12.66    0.73
 -13  -5   1   13.42    0.81
  13  -5  -1   11.69    0.61
  13   5  -1   13.23    0.80
  12  -5  -1    0.98    0.26
 -12  -5   1    0.77    0.28
  12  -5  -1    0.45    0.18
  12   5  -1    0.04    0.22
  11  -5  -1    0.68    0.18
 -11  -5   1    0.78    0.27
  11  -5  -1    0.92    0.24
  11   5  -1    0.68    0.25
 -10  -5   1   26.16    1.04
  10  -5  -1   24.75    0.93
 -10  -5   1   24.71    0.97
  10  -5  -1   25.41    0.82
 -10   5   1   25.96    0.79
  10   5  -1   27.20    1.04
   9  -5  -1   55.21    1.54
  -9  -5   1   56.26    1.68
   9  -5  -1   54.49    1.39
  -9  -5   1   51.28    1.59
   9   5  -1   56.84    1.66
  -9   5   1   52.88    1.40
   9   5  -1   53.06    1.55
  -8  -5   1    3.64    0.39
   8  -5  -1    4.12    0.34
   8  -5  -1    4.12    0.24
  -8  -5   1    3.72    0.35
   8   5  -1    3.97    0.34
  -8   5   1    3.98    0.28
   8   5  -1    3.67    0.38
  -7  -5   1  104.82    2.72
  -7  -5   1  107.77    2.77
   7  -5  -1  111.88    2.43
   7  -5  -1  110.22    2.63
   7   5  -1  108.73    2.67
   7   5  -1  109.44    2.74
  -7   5   1  108.94    2.58
  -6  -5   1    5.52    0.36
   6  -5  -1    5.24    0.29
  -6  -5   1    4.88    0.31
  -6  -5   1    5.69    0.31
  -6   5   1    5.15    0.29
   6   5  -1    4.73    0.32
   6   5  -1    4.92    0.28
  -5  -5   1   18.40    0.58
  -5  -5   1   17.37    0.65
   5  -5  -1   17.69    0.54
  -5  -5   1   17.67    0.62
   5   5  -1   18.49    0.58
  -5   5   1   18.59    0.62
   5   5  -1   18.42    0.63
  -4  -5   1    3.60    0.21
   4  -5  -1    3.31    0.18
  -4  -5   1    3.83    0.27
  -4  -5   1    3.27    0.22
  -4   5   1    2.84    0.25
   4   5  -1    3.67    0.24
   4   5  -1    4.14    0.20
   4   5  -1    3.72    0.26
  -3  -5   1  107.01    2.33
   3  -5  -1  101.37    2.36
   3  -5  -1  112.02    2.38
  -3  -5   1  108.12    2.48
  -3  -5   1  104.07    2.50
  -3   5   1  105.50    2.50
   3   5  -1  104.61    2.46
   3   5  -1  105.33    2.51
  -2  -5   1    7.66    0.27
   2  -5  -1    8.10    0.23
  -2  -5   1    7.99    0.31
   2  -5  -1    7.55    0.22
   2   5  -1    7.87    0.36
  -2   5   1    7.57    0.35
   2   5  -1    7.19    0.26
   1  -5  -1  123.83    2.71
  -1  -5   1  123.76    2.75
   1  -5  -1  119.07    2.71
  -1   5   1  121.83    2.83
   1   5  -1  120.81    2.83
   0  -5   1   18.86    0.48
   0  -5  -1   20.58    0.47
   0  -5   1   18.73    0.47
   0  -5  -1   19.13    0.53
   0   5   1   20.77    0.65
  -1  -5  -1   58.21    1.47
  -1  -5  -1   63.23    1.44
   1   5   1   60.42    1.43
  -1   5  -1   60.85    1.53
   1   5   1   61.84    1.54
  -2  -5  -1   66.75    1.65
  -2  -5  -1   67.97    1.63
   2   5   1   66.03    1.67
  -2   5  -1   67.14    1.66
   2   5   1   66.36    1.62
   2   5   1   68.99    1.54
  -3  -5  -1  243.87    5.57
   3  -5   1  239.31    5.39
   3  -5   1  249.66    5.40
  -3  -5  -1  250.22    5.58
   3   5   1  239.53    5.54
   3   5   1  244.51    5.47
   3   5   1  250.98    5.51
  -3   5  -1  248.96    5.44
  -4  -5  -1   74.49    1.92
   4  -5   1   76.26    1.76
  -4  -5  -1   76.34    1.77
  -4  -5  -1   74.58    1.89
   4   5   1   76.35    1.84
   4   5   1   74.61    1.89
   4   5   1   72.36    1.84
  -4   5  -1   74.74    1.82
  -5  -5  -1   54.61    1.52
  -5  -5  -1   52.83    1.47
   5  -5   1   52.79    1.36
  -5  -5  -1   56.40    1.38
  -5   5  -1   53.97    1.38
   5   5   1   55.03    1.43
   5   5   1   54.86    1.42
   5   5   1   54.97    1.50
  -6  -5  -1    1.67    0.25
   6  -5   1    1.69    0.14
   6  -5   1    2.07    0.21
  -6  -5  -1    1.53    0.22
  -6   5  -1    1.81    0.19
   6   5   1    1.94    0.21
   6   5   1    1.63    0.25
   6   5   1    1.96    0.22
  -7  -5  -1   29.54    1.01
   7  -5   1   28.50    0.93
  -7  -5  -1   31.13    1.07
   7  -5   1   31.10    0.83
  -7   5  -1   31.28    0.86
   7   5   1   31.41    0.99
   7   5   1   32.17    1.06
   8  -5   1   26.46    0.78
  -8  -5  -1   24.90    0.94
   8  -5   1   26.55    0.90
  -8  -5  -1   26.41    1.00
  -8   5  -1   26.45    0.75
   8   5   1   26.59    0.92
   8   5   1   24.99    0.97
  -9  -5  -1   29.93    1.10
  -9  -5  -1   32.21    1.18
   9  -5   1   31.70    0.94
   9  -5   1   31.73    1.06
   9   5   1   31.51    1.16
 -10  -5  -1   13.18    0.73
  10  -5   1   12.24    0.64
  10  -5   1   11.82    0.54
  10   5   1   14.04    0.74
  11  -5   1    1.44    0.30
 -11  -5  -1    1.93    0.36
  11  -5   1    1.38    0.24
  11   5   1    1.95    0.37
 -12  -5  -1    0.65    0.30
  12  -5   1    0.71    0.20
  12  -5   1    0.51    0.26
  12   5   1    0.19    0.26
  13  -5   1   15.81    0.74
 -13  -5  -1   18.50    0.98
  13  -5   1   16.25    0.87
  13   5   1   19.74    1.01
  14  -5   1    4.58    0.56
 -14  -5  -1    3.74    0.55
  14   5   1    4.46    0.61
  15  -5   1   10.06    0.74
 -15  -5  -1   10.20    0.91
  15   5   1   10.68    0.92
  16  -5   1    0.76    0.37
 -16  -5  -1    0.05    0.36
  16   5   1    0.42    0.37
 -17  -6   1    8.32    0.89
  17  -6  -1    8.69    0.82
  17   6  -1    7.29    0.84
 -16  -6   1   32.46    1.51
  16  -6  -1   31.61    1.38
  16   6  -1   32.55    1.48
  15  -6  -1   -0.17    0.25
 -15  -6   1    0.19    0.32
  15   6  -1    0.14    0.30
  14  -6  -1    0.81    0.29
  14  -6  -1    0.19    0.19
 -14  -6   1    0.15    0.29
  14   6  -1    0.42    0.27
  13  -6  -1    7.76    0.57
 -13  -6   1    8.14    0.73
  13  -6  -1    7.27    0.48
  13   6  -1    7.38    0.70
  12  -6  -1   44.41    1.46
  12  -6  -1   40.82    1.28
 -12  -6   1   46.51    1.62
  12   6  -1   44.20    1.58
  11  -6  -1   10.08    0.58
  11  -6  -1    9.91    0.48
 -11  -6   1    9.47    0.66
  11   6  -1   10.40    0.66
 -10  -6   1   36.07    1.33
  10  -6  -1   38.85    1.09
  10  -6  -1   37.57    1.21
  10   6  -1   37.63    1.32
 -10   6   1   38.13    1.09
   9  -6  -1    9.09    0.48
   9  -6  -1    8.79    0.39
  -9  -6   1    9.11    0.57
  -9   6   1    8.63    0.43
   9   6  -1    9.93    0.49
   9   6  -1    9.44    0.57
  -8  -6   1   14.21    0.64
  -8  -6   1   15.23    0.71
   8  -6  -1   15.18    0.59
   8  -6  -1   14.66    0.49
  -8   6   1   14.57    0.57
   8   6  -1   15.00    0.60
   8   6  -1   14.16    0.66
  -7  -6   1   13.02    0.53
  -7  -6   1   13.10    0.58
   7  -6  -1   12.84    0.50
  -7  -6   1   13.39    0.63
   7   6  -1   13.27    0.60
   7   6  -1   12.55    0.51
  -7   6   1   12.75    0.53
  -6  -6   1  114.19    2.81
  -6  -6   1  109.74    2.59
   6  -6  -1  110.76    2.62
  -6  -6   1  113.02    2.77
  -6   6   1  112.02    2.68
   6   6  -1  107.93    2.75
   6   6  -1  113.47    2.67
  -5  -6   1    2.37    0.27
  -5  -6   1    2.48    0.24
   5  -6  -1    2.20    0.18
  -5  -6   1    2.32    0.21
   5   6  -1    2.16    0.24
  -5   6   1    2.32    0.25
   5   6  -1    2.36    0.26
   5   6  -1    2.20    0.18
  -4  -6   1   77.56    1.75
  -4  -6   1   76.46    1.90
   4  -6  -1   73.25    1.73
   4  -6  -1   75.23    1.73
  -4  -6   1   77.42    1.87
   4   6  -1   70.99    1.84
   4   6  -1   74.91    1.91
  -4   6   1   76.46    1.90
  -3  -6   1   15.55    0.54
   3  -6  -1   15.87    0.41
  -3  -6   1   15.41    0.49
   3  -6  -1   14.81    0.40
  -3   6   1   15.71    0.58
   3   6  -1   15.29    0.59
   3   6  -1   15.42    0.48
  -2  -6   1    2.96    0.16
   2  -6  -1    3.03    0.14
  -2  -6   1    2.88    0.20
   2  -6  -1    3.28    0.13
  -2   6   1    3.60    0.26
   2   6  -1    3.41    0.29
  -1  -6   1    0.27    0.08
   1  -6  -1    0.06    0.06
   1  -6  -1    0.13    0.06
  -1   6   1   -0.15    0.08
   1   6  -1    0.28    0.11
   0  -6   1  129.44    2.86
   0  -6  -1  126.29    2.91
   0  -6   1  124.73    2.85
   0  -6  -1  132.32    2.86
   0   6  -1  129.43    3.02
  -1  -6  -1   13.13    0.45
  -1  -6  -1   13.53    0.41
   1   6   1   13.71    0.54
  -2  -6  -1  129.45    2.94
  -2  -6  -1  124.79    2.96
   2   6   1  126.29    2.99
  -2   6  -1  127.55    2.98
   2   6   1  124.57    2.90
  -3  -6  -1   18.68    0.60
  -3  -6  -1   17.89    0.63
   3   6   1   18.73    0.50
   3   6   1   17.37    0.59
   3   6   1   17.76    0.65
  -3   6  -1   18.37    0.63
  -4  -6  -1   91.38    2.11
   4  -6   1   89.06    2.08
  -4  -6  -1   91.34    2.29
  -4  -6  -1   91.61    2.26
   4  -6   1   86.12    2.07
   4   6   1   92.21    2.24
   4   6   1   90.56    2.16
   4   6   1   92.54    2.25
  -4   6  -1   93.23    2.21
   5  -6   1   29.41    0.81
  -5  -6  -1   29.30    0.97
  -5  -6  -1   28.04    0.92
  -5  -6  -1   30.09    0.86
   5   6   1   28.80    0.94
   5   6   1   29.15    0.91
  -5   6  -1   29.52    0.88
   5   6   1   29.33    0.85
   6  -6   1  159.31    3.37
  -6  -6  -1  162.06    3.59
  -6  -6  -1  156.06    3.85
   6  -6   1  155.79    3.65
  -6  -6  -1  157.51    3.82
   6   6   1  155.15    3.67
  -6   6  -1  158.34    3.63
   6   6   1  159.36    3.73
   6   6   1  157.38    3.81
  -7  -6  -1    1.75    0.29
  -7  -6  -1    2.05    0.27
   7  -6   1    1.63    0.22
   7  -6   1    1.41    0.15
  -7   6  -1    2.00    0.22
   7   6   1    1.53    0.27
   7   6   1    1.55    0.22
  -8  -6  -1    2.31    0.34
   8  -6   1    2.44    0.22
  -8  -6  -1    2.21    0.30
   8  -6   1    2.40    0.28
   8   6   1    2.69    0.35
  -8   6  -1    2.27    0.23
   8   6   1    2.05    0.27
   9  -6   1    2.42    0.24
   9  -6   1    3.21    0.34
  -9  -6  -1    2.78    0.39
   9   6   1    2.51    0.36
 -10  -6  -1   43.31    1.51
  10  -6   1   42.64    1.36
  10  -6   1   41.77    1.21
  10   6   1   43.30    1.48
 -11  -6  -1   14.39    0.82
  11  -6   1   14.81    0.73
  11  -6   1   14.65    0.63
  11   6   1   14.05    0.81
  12  -6   1   20.23    0.91
  12  -6   1   19.23    0.78
 -12  -6  -1   18.92    0.99
  12   6   1   19.66    0.99
  13  -6   1   -0.07    0.21
  13  -6   1   -0.04    0.17
 -13  -6  -1    0.16    0.27
  13   6   1   -0.13    0.25
  14  -6   1    6.72    0.65
 -14  -6  -1    4.90    0.65
  14   6   1    6.30    0.70
  15  -6   1    2.02    0.44
 -15  -6  -1    1.01    0.39
  15   6   1    1.99    0.47
  16  -6   1    9.20    0.84
 -16  -6  -1    9.75    0.93
  16   6   1    8.18    0.86
 -16  -7   1    0.70    0.39
  16  -7  -1    1.35    0.39
  16   7  -1    1.05    0.44
  15  -7  -1    5.79    0.62
 -15  -7   1    5.74    0.70
  15   7  -1    5.52    0.67
  14  -7  -1    0.48    0.22
 -14  -7   1    0.03    0.27
  14  -7  -1    0.48    0.29
  14   7  -1    0.56    0.33
  13  -7  -1   44.53    1.50
 -13  -7   1   43.56    1.65
  13  -7  -1   42.04    1.33
  13   7  -1   43.21    1.62
  12  -7  -1    0.01    0.22
 -12  -7   1   -0.01    0.21
  12  -7  -1   -0.09    0.14
  12   7  -1   -0.06    0.24
  11  -7  -1    3.07    0.30
  11  -7  -1    2.88    0.35
 -11  -7   1    2.55    0.42
  11   7  -1    3.19    0.43
 -10  -7   1    5.75    0.55
  10  -7  -1    5.56    0.33
  10  -7  -1    5.08    0.43
 -10   7   1    5.39    0.38
  10   7  -1    5.76    0.54
  -9  -7   1   76.30    2.18
   9  -7  -1   72.90    1.96
   9  -7  -1   72.09    1.78
  -9   7   1   77.99    1.95
   9   7  -1   74.82    1.99
   9   7  -1   73.07    2.11
   8  -7  -1   10.06    0.47
  -8  -7   1   10.23    0.59
   8  -7  -1   10.33    0.38
  -8   7   1   10.43    0.50
   8   7  -1    9.11    0.45
   8   7  -1   10.03    0.56
  -7  -7   1   20.28    0.81
  -7  -7   1   20.14    0.71
  -7  -7   1   19.47    0.75
   7  -7  -1   19.16    0.65
  -7   7   1   19.45    0.72
   7   7  -1   19.68    0.75
   7   7  -1   19.85    0.66
   6  -7  -1    0.49    0.12
  -6  -7   1    0.16    0.11
  -6  -7   1    0.18    0.16
  -6  -7   1    0.53    0.16
   6   7  -1    0.44    0.11
  -6   7   1    0.63    0.17
   6   7  -1    0.29    0.14
  -5  -7   1    5.36    0.32
  -5  -7   1    5.63    0.36
  -5  -7   1    5.44    0.30
   5  -7  -1    5.08    0.24
  -5   7   1    5.50    0.36
   5   7  -1    5.01    0.32
   5   7  -1    5.22    0.37
   4  -7  -1    0.08    0.07
   4  -7  -1    0.15    0.06
  -4  -7   1    0.18    0.09
  -4  -7   1    0.25    0.11
  -4  -7   1    0.05    0.11
   4   7  -1    0.23    0.10
  -4   7   1    0.14    0.11
   4   7  -1    0.26    0.13
  -3  -7   1  139.67    3.16
   3  -7  -1  133.60    2.98
   3  -7  -1  127.74    2.97
  -3  -7   1  138.46    3.12
   3   7  -1  134.23    3.22
   3   7  -1  132.19    3.06
  -3   7   1  133.18    3.20
   2  -7  -1   17.32    0.44
   2  -7  -1   16.22    0.44
  -2  -7   1   16.20    0.54
  -2   7   1   17.24    0.65
   2   7  -1   15.74    0.64
  -1  -7   1  149.45    3.41
   1  -7  -1  145.18    3.37
   1  -7  -1  153.75    3.37
   1   7  -1  154.49    3.56
   0  -7  -1    0.92    0.12
   0  -7   1    1.10    0.10
   0  -7   1    1.16    0.10
   0   7   1    1.10    0.19
   0   7  -1    0.62    0.15
  -1  -7  -1   19.66    0.60
  -1  -7  -1   19.00    0.55
  -1   7  -1   18.99    0.70
  -2  -7  -1    1.99    0.18
  -2  -7  -1    1.76    0.20
   2   7   1    1.39    0.21
  -2   7  -1    2.16    0.25
   2   7   1    1.69    0.16
  -3  -7  -1  178.73    4.06
  -3  -7  -1  171.46    4.03
  -3   7  -1  173.27    4.03
   3   7   1  176.08    4.06
   3   7   1  169.26    3.98
  -4  -7  -1    1.54    0.18
  -4  -7  -1    1.72    0.21
  -4  -7  -1    1.71    0.24
   4  -7   1    1.86    0.14
   4  -7   1    1.91    0.14
   4   7   1    1.94    0.14
  -4   7  -1    2.09    0.25
   4   7   1    1.69    0.21
   4   7   1    1.86    0.25
   5  -7   1   43.40    1.11
  -5  -7  -1   43.17    1.17
  -5  -7  -1   43.12    1.27
  -5  -7  -1   43.73    1.32
   5   7   1   44.53    1.28
  -5   7  -1   43.28    1.24
   5   7   1   43.38    1.26
   5   7   1   44.83    1.16
  -6  -7  -1    1.70    0.24
  -6  -7  -1    1.31    0.26
  -6  -7  -1    1.47    0.21
   6  -7   1    1.94    0.21
  -6   7  -1    1.93    0.25
   6   7   1    1.33    0.24
   6   7   1    1.69    0.20
   6   7   1    1.59    0.24
  -7  -7  -1   46.80    1.50
   7  -7   1   47.10    1.14
   7  -7   1   48.68    1.31
   7   7   1   46.78    1.44
  -7   7  -1   49.20    1.33
   7   7   1   48.40    1.34
   8  -7   1    0.67    0.20
  -8  -7  -1    1.95    0.32
   8  -7   1    1.25    0.16
   8   7   1    1.30    0.27
  -8   7  -1    1.02    0.19
   8   7   1    1.38    0.22
   9  -7   1   80.66    2.11
  -9  -7  -1   78.01    2.31
   9  -7   1   78.70    1.91
   9   7   1   78.86    2.26
 -10  -7  -1    1.09    0.31
  10  -7   1    1.22    0.21
  10  -7   1    1.12    0.25
  10   7   1    1.06    0.30
  11  -7   1    0.00    0.14
  11  -7   1    0.04    0.21
 -11  -7  -1    0.19    0.25
  11   7   1    0.00    0.24
  12  -7   1    0.87    0.21
  12  -7   1    0.54    0.25
 -12  -7  -1    0.48    0.28
  12   7   1    0.31    0.29
  13  -7   1   14.08    0.69
 -13  -7  -1   14.28    0.91
  13  -7   1   14.53    0.80
  13   7   1   15.94    0.94
 -14  -7  -1    3.24    0.55
  14  -7   1    2.99    0.40
  14  -7   1    3.08    0.48
  14   7   1    3.68    0.60
 -15  -7  -1   14.57    1.00
  15  -7   1   15.99    0.91
  15   7   1   14.84    1.00
  16  -7   1    0.76    0.38
 -16  -7  -1    0.48    0.39
  16   7   1    1.04    0.45
 -16  -8   1    7.66    0.84
  16  -8  -1    6.87    0.71
 -15  -8   1    1.38    0.43
  15  -8  -1    0.99    0.33
  14  -8  -1    0.59    0.27
  14  -8  -1    0.09    0.19
 -14  -8   1   -0.10    0.27
  13  -8  -1    0.10    0.17
  13  -8  -1    0.23    0.25
 -13  -8   1    0.11    0.25
  13   8  -1    0.23    0.29
  12  -8  -1   23.80    0.98
  12  -8  -1   24.34    0.87
 -12  -8   1   24.90    1.15
  12   8  -1   25.16    1.11
  11  -8  -1    2.95    0.37
 -11  -8   1    2.91    0.45
  11  -8  -1    2.88    0.30
  11   8  -1    2.89    0.42
 -10  -8   1   40.41    1.48
  10  -8  -1   42.88    1.16
  10  -8  -1   43.15    1.30
  10   8  -1   39.25    1.40
 -10   8   1   41.71    1.27
   9  -8  -1    0.72    0.19
   9  -8  -1    0.52    0.13
  -9  -8   1    0.62    0.25
  -9   8   1    0.43    0.18
   9   8  -1    0.77    0.17
   9   8  -1    0.74    0.24
   8  -8  -1    3.33    0.29
  -8  -8   1    3.49    0.42
  -8   8   1    3.34    0.34
   8   8  -1    2.87    0.36
   8   8  -1    3.72    0.27
  -7  -8   1   -0.21    0.16
   7  -8  -1    0.09    0.12
  -7   8   1    0.11    0.14
   7   8  -1    0.16    0.10
   7   8  -1    0.06    0.16
   6  -8  -1   75.25    1.79
  -6  -8   1   73.32    1.97
  -6  -8   1   75.21    2.03
  -6  -8   1   71.74    1.83
  -6   8   1   74.23    1.97
   6   8  -1   72.76    1.92
  -5  -8   1    7.53    0.36
   5  -8  -1    7.72    0.30
  -5  -8   1    7.53    0.40
  -5  -8   1    7.30    0.44
   5   8  -1    6.66    0.45
  -5   8   1    8.38    0.46
   5   8  -1    7.71    0.39
   4  -8  -1   53.48    1.30
  -4  -8   1   55.59    1.48
   4  -8  -1   56.07    1.31
  -4  -8   1   57.75    1.38
  -4  -8   1   57.20    1.53
   4   8  -1   54.45    1.41
   4   8  -1   57.30    1.60
  -4   8   1   56.59    1.58
  -3  -8   1   13.20    0.52
   3  -8  -1   12.11    0.36
   3   8  -1   14.60    0.62
  -3   8   1   14.28    0.61
   2  -8  -1   27.01    0.68
   2  -8  -1   25.79    0.68
  -2  -8   1   27.36    0.80
  -2   8   1   28.18    0.95
   2   8  -1   27.66    0.94
   1  -8  -1    3.71    0.20
  -1  -8   1    4.09    0.23
   1  -8  -1    3.43    0.20
   1   8  -1    3.50    0.34
  -1   8   1    3.38    0.34
   0  -8  -1  134.12    3.01
   0  -8   1  127.11    2.94
   0  -8   1  131.07    2.95
   0   8  -1  131.76    3.19
   0   8   1  130.76    3.20
  -1  -8  -1    2.77    0.24
   1   8   1    2.40    0.30
  -1   8  -1    2.20    0.27
  -2  -8  -1   36.29    1.07
   2   8   1   37.68    1.18
  -2   8  -1   40.09    1.19
  -3  -8  -1   19.62    0.66
  -3  -8  -1   18.56    0.70
   3   8   1   18.77    0.61
   3   8   1   19.54    0.76
  -3   8  -1   21.23    0.76
   4  -8   1   28.42    0.72
  -4  -8  -1   27.89    0.91
  -4  -8  -1   29.40    0.97
  -4   8  -1   29.30    0.97
   4   8   1   29.13    0.89
   4   8   1   30.59    1.00
  -5  -8  -1   11.96    0.59
   5  -8   1   11.39    0.39
  -5  -8  -1   11.64    0.54
  -5  -8  -1   11.15    0.48
   5   8   1   11.39    0.52
  -5   8  -1   12.52    0.56
   5   8   1   12.21    0.40
   5   8   1   10.96    0.56
  -6  -8  -1   86.31    2.42
   6  -8   1   90.37    2.17
   6   8   1   93.81    2.21
   6   8   1   92.00    2.36
  -6   8  -1   91.45    2.31
   6   8   1   89.31    2.35
   7  -8   1    0.10    0.14
   7  -8   1    0.05    0.07
  -7  -8  -1   -0.12    0.17
   7   8   1    0.16    0.16
  -7   8  -1    0.33    0.15
   7   8   1    0.03    0.16
   7   8   1    0.23    0.13
  -8  -8  -1    7.13    0.52
   8  -8   1    6.14    0.38
   8  -8   1    6.05    0.29
   8   8   1    6.40    0.38
  -8   8  -1    5.53    0.38
   8   8   1    6.66    0.49
  -9  -8  -1   12.00    0.71
   9  -8   1   11.07    0.55
   9  -8   1   10.64    0.45
   9   8   1   11.32    0.66
  10  -8   1   16.88    0.63
  10  -8   1   16.36    0.73
 -10  -8  -1   16.71    0.88
  10   8   1   16.14    0.84
  11  -8   1    4.99    0.40
  11  -8   1    5.31    0.49
 -11  -8  -1    4.77    0.58
  11   8   1    5.33    0.58
  12  -8   1   26.25    1.04
 -12  -8  -1   25.20    1.20
  12  -8   1   24.63    0.90
  12   8   1   24.17    1.14
  13  -8   1    0.21    0.20
  13  -8   1   -0.05    0.22
 -13  -8  -1    0.01    0.28
  13   8   1    0.30    0.33
  14  -8   1   -0.03    0.24
  14  -8   1    0.08    0.20
 -14  -8  -1    0.68    0.37
 -15  -8  -1    4.62    0.67
  15  -8   1    4.10    0.56
  15  -9  -1    4.62    0.56
 -15  -9   1    5.41    0.70
  15  -9  -1    5.62    0.53
 -14  -9   1    0.84    0.39
  14  -9  -1   -0.01    0.19
  14  -9  -1    0.13    0.27
  13  -9  -1   16.10    0.80
 -13  -9   1   16.08    0.96
  13  -9  -1   14.45    0.68
  12  -9  -1    6.36    0.54
 -12  -9   1    6.43    0.67
  12  -9  -1    5.65    0.40
 -11  -9   1    5.19    0.60
  11  -9  -1    6.41    0.45
  11  -9  -1    6.17    0.37
  10  -9  -1    0.26    0.18
  10  -9  -1    0.29    0.13
 -10  -9   1    0.30    0.26
  10   9  -1    0.34    0.16
 -10   9   1    0.32    0.19
  -9  -9   1   33.13    1.26
   9  -9  -1   33.89    1.05
   9  -9  -1   33.05    0.91
  -9   9   1   34.24    1.14
   9   9  -1   33.18    1.00
  -8  -9   1    1.94    0.34
   8  -9  -1    1.84    0.23
  -8   9   1    1.73    0.28
   7  -9  -1   69.83    1.73
  -7  -9   1   67.64    1.99
  -7   9   1   70.56    1.93
  -6  -9   1    5.91    0.43
  -6  -9   1    5.57    0.34
   6  -9  -1    5.12    0.27
  -6   9   1    6.44    0.44
  -5  -9   1    4.18    0.28
   5  -9  -1    3.99    0.21
  -5  -9   1    4.32    0.32
  -5  -9   1    3.97    0.38
  -5   9   1    4.21    0.41
   5   9  -1    3.94    0.40
  -4  -9   1    3.26    0.25
   4  -9  -1    3.82    0.18
  -4  -9   1    3.10    0.32
  -4   9   1    3.04    0.35
   4   9  -1    3.22    0.37
  -3  -9   1  180.88    4.29
   3  -9  -1  177.87    4.07
   3  -9  -1  188.57    4.08
   3   9  -1  185.19    4.40
  -3   9   1  189.45    4.41
   2  -9  -1    4.52    0.22
  -2  -9   1    5.28    0.31
   2  -9  -1    4.56    0.21
  -2   9   1    5.48    0.46
   2   9  -1    4.96    0.45
   1  -9  -1   39.29    1.01
  -1  -9   1   41.54    1.06
  -1   9   1   39.27    1.27
   1   9  -1   38.99    1.26
   0  -9  -1    2.53    0.22
   0  -9   1    1.87    0.16
   0  -9   1    2.38    0.17
   0   9   1    2.33    0.32
   0   9  -1    2.28    0.31
  -1  -9  -1   62.88    1.61
   1  -9   1   61.17    1.46
   1  -9   1   63.79    1.46
  -1   9  -1   65.24    1.79
   1   9   1   65.16    1.82
  -2  -9  -1   10.50    0.48
  -2   9  -1   11.72    0.58
   2   9   1   10.23    0.56
  -3  -9  -1  123.66    3.03
   3   9   1  123.50    3.11
  -3   9  -1  125.26    3.09
  -4  -9  -1   19.40    0.72
  -4  -9  -1   20.28    0.78
   4   9   1   19.37    0.80
  -4   9  -1   19.00    0.78
  -5  -9  -1    0.51    0.15
  -5  -9  -1    0.28    0.17
   5  -9   1    0.79    0.11
   5   9   1    1.04    0.23
  -5   9  -1    0.41    0.16
  -6  -9  -1    2.29    0.33
   6  -9   1    1.83    0.19
   6   9   1    2.74    0.35
  -6   9  -1    1.71    0.27
  -7  -9  -1   15.84    0.78
   7  -9   1   16.37    0.58
   7   9   1   15.62    0.55
   7   9   1   15.68    0.73
  -7   9  -1   16.97    0.70
   8  -9   1    9.03    0.45
  -8  -9  -1    9.79    0.63
   8  -9   1    8.71    0.34
   8   9   1    9.20    0.44
  -8   9  -1    9.45    0.53
   9  -9   1   25.24    0.89
   9  -9   1   25.05    0.77
  -9  -9  -1   27.79    1.14
   9   9   1   26.29    0.89
 -10  -9  -1    0.16    0.25
  10  -9   1    0.56    0.23
  10  -9   1    1.03    0.19
 -11  -9  -1   22.06    1.10
  11  -9   1   21.07    0.78
  11  -9   1   21.82    0.89
  12  -9   1    2.05    0.35
 -12  -9  -1    1.04    0.37
  12  -9   1    1.23    0.25
  13  -9   1   18.63    0.80
 -13  -9  -1   16.67    1.03
  13  -9   1   17.93    0.88
 -14  -9  -1    0.49    0.35
  14  -9   1    0.29    0.29
  14  -9   1    0.08    0.21
 -15  -9  -1   12.31    1.05
  15  -9   1   11.94    0.81
 -15 -10   1    4.69    0.69
  15 -10  -1    5.52    0.52
  15 -10  -1    5.33    0.58
  14 -10  -1    0.26    0.28
  14 -10  -1    0.36    0.22
 -14 -10   1    0.20    0.31
  13 -10  -1    0.49    0.20
  13 -10  -1    0.45    0.27
 -13 -10   1    0.06    0.29
 -12 -10   1   14.74    0.91
  12 -10  -1   16.30    0.67
  12 -10  -1   16.56    0.77
 -11 -10   1    2.44    0.45
  11 -10  -1    2.61    0.28
  11 -10  -1    2.15    0.32
  10 -10  -1   16.95    0.61
  10 -10  -1   18.38    0.73
 -10 -10   1   18.96    0.96
 -10  10   1   18.50    0.81
   9 -10  -1    5.47    0.37
  -9 -10   1    5.57    0.57
  -9  10   1    6.04    0.52
  -8 -10   1    0.00    0.19
   8 -10  -1    0.00    0.13
  -8  10   1   -0.07    0.15
  -7 -10   1   -0.24    0.17
   7 -10  -1    0.24    0.12
  -7  10   1    0.21    0.20
  -6 -10   1   91.50    2.44
   6 -10  -1   86.96    2.11
  -6  10   1   92.69    2.44
   5 -10  -1   10.11    0.35
  -5 -10   1   10.12    0.46
  -5 -10   1   10.41    0.56
  -5  10   1   10.92    0.61
   5  10  -1   11.18    0.63
  -4 -10   1   22.08    0.81
   4 -10  -1   21.87    0.58
  -4 -10   1   22.28    0.69
  -4  10   1   21.76    0.90
   4  10  -1   21.74    0.91
  -3 -10   1    7.09    0.40
   3 -10  -1    7.10    0.26
   3  10  -1    7.20    0.51
  -3  10   1    7.22    0.50
  -2 -10   1   33.61    0.99
   2 -10  -1   32.80    0.87
   2  10  -1   33.70    1.18
  -2  10   1   35.92    1.20
  -1 -10   1   16.53    0.56
   1 -10  -1   16.30    0.53
  -1  10   1   15.90    0.76
   1  10  -1   16.42    0.75
   0 -10  -1  131.63    3.11
   0 -10   1  133.71    3.06
   0  10   1  134.11    3.38
   0  10  -1  135.25    3.37
   1 -10   1   22.96    0.61
  -1 -10  -1   22.60    0.75
  -1  10  -1   23.42    0.92
  -2 -10  -1    8.60    0.44
   2  10   1    8.35    0.54
  -2  10  -1    9.07    0.54
  -3 -10  -1   10.92    0.52
   3  10   1    9.94    0.58
  -3  10  -1   10.56    0.57
  -4 -10  -1   23.90    0.89
  -4  10  -1   24.99    0.94
   4  10   1   23.19    0.95
  -5 -10  -1    5.84    0.36
  -5 -10  -1    5.67    0.48
  -5  10  -1    5.97    0.51
   5  10   1    6.22    0.54
   6 -10   1   32.63    0.89
  -6 -10  -1   33.81    1.20
  -6  10  -1   33.55    1.15
   6  10   1   32.73    1.19
   7 -10   1    2.65    0.24
  -7 -10  -1    2.92    0.40
   7  10   1    2.89    0.38
  -7  10  -1    2.54    0.34
   8 -10   1    3.73    0.31
  -8 -10  -1    3.08    0.44
   8 -10   1    3.73    0.22
  -8  10  -1    3.86    0.41
   9 -10   1    0.08    0.10
   9 -10   1    0.18    0.16
  -9 -10  -1   -0.19    0.21
   9  10   1    0.06    0.12
 -10 -10  -1   12.31    0.78
  10 -10   1   11.36    0.50
  10 -10   1   12.20    0.60
  10  10   1   10.97    0.53
  11 -10   1    5.59    0.38
 -11 -10  -1    5.87    0.66
  11 -10   1    6.60    0.48
 -12 -10  -1   13.99    0.92
  12 -10   1   15.92    0.77
  12 -10   1   15.27    0.67
  13 -10   1    1.74    0.31
  13 -10   1    2.26    0.40
 -13 -10  -1    1.78    0.48
  14 -10   1    1.60    0.34
 -14 -10  -1    3.09    0.56
  14 -10   1    2.06    0.41
 -14 -11   1    3.23    0.58
  14 -11  -1    2.63    0.37
  14 -11  -1    2.29    0.41
 -13 -11   1    8.38    0.85
  13 -11  -1    8.63    0.51
  13 -11  -1    9.47    0.61
  12 -11  -1   11.99    0.57
  12 -11  -1   11.63    0.64
 -12 -11   1   13.83    0.90
 -11 -11   1    2.61    0.46
  11 -11  -1    2.83    0.29
  11 -11  -1    3.23    0.37
 -10 -11   1    0.09    0.27
  10 -11  -1   -0.08    0.17
  10 -11  -1    0.06    0.12
   9 -11  -1   24.05    0.80
  -9 -11   1   25.24    1.11
  -9  11   1   22.40    0.97
   8 -11  -1   36.93    1.05
  -8 -11   1   38.86    1.40
  -8  11   1   37.31    1.32
  -7 -11   1    6.18    0.55
   7 -11  -1    6.32    0.32
  -7  11   1    7.15    0.60
   6 -11  -1   17.19    0.53
  -6 -11   1   17.20    0.79
  -6  11   1   18.40    0.84
   5 -11  -1    0.14    0.09
  -5 -11   1    0.26    0.12
  -5 -11   1    0.07    0.18
  -5  11   1    0.17    0.20
   5  11  -1    0.15    0.18
  -4 -11   1   22.42    0.69
  -4 -11   1   19.67    0.78
   4  11  -1   19.69    0.92
  -4  11   1   21.20    0.92
  -3 -11   1    8.66    0.47
   3  11  -1    9.93    0.61
  -3  11   1    8.67    0.58
   2 -11  -1   38.00    0.99
  -2 -11   1   37.10    1.11
  -2  11   1   39.69    1.35
   2  11  -1   39.54    1.36
   1 -11  -1   33.50    0.93
  -1 -11   1   33.30    0.96
  -1  11   1   34.21    1.24
   1  11  -1   34.45    1.23
   0 -11   1    0.19    0.11
   0 -11  -1    0.29    0.13
   0  11  -1    0.04    0.14
   0  11   1    0.23    0.19
   1 -11   1    1.11    0.13
  -1 -11  -1    1.23    0.20
   1  11   1    0.94    0.25
  -1  11  -1    0.83    0.24
  -2 -11  -1   21.65    0.78
   2  11   1   21.11    0.93
  -2  11  -1   22.55    0.94
  -3 -11  -1   55.39    1.59
   3  11   1   55.55    1.73
  -3  11  -1   55.34    1.72
  -4 -11  -1    4.27    0.43
  -4 -11  -1    3.97    0.32
  -4  11  -1    5.20    0.50
   4  11   1    4.34    0.47
  -5 -11  -1   21.79    0.91
  -5  11  -1   22.11    0.93
   5  11   1   22.22    0.96
  -6 -11  -1    5.68    0.53
   6  11   1    5.37    0.54
  -6  11  -1    5.68    0.52
   7 -11   1   11.16    0.44
  -7 -11  -1   10.62    0.67
   7  11   1   10.44    0.66
  -7  11  -1   12.15    0.66
  -8 -11  -1    5.13    0.56
   8 -11   1    4.91    0.23
   8 -11   1    4.81    0.33
  -8  11  -1    5.18    0.50
   9 -11   1   45.21    1.28
  -9 -11  -1   46.20    1.65
   9 -11   1   42.38    1.14
  10 -11   1    0.56    0.22
 -10 -11  -1    0.38    0.29
  10 -11   1    0.65    0.16
  11 -11   1    0.66    0.25
 -11 -11  -1    1.17    0.38
  11 -11   1    0.37    0.18
  12 -11   1    0.50    0.20
  12 -11   1    0.67    0.28
 -12 -11  -1    0.36    0.31
 -13 -11  -1    2.11    0.48
  13 -11   1    3.06    0.42
  13 -11   1    2.51    0.35
 -13 -12   1    1.09    0.41
  13 -12  -1    0.24    0.21
  12 -12  -1    9.51    0.50
 -12 -12   1    9.79    0.88
  11 -12  -1   18.99    0.70
 -11 -12   1   20.28    1.08
 -10 -12   1    2.67    0.49
  10 -12  -1    2.92    0.26
  -9 -12   1    4.90    0.57
  -9  12   1    4.71    0.52
  -8 -12   1    7.02    0.64
  -8  12   1    7.47    0.64
  -7 -12   1   11.86    0.70
  -7  12   1   12.43    0.73
  -6 -12   1   13.47    0.71
  -6  12   1   13.85    0.77
  -5 -12   1   27.85    0.91
  -5 -12   1   27.76    1.04
  -5  12   1   30.18    1.17
   5  12  -1   27.37    1.14
  -4 -12   1    0.91    0.18
  -4 -12   1    0.83    0.22
   4  12  -1    1.67    0.33
  -4  12   1    1.04    0.29
  -3 -12   1    2.63    0.30
   3 -12  -1    2.86    0.20
   3  12  -1    3.18    0.43
  -3  12   1    3.23    0.43
   2 -12  -1    4.71    0.27
  -2 -12   1    4.73    0.35
  -2  12   1    4.56    0.50
   2  12  -1    4.24    0.50
   1 -12  -1   18.39    0.61
  -1 -12   1   17.43    0.63
  -1  12   1   18.04    0.88
   1  12  -1   19.60    0.91
   0 -12   1   23.54    0.71
   0 -12  -1   22.83    0.76
   0  12  -1   23.84    1.02
   0  12   1   23.09    1.02
  -1 -12  -1   35.18    1.07
   1 -12   1   34.64    0.90
   1  12   1   35.01    1.31
  -1  12  -1   34.80    1.30
  -2 -12  -1   10.83    0.55
  -2  12  -1   11.32    0.67
   2  12   1   11.79    0.69
  -3 -12  -1    2.03    0.30
  -3  12  -1    1.59    0.33
   3  12   1    2.89    0.42
  -4 -12  -1    4.62    0.37
  -4 -12  -1    4.45    0.45
  -4  12  -1    5.18    0.53
   4  12   1    4.24    0.50
  -5 -12  -1   39.69    1.38
  -5  12  -1   41.73    1.44
   5  12   1   42.37    1.49
  -6 -12  -1   49.96    1.66
   6  12   1   52.54    1.73
  -6  12  -1   52.56    1.68
  -7 -12  -1    7.80    0.67
   7  12   1    8.56    0.63
  -7  12  -1    8.68    0.60
  -8 -12  -1    1.97    0.39
  -8  12  -1    1.82    0.35
   9 -12   1    3.23    0.25
  -9 -12  -1    3.57    0.52
  10 -12   1    3.75    0.30
 -10 -12  -1    3.60    0.54
  11 -12   1    7.39    0.42
 -11 -12  -1    7.14    0.76
 -12 -12  -1    7.14    0.77
  12 -12   1    6.33    0.44
 -13 -12  -1    0.76    0.41
  13 -12   1    0.71    0.25
  13 -13  -1    0.97    0.25
 -13 -13   1    0.50    0.36
  12 -13  -1    4.87    0.40
 -12 -13   1    4.18    0.61
  11 -13  -1    0.15    0.14
 -11 -13   1    0.11    0.31
  10 -13  -1    2.58    0.25
 -10 -13   1    2.58    0.48
  -9 -13   1    3.08    0.49
  -9  13   1    2.30    0.43
  -8 -13   1   13.82    0.82
  -8  13   1   14.82    0.84
  -7 -13   1    1.94    0.37
  -7  13   1    1.57    0.37
  -6 -13   1    1.71    0.34
  -6  13   1    1.76    0.37
  -5 -13   1    0.76    0.25
  -5  13   1    1.39    0.34
   5  13  -1    0.94    0.30
  -4 -13   1    3.26    0.39
  -4 -13   1    2.90    0.28
  -4  13   1    2.44    0.43
   4  13  -1    2.92    0.46
  -3 -13   1   14.62    0.66
  -3 -13   1   15.24    0.56
  -3  13   1   13.83    0.80
   3  13  -1   14.82    0.85
   2 -13  -1   19.84    0.63
  -2 -13   1   21.62    0.77
   2  13  -1   19.85    0.98
  -2  13   1   20.23    0.97
  -1 -13   1    2.88    0.28
   1 -13  -1    2.59    0.25
   1  13  -1    2.54    0.42
  -1  13   1    3.16    0.46
   0 -13   1   14.59    0.52
   0 -13  -1   13.83    0.57
   0  13   1   14.64    0.82
   0  13  -1   14.42    0.82
  -1 -13  -1    0.35    0.18
  -1  13  -1    0.38    0.24
   1  13   1    0.07    0.23
  -2 -13  -1   18.99    0.77
   2  13   1   20.07    0.99
  -2  13  -1   19.38    0.96
  -3 -13  -1   27.24    1.03
   3  13   1   29.31    1.23
  -3  13  -1   31.20    1.23
  -4 -13  -1   28.85    1.08
   4  13   1   28.33    1.21
  -4  13  -1   27.93    1.18
  -5 -13  -1    3.62    0.43
   5  13   1    3.47    0.49
  -5  13  -1    4.11    0.51
  -6 -13  -1    0.10    0.22
  -6  13  -1   -0.10    0.21
   6  13   1   -0.13    0.20
  -7 -13  -1    2.44    0.42
  -7  13  -1    2.88    0.45
  -8 -13  -1   33.54    1.38
  -8  13  -1   35.08    1.32
   9 -13   1    8.47    0.36
  -9 -13  -1    7.91    0.76
  10 -13   1    5.21    0.33
 -10 -13  -1    5.30    0.65
 -11 -13  -1    2.11    0.48
  11 -13   1    1.97    0.27
 -12 -13  -1    9.72    0.92
  12 -13   1    7.91    0.49
  12 -14  -1    0.11    0.18
  11 -14  -1   16.00    0.64
 -11 -14   1   18.75    1.08
  10 -14  -1    2.32    0.25
 -10 -14   1    3.06    0.52
  -9 -14   1    3.36    0.52
  -9  14   1    3.40    0.51
  -8 -14   1   -0.03    0.24
  -8  14   1    0.04    0.23
  -7 -14   1    9.71    0.67
  -7  14   1    9.51    0.80
  -6 -14   1   11.89    0.71
  -6  14   1   11.02    0.75
  -5 -14   1   21.06    0.91
  -5  14   1   20.83    1.04
  -4 -14   1    7.20    0.51
  -4  14   1    7.59    0.71
   4  14  -1    7.72    0.72
  -3 -14   1    2.46    0.32
  -3 -14   1    1.77    0.23
   3  14  -1    2.64    0.46
  -3  14   1    2.25    0.42
  -2 -14   1    3.76    0.36
  -2  14   1    3.70    0.52
   2  14  -1    4.73    0.58
   1 -14  -1   14.87    0.57
  -1 -14   1   15.19    0.60
  -1  14   1   15.33    0.88
   1  14  -1   14.15    0.86
   0 -14   1    2.39    0.24
   0 -14  -1    2.10    0.26
   0  14  -1    2.01    0.39
   0  14   1    1.90    0.39
  -1 -14  -1   22.90    0.83
   1  14   1   21.82    1.08
  -1  14  -1   21.89    1.07
  -2 -14  -1    3.38    0.38
   2  14   1    3.78    0.52
  -2  14  -1    3.88    0.52
  -3 -14  -1    0.83    0.25
  -3  14  -1    0.69    0.28
   3  14   1    0.55    0.27
  -4 -14  -1    0.47    0.25
   4  14   1    0.80    0.31
  -4  14  -1    0.16    0.24
  -5 -14  -1   23.51    1.01
   5  14   1   22.30    1.11
  -5  14  -1   23.87    1.11
  -6 -14  -1    0.31    0.25
   6  14   1   -0.06    0.22
  -6  14  -1   -0.15    0.22
  -7 -14  -1    8.62    0.74
  -7  14  -1    7.19    0.71
  -8 -14  -1    1.76    0.41
  -8  14  -1    1.99    0.40
  -9 -14  -1    3.14    0.53
   9 -14   1    3.31    0.23
  10 -14   1    0.13    0.14
 -10 -14  -1    0.04    0.30
 -11 -14  -1   14.48    0.97
  11 -14   1   11.54    0.55
 -10 -15   1    1.68    0.47
  10 -15  -1    1.08    0.19
  -9 -15   1    0.38    0.32
  -9  15   1    0.13    0.32
  -8 -15   1   21.40    1.06
  -8  15   1   21.67    1.10
  -7 -15   1    0.11    0.28
  -7  15   1    0.25    0.27
  -6 -15   1   13.39    0.77
  -6  15   1   12.96    0.85
  -5 -15   1   -0.10    0.21
  -5  15   1    0.22    0.26
  -4 -15   1   11.83    0.66
  -4  15   1   11.72    0.81
   4  15  -1   12.24    0.84
  -3 -15   1    6.89    0.49
  -3 -15   1    6.34    0.39
  -3  15   1    7.12    0.73
   3  15  -1    7.69    0.75
  -2 -15   1   41.17    1.25
  -2  15   1   41.84    1.62
   2  15  -1   39.74    1.60
  -1 -15   1    0.19    0.16
   1  15  -1    0.00    0.26
  -1  15   1    0.23    0.25
   0 -15  -1    0.41    0.18
   0  15   1   -0.14    0.18
   0  15  -1    0.29    0.24
  -1 -15  -1    4.23    0.40
   1  15   1    5.88    0.68
  -1  15  -1    5.40    0.63
  -2 -15  -1   14.97    0.69
  -2  15  -1   12.42    0.84
   2  15   1   11.67    0.83
  -3 -15  -1    0.01    0.21
  -3  15  -1    0.06    0.24
   3  15   1   -0.45    0.20
  -4 -15  -1   17.65    0.85
   4  15   1   16.93    1.00
  -4  15  -1   17.03    0.98
  -5 -15  -1    0.31    0.26
   5  15   1    0.59    0.31
  -5  15  -1    0.74    0.33
  -6 -15  -1    0.62    0.31
   6  15   1    0.45    0.33
  -6  15  -1    0.46    0.28
  -7 -15  -1    1.67    0.40
  -7  15  -1    1.15    0.39
  -8 -15  -1   16.19    0.96
  -9 -15  -1    0.45    0.36
   9 -15   1    0.13    0.12
  10 -15   1    5.31    0.33
  -9 -16   1    7.43    0.76
  -8 -16   1    0.01    0.28
  -8  16   1   -0.08    0.30
  -7 -16   1    4.31    0.55
  -7  16   1    3.90    0.59
  -6 -16   1    0.87    0.33
  -6  16   1    0.74    0.37
  -5 -16   1   33.09    1.25
  -5  16   1   33.35    1.47
  -4 -16   1    1.80    0.33
  -4  16   1    2.06    0.45
  -3 -16   1   -0.03    0.20
   3  16  -1   -0.07    0.26
  -3  16   1    0.25    0.28
  -2 -16   1    0.66    0.24
  -2 -16   1    0.28    0.15
  -2  16   1    0.49    0.32
   2  16  -1    0.86    0.33
   1  16  -1   24.50    1.22
  -1  16   1   22.60    1.20
   0  16  -1    0.49    0.33
   0  16   1    0.44    0.32
  -1 -16  -1   13.85    0.66
  -1  16  -1   12.87    0.90
   1  16   1   13.43    0.91
  -2 -16  -1    2.03    0.34
   2  16   1    2.00    0.45
  -2  16  -1    2.01    0.46
  -3 -16  -1    2.42    0.38
  -3  16  -1    2.36    0.48
   3  16   1    1.56    0.41
  -4 -16  -1    0.07    0.24
  -4  16  -1    0.50    0.32
   4  16   1   -0.18    0.26
  -5 -16  -1    6.84    0.64
  -5  16  -1    5.83    0.70
   5  16   1    7.34    0.78
  -6 -16  -1    0.25    0.31
  -6  16  -1   -0.04    0.29
  -7 -16  -1    1.91    0.44
  -7  16  -1    1.33    0.43
  -8 -16  -1   -0.11    0.32
  -7 -17   1    1.80    0.42
  -7  17   1    1.28    0.44
  -6 -17   1    0.44    0.33
  -6  17   1   -0.18    0.31
  -5 -17   1    0.02    0.25
  -5  17   1    0.39    0.33
  -4 -17   1    8.34    0.59
  -4  17   1    8.88    0.88
  -3  17   1    7.51    0.81
  -2  17   1   10.39    0.96
   2  17  -1   11.45    0.99
  -1 -17   1    0.05    0.14
  -1  17   1    0.50    0.34
   1  17  -1    0.54    0.34
   0  17   1   -0.13    0.25
   0  17  -1   -0.15    0.24
   1  17   1    5.37    0.68
  -1  17  -1    3.93    0.62
  -2  17  -1    7.15    0.78
   2  17   1    5.69    0.73
  -3 -17  -1    0.47    0.28
   3  17   1   -0.01    0.28
  -3  17  -1    0.48    0.36
  -4 -17  -1   13.04    0.78
  -4  17  -1   12.99    0.94
   4  17   1   12.85    1.08
  -5 -17  -1    0.49    0.31
  -5  17  -1   -0.34    0.26
  -6 -17  -1   -0.35    0.25
  -6  17  -1   -0.24    0.31
  -4  18   1    1.31    0.46
  -3  18   1    0.63    0.36
  -2  18   1    0.83    0.37
  -1  18   1    1.59    0.47
   1  18  -1    0.95    0.39
   0  18   1    1.70    0.47
   0  18  -1    2.67    0.55
   1  18   1    7.30    0.84
  -1  18  -1    7.74    0.85
  -2  18  -1   -0.02    0.27
   2  18   1   -0.12    0.28
   3  18   1    0.39    0.35
  -3  18  -1    0.17    0.35
  18   0  -2    1.93    0.48
  17   0  -2   -0.22    0.30
  16   0  -2   13.69    0.87
 -16   0   2   12.44    0.65
  15   0  -2    0.10    0.28
 -15   0   2   -0.05    0.16
 -14   0   2   35.61    1.35
  14   0  -2   39.99    1.47
 -14   0   2   35.42    1.22
 -13   0   2    0.14    0.21
 -13   0   2    0.04    0.14
  13   0  -2   -0.03    0.19
 -12   0   2  102.35    2.67
  12   0  -2  106.29    2.85
 -12   0   2  101.57    2.77
 -11   0   2    0.18    0.14
  11   0  -2    0.16    0.14
 -11   0   2    0.08    0.19
  11   0  -2   -0.06    0.17
  10   0  -2  133.92    3.37
  10   0  -2  132.69    3.31
  10   0  -2  134.29    3.12
 -10   0   2  132.90    3.26
 -10   0   2  130.16    3.32
  -9   0   2   -0.06    0.11
   9   0  -2   -0.11    0.09
  -9   0   2   -0.03    0.10
   9   0  -2   -0.16    0.13
   9   0  -2    0.08    0.12
   8   0  -2    1.98    0.22
  -8   0   2    1.42    0.22
   8   0  -2    1.62    0.21
  -8   0   2    1.67    0.20
   8   0  -2    1.74    0.25
   7   0  -2    0.11    0.09
  -7   0   2    0.01    0.08
   7   0  -2   -0.01    0.11
   7   0  -2    0.07    0.08
  -7   0   2    0.22    0.12
   6   0  -2  243.80    5.42
   6   0  -2  233.50    5.12
   6   0  -2  237.60    5.42
  -6   0   2  235.37    5.40
  -6   0   2  237.94    5.40
   5   0  -2    0.05    0.07
   5   0  -2    0.16    0.09
   5   0  -2   -0.07    0.06
  -5   0   2    0.09    0.07
  -5   0   2   -0.13    0.07
   4   0  -2  126.72    2.88
  -4   0   2  126.17    2.88
   4   0  -2  123.62    2.72
   4   0  -2  125.50    2.88
  -4   0   2  124.56    2.88
   3   0  -2    0.07    0.07
  -3   0   2   -0.06    0.06
   3   0  -2    0.03    0.07
  -3   0   2   -0.03    0.08
   3   0  -2   -0.13    0.08
  -3   0   2   -0.07    0.05
   2   0  -2  231.48    5.28
  -2   0   2  244.21    5.29
   2   0  -2  236.78    5.26
   2   0  -2  240.93    5.01
  -1   0   2    0.06    0.04
   1   0  -2    0.08    0.04
   0   0   2   12.74    0.38
   0   0  -2   13.03    0.37
   0   0   2   14.61    0.38
   1   0   2   -0.06    0.07
  -1   0  -2    0.01    0.06
  -2   0  -2   64.35    1.52
   2   0   2   61.78    1.53
   2   0   2   65.79    1.43
  -2   0  -2   61.17    1.52
   2   0   2   64.67    1.52
  -3   0  -2   -0.14    0.08
   3   0   2   -0.11    0.09
   3   0   2    0.00    0.08
   3   0   2   -0.04    0.08
  -3   0  -2   -0.08    0.08
  -4   0  -2   30.40    0.85
   4   0   2   30.68    0.89
   4   0   2   29.56    0.86
   4   0   2   31.66    0.81
  -4   0  -2   29.97    0.87
  -5   0  -2    0.03    0.08
   5   0   2    0.06    0.11
   5   0   2    0.04    0.07
   5   0   2    0.01    0.08
  -5   0  -2    0.01    0.09
   6   0   2  213.11    4.83
  -6   0  -2  210.35    4.80
   6   0   2  209.22    4.56
   6   0   2  207.82    4.84
  -6   0  -2  197.45    4.80
  -7   0  -2    0.14    0.13
   7   0   2   -0.07    0.09
   7   0   2    0.03    0.13
  -7   0  -2    0.40    0.12
   7   0   2   -0.05    0.10
   8   0   2   37.11    1.22
  -8   0  -2   37.96    1.19
   8   0   2   37.99    1.09
  -8   0  -2   36.48    1.12
   8   0   2   36.60    1.16
   9   0   2   -0.10    0.16
   9   0   2   -0.08    0.10
  -9   0  -2    0.05    0.12
  -9   0  -2    0.04    0.15
  10   0   2   18.22    0.73
  10   0   2   18.78    0.86
 -10   0  -2   17.31    0.71
 -10   0  -2   20.12    0.83
 -11   0  -2    0.15    0.15
  11   0   2    0.00    0.21
 -11   0  -2   -0.13    0.17
  12   0   2   83.59    2.50
 -12   0  -2   84.59    2.28
 -12   0  -2   84.25    2.42
  13   0   2    0.10    0.25
 -13   0  -2    0.00    0.16
 -14   0  -2    2.78    0.33
  14   0   2    2.17    0.45
  15   0   2    0.30    0.32
  16   0   2   14.23    0.97
  17   0   2   -0.12    0.31
  18  -1  -2    0.23    0.36
  18   1  -2    0.46    0.39
  17  -1  -2    0.39    0.35
  17   1  -2    1.23    0.42
  16  -1  -2    0.50    0.33
 -16  -1   2    1.00    0.28
  16   1  -2    0.09    0.32
  15  -1  -2   13.29    0.84
 -15  -1   2   12.18    0.68
 -15  -1   2   13.63    0.81
 -15   1   2   11.82    0.59
  15   1  -2   13.02    0.84
 -14  -1   2    1.02    0.25
  14  -1  -2    1.30    0.35
 -14  -1   2    1.41    0.33
 -14   1   2    1.24    0.23
  14   1  -2    1.92    0.39
 -13  -1   2   54.75    1.73
 -13  -1   2   52.53    1.60
  13  -1  -2   48.99    1.71
 -13   1   2   51.62    1.64
 -13   1   2   53.88    1.52
  13   1  -2   49.93    1.74
  12  -1  -2    1.29    0.24
  12  -1  -2    0.70    0.24
 -12  -1   2    1.16    0.24
 -12  -1   2    0.94    0.27
  12   1  -2    0.75    0.26
 -12   1   2    0.78    0.19
 -12   1   2    1.18    0.28
  11  -1  -2    7.10    0.42
 -11  -1   2    6.38    0.42
 -11  -1   2    6.80    0.49
  11  -1  -2    6.88    0.50
  11   1  -2    7.53    0.52
 -11   1   2    6.66    0.39
 -11   1   2    7.66    0.49
  10  -1  -2    0.70    0.17
 -10  -1   2    0.18    0.17
  10  -1  -2    0.52    0.20
 -10  -1   2    0.41    0.16
  10   1  -2    0.64    0.17
  10   1  -2    0.45    0.16
  10   1  -2    0.42    0.20
 -10   1   2    0.77    0.21
 -10   1   2    0.61    0.16
   9  -1  -2  118.74    3.02
  -9  -1   2  124.17    3.03
  -9  -1   2  126.45    3.09
   9  -1  -2  123.04    2.86
   9  -1  -2  123.60    3.07
  -9   1   2  123.39    2.97
   9   1  -2  121.99    3.05
  -9   1   2  121.17    3.02
   9   1  -2  121.84    3.10
   9   1  -2  122.98    2.87
  -8  -1   2   44.38    1.32
   8  -1  -2   45.20    1.32
   8  -1  -2   44.53    1.19
  -8  -1   2   44.86    1.28
   8  -1  -2   44.83    1.27
   8   1  -2   44.66    1.29
   8   1  -2   47.57    1.22
  -8   1   2   46.22    1.23
  -8   1   2   44.00    1.28
   8   1  -2   45.85    1.34
  -7  -1   2  218.58    5.18
   7  -1  -2  223.86    5.17
  -7  -1   2  218.88    5.17
   7  -1  -2  231.08    4.89
   7  -1  -2  227.26    5.17
   7   1  -2  228.93    5.19
  -7   1   2  224.97    5.14
   7   1  -2  224.37    4.90
   7   1  -2  220.75    5.20
  -7   1   2  228.85    5.13
   6  -1  -2    1.28    0.16
   6  -1  -2    1.21    0.18
  -6  -1   2    1.58    0.19
  -6  -1   2    1.52    0.17
   6  -1  -2    1.29    0.14
  -6   1   2    1.25    0.14
  -6   1   2    1.48    0.18
   6   1  -2    1.56    0.18
   6   1  -2    1.62    0.20
   6   1  -2    1.55    0.16
   5  -1  -2   21.12    0.64
  -5  -1   2   20.98    0.63
   5  -1  -2   20.25    0.57
   5  -1  -2   21.05    0.61
  -5  -1   2   19.27    0.64
   5   1  -2   20.10    0.63
   5   1  -2   20.59    0.59
  -5   1   2   20.80    0.59
   5   1  -2   20.64    0.66
  -5   1   2   19.92    0.62
  -4  -1   2    1.14    0.12
  -4  -1   2    0.96    0.12
   4  -1  -2    1.34    0.12
   4  -1  -2    0.95    0.13
  -4  -1   2    0.96    0.13
   4  -1  -2    1.10    0.11
   4   1  -2    0.90    0.12
   4   1  -2    1.23    0.12
  -4   1   2    1.28    0.12
  -4   1   2    1.17    0.13
   4   1  -2    1.32    0.15
  -3  -1   2  437.22   10.12
   3  -1  -2  471.04   10.25
   3  -1  -2  456.39   10.11
  -3  -1   2  463.50   10.31
   3   1  -2  467.51   10.13
  -3   1   2  458.14   10.24
   3   1  -2  477.73    9.66
  -3   1   2  460.69   10.10
  -2  -1   2    7.78    0.26
  -2  -1   2    7.79    0.24
   2  -1  -2    7.26    0.26
   2  -1  -2    7.35    0.24
  -2   1   2    7.47    0.25
   2   1  -2    7.90    0.24
  -2   1   2    7.20    0.24
   1  -1  -2  316.13    6.91
  -1  -1   2  311.15    6.91
  -1  -1   2  319.01    6.70
  -1   1   2  321.95    6.95
   1   1  -2  310.91    6.90
   1   1  -2  308.21    6.64
  -1   1   2  323.44    6.91
   0  -1  -2    5.90    0.22
   0  -1  -2    6.50    0.23
   0  -1   2    5.99    0.21
   0   1   2    6.42    0.23
   0   1  -2    5.81    0.17
   0   1  -2    5.52    0.20
   1  -1   2    0.41    0.08
  -1  -1  -2    0.25    0.07
   1  -1   2    0.55    0.06
  -1  -1  -2    0.43    0.08
   1   1   2    0.32    0.07
   1   1   2    0.45    0.07
  -1   1  -2    0.32    0.07
   1   1   2    0.27    0.08
  -2  -1  -2   40.84    1.00
  -2  -1  -2   38.37    1.00
  -2  -1  -2   38.30    0.93
   2  -1   2   39.93    0.96
   2  -1   2   39.54    0.98
   2  -1   2   39.74    0.90
   2   1   2   38.75    1.01
   2   1   2   38.92    1.00
   2   1   2   37.74    0.89
  -2   1  -2   38.24    0.96
   3  -1   2  271.28    5.57
   3  -1   2  265.24    5.89
  -3  -1  -2  256.10    5.89
   3  -1   2  271.22    5.88
  -3  -1  -2  257.05    5.92
  -3   1  -2  264.31    5.86
   3   1   2  259.33    5.91
  -3   1  -2  265.44    5.86
   3   1   2  255.81    5.62
   3   1   2  263.11    5.92
   4  -1   2    9.25    0.35
  -4  -1  -2    8.36    0.38
  -4  -1  -2    8.62    0.36
   4  -1   2    8.93    0.32
   4  -1   2    8.08    0.37
   4   1   2    8.33    0.39
   4   1   2    8.39    0.36
   4   1   2    8.15    0.24
   4   1   2    8.92    0.34
  -4   1  -2    8.06    0.35
  -4   1  -2    8.63    0.32
   5  -1   2   44.59    1.21
   5  -1   2   45.25    1.25
   5  -1   2   48.71    1.14
  -5  -1  -2   45.48    1.23
  -5  -1  -2   44.26    1.25
  -5   1  -2   46.05    1.22
   5   1   2   44.21    1.24
   5   1   2   43.66    1.15
   5   1   2   44.37    1.27
  -5   1  -2   45.23    1.17
  -6  -1  -2   21.19    0.72
  -6  -1  -2   20.08    0.74
   6  -1   2   21.79    0.66
   6  -1   2   21.88    0.75
   6  -1   2   21.07    0.70
   6   1   2   19.87    0.66
  -6   1  -2   22.65    0.67
  -6   1  -2   20.74    0.71
   6   1   2   20.41    0.72
   6   1   2   19.72    0.75
   7  -1   2   35.17    1.05
   7  -1   2   34.58    0.98
  -7  -1  -2   33.43    1.04
   7  -1   2   34.63    1.10
  -7  -1  -2   35.52    1.10
   7   1   2   33.04    0.98
  -7   1  -2   34.10    1.06
  -7   1  -2   33.76    0.98
   7   1   2   35.45    1.13
   7   1   2   34.33    1.07
   8  -1   2    8.74    0.50
  -8  -1  -2    7.94    0.44
   8  -1   2    7.93    0.41
  -8  -1  -2    9.18    0.51
  -8   1  -2    7.66    0.39
   8   1   2    8.58    0.43
   8   1   2    8.86    0.47
  -8   1  -2    8.43    0.47
   8   1   2    9.14    0.53
  -9  -1  -2  108.83    2.75
  -9  -1  -2  108.32    2.81
   9  -1   2  108.12    2.60
   9  -1   2  106.12    2.82
   9   1   2  110.14    2.62
   9   1   2  108.15    2.86
  -9   1  -2  105.79    2.75
  -9   1  -2  104.33    2.65
 -10  -1  -2    4.83    0.41
  10  -1   2    4.51    0.39
 -10  -1  -2    4.58    0.46
  10  -1   2    4.03    0.45
 -10   1  -2    4.27    0.31
  10   1   2    4.63    0.49
 -10   1  -2    4.18    0.42
 -11  -1  -2    0.37    0.18
  11  -1   2    0.59    0.24
 -11  -1  -2    0.16    0.20
 -11   1  -2    0.27    0.20
 -11   1  -2    0.51    0.16
  11   1   2    0.09    0.19
 -12  -1  -2   -0.01    0.21
 -12  -1  -2   -0.14    0.14
  12  -1   2   -0.08    0.19
  12   1   2   -0.29    0.21
 -12   1  -2   -0.02    0.13
 -13  -1  -2   19.74    0.86
  13  -1   2   20.86    1.03
 -13  -1  -2   19.64    0.98
  13   1   2   21.71    1.06
 -13   1  -2   19.76    0.76
  14  -1   2    2.65    0.48
 -14  -1  -2    2.19    0.35
 -14   1  -2    2.24    0.27
  14   1   2    2.20    0.44
  15  -1   2   18.12    1.04
  15   1   2   19.73    1.08
  16  -1   2    0.58    0.38
  16   1   2    0.48    0.35
  17  -1   2    0.03    0.31
  17   1   2    0.62    0.41
  18  -2  -2    2.45    0.53
  18   2  -2    2.48    0.54
  17  -2  -2    0.54    0.35
  17   2  -2    0.28    0.35
 -16  -2   2   19.48    0.94
 -16  -2   2   21.90    1.11
  16   2  -2   23.44    1.18
  15  -2  -2    7.56    0.72
 -15  -2   2    8.60    0.75
 -15  -2   2    8.14    0.57
 -15   2   2    7.53    0.39
  15   2  -2    6.82    0.70
  14  -2  -2    2.82    0.44
 -14  -2   2    3.30    0.40
 -14  -2   2    2.13    0.40
 -14   2   2    2.74    0.27
  14   2  -2    3.35    0.49
  13  -2  -2    2.03    0.38
 -13  -2   2    1.66    0.30
 -13  -2   2    1.77    0.36
 -13   2   2    1.82    0.23
  13   2  -2    1.59    0.36
  12  -2  -2   15.00    0.65
 -12  -2   2   14.63    0.76
 -12  -2   2   13.73    0.68
  12  -2  -2   14.18    0.74
 -12   2   2   13.75    0.55
 -12   2   2   13.26    0.67
  12   2  -2   14.90    0.78
  11  -2  -2   16.11    0.77
 -11  -2   2   16.95    0.72
  11  -2  -2   16.04    0.65
 -11  -2   2   16.91    0.78
 -11   2   2   15.33    0.70
  11   2  -2   17.06    0.80
 -11   2   2   16.83    0.61
  10  -2  -2   58.51    1.75
 -10  -2   2   61.11    1.73
  10  -2  -2   63.03    1.61
 -10  -2   2   63.64    1.81
 -10   2   2   61.15    1.71
 -10   2   2   62.17    1.52
  10   2  -2   58.68    1.72
  10   2  -2   64.25    1.82
  10   2  -2   58.94    1.62
 -10   2   2   62.20    1.60
  -9  -2   2    1.71    0.27
   9  -2  -2    1.52    0.25
   9  -2  -2    1.54    0.20
  -9  -2   2    1.62    0.23
   9   2  -2    1.54    0.26
  -9   2   2    1.41    0.17
  -9   2   2    1.30    0.22
   9   2  -2    1.63    0.23
  -9   2   2    1.27    0.17
   9   2  -2    1.63    0.22
  -8  -2   2    1.55    0.21
   8  -2  -2    1.58    0.18
  -8  -2   2    1.48    0.23
   8  -2  -2    1.52    0.22
  -8   2   2    1.73    0.22
  -8   2   2    1.50    0.16
   8   2  -2    1.60    0.21
   8   2  -2    1.58    0.20
   8   2  -2    1.63    0.24
  -8   2   2    1.83    0.18
   7  -2  -2   35.39    0.92
   7  -2  -2   33.13    0.97
  -7  -2   2   33.56    1.01
   7  -2  -2   35.12    1.02
  -7  -2   2   34.03    1.05
  -7   2   2   32.68    0.97
  -7   2   2   34.37    0.91
   7   2  -2   33.69    1.01
   7   2  -2   33.74    0.94
  -7   2   2   35.35    0.92
   7   2  -2   34.68    1.05
   6  -2  -2  113.69    2.68
   6  -2  -2  113.25    2.53
   6  -2  -2  110.31    2.70
  -6  -2   2  114.48    2.57
  -6  -2   2  115.21    2.73
  -6  -2   2  112.56    2.75
   6   2  -2  113.92    2.72
  -6   2   2  115.38    2.63
   6   2  -2  113.97    2.75
   6   2  -2  115.71    2.57
  -6   2   2  111.06    2.67
   5  -2  -2   73.99    1.82
  -5  -2   2   75.82    1.87
  -5  -2   2   77.51    1.90
   5  -2  -2   77.74    1.72
   5  -2  -2   75.01    1.84
  -5  -2   2   78.62    1.77
   5   2  -2   77.36    1.76
  -5   2   2   76.63    1.78
   5   2  -2   73.76    1.88
  -5   2   2   75.94    1.82
   4  -2  -2   31.47    0.79
   4  -2  -2   30.59    0.81
  -4  -2   2   30.47    0.85
  -4  -2   2   29.84    0.83
  -4   2   2   31.11    0.79
   4   2  -2   30.63    0.84
  -4   2   2   31.37    0.75
   4   2  -2   30.03    0.77
   4   2  -2   29.31    0.81
  -4   2   2   30.10    0.80
  -3  -2   2  131.44    3.05
   3  -2  -2  137.56    3.02
   3  -2  -2  134.56    3.02
  -3  -2   2  135.52    2.89
  -3  -2   2  126.83    3.05
   3   2  -2  133.69    3.05
   3   2  -2  135.29    2.88
  -3   2   2  139.64    2.98
  -3   2   2  140.35    2.98
  -3   2   2  132.11    2.99
  -3   2   2  130.92    3.00
   3   2  -2  127.74    3.05
   2  -2  -2  232.37    5.22
   2  -2  -2  244.41    5.24
  -2  -2   2  244.65    4.98
   2  -2  -2  242.35    5.23
  -2  -2   2  228.19    5.24
  -2  -2   2  234.86    5.26
   2   2  -2  229.14    4.96
  -2   2   2  243.60    5.24
   2   2  -2  230.40    5.23
  -2   2   2  240.51    5.23
  -2   2   2  236.63    5.16
  -2   2   2  237.23    5.21
  -1  -2   2    9.52    0.24
   1  -2  -2    9.40    0.29
   1  -2  -2   10.09    0.28
  -1  -2   2    9.38    0.29
  -1   2   2    9.96    0.33
   1   2  -2    9.37    0.28
  -1   2   2    9.86    0.27
  -1   2   2    9.87    0.26
  -1   2   2    9.53    0.29
   0  -2  -2  673.60   14.81
   0  -2  -2  699.37   15.24
   0  -2   2  657.17   14.95
   0   2   2  696.90   15.13
   0   2   2  674.40   14.46
   0   2  -2  657.27   14.78
   0   2   2  685.70   15.00
   1  -2   2   87.44    1.96
  -1  -2  -2   86.60    2.01
  -1  -2  -2   86.37    2.02
  -1   2  -2   87.18    1.94
   1   2   2   87.34    2.01
   1   2   2   83.63    2.02
   1   2   2   87.18    1.96
   2  -2   2  252.44    5.44
  -2  -2  -2  246.13    5.53
   2  -2   2  247.24    5.44
  -2  -2  -2  233.84    5.49
   2  -2   2  254.67    5.15
   2   2   2  248.88    5.51
  -2   2  -2  238.45    5.41
   2   2   2  245.29    5.32
  -3  -2  -2    0.54    0.09
   3  -2   2    0.45    0.07
  -3  -2  -2    0.62    0.13
   3  -2   2    0.48    0.08
   3  -2   2    0.52    0.11
  -3  -2  -2    0.41    0.10
   3   2   2    0.56    0.13
   3   2   2    0.54    0.08
  -3   2  -2    0.66    0.10
   3   2   2    0.54    0.10
  -4  -2  -2   32.85    0.86
   4  -2   2   32.09    0.90
   4  -2   2   33.48    0.87
   4  -2   2   31.62    0.80
  -4  -2  -2   32.46    0.94
  -4  -2  -2   31.74    0.92
   4   2   2   31.35    0.79
   4   2   2   32.65    0.96
  -4   2  -2   31.48    0.86
   4   2   2   32.57    0.92
   5  -2   2   23.20    0.68
  -5  -2  -2   24.95    0.79
   5  -2   2   25.03    0.75
  -5  -2  -2   25.53    0.82
   5  -2   2   25.07    0.78
  -5   2  -2   25.32    0.74
   5   2   2   25.30    0.79
  -5   2  -2   25.78    0.67
   5   2   2   23.66    0.82
   6  -2   2  131.55    3.11
  -6  -2  -2  128.01    3.12
  -6  -2  -2  123.47    3.14
   6  -2   2  135.49    2.90
  -6   2  -2  128.66    2.97
   6   2   2  125.65    3.12
  -6   2  -2  128.72    3.05
   6   2   2  127.62    3.16
  -7  -2  -2    3.26    0.30
   7  -2   2    3.48    0.27
  -7  -2  -2    3.46    0.35
   7  -2   2    2.70    0.30
  -7   2  -2    3.40    0.21
   7   2   2    3.17    0.35
  -7   2  -2    3.40    0.30
   7   2   2    3.11    0.31
   7   2   2    3.25    0.28
   8  -2   2    5.89    0.41
  -8  -2  -2    5.54    0.47
   8  -2   2    5.85    0.34
  -8  -2  -2    5.95    0.39
  -8   2  -2    6.32    0.30
  -8   2  -2    6.25    0.39
   8   2   2    5.79    0.37
   8   2   2    6.31    0.46
   8   2   2    6.03    0.40
   9  -2   2    2.96    0.29
   9  -2   2    2.82    0.35
  -9  -2  -2    2.76    0.36
  -9  -2  -2    2.67    0.31
   9   2   2    2.98    0.40
  -9   2  -2    2.83    0.21
  -9   2  -2    2.72    0.31
  10  -2   2   19.69    0.86
 -10  -2  -2   19.83    0.81
  10  -2   2   19.24    0.74
 -10  -2  -2   18.67    0.86
  10   2   2   19.84    0.90
 -10   2  -2   18.47    0.64
 -10   2  -2   19.80    0.80
  11  -2   2   11.20    0.57
 -11  -2  -2    9.95    0.58
  11  -2   2   12.03    0.68
 -11  -2  -2   10.84    0.67
  11   2   2   11.41    0.70
 -11   2  -2   10.83    0.45
  12  -2   2   26.21    1.11
 -12  -2  -2   26.86    1.03
 -12  -2  -2   24.56    1.11
 -12   2  -2   24.85    0.79
  12   2   2   25.47    1.14
  13  -2   2    5.79    0.61
 -13  -2  -2    5.10    0.49
 -13  -2  -2    5.21    0.59
  13   2   2    4.55    0.57
 -14  -2  -2    1.80    0.42
 -14  -2  -2    1.84    0.34
  14  -2   2    2.50    0.46
  14   2   2    1.04    0.36
  15  -2   2    0.55    0.34
  15   2   2    0.68    0.35
  16  -2   2    6.50    0.75
  16   2   2    7.53    0.81
  18  -3  -2    2.66    0.53
  18   3  -2    2.31    0.56
  17  -3  -2    2.47    0.49
  17   3  -2    3.14    0.56
  16  -3  -2    0.03    0.24
 -16  -3   2    0.19    0.29
  16   3  -2    0.01    0.30
 -15  -3   2   15.62    0.92
  15  -3  -2   15.27    0.91
  15   3  -2   17.27    0.97
 -14  -3   2    9.13    0.67
  14  -3  -2    8.73    0.65
 -14  -3   2    8.84    0.59
  14   3  -2    8.56    0.75
 -13  -3   2   27.41    1.16
  13  -3  -2   28.22    1.00
  13  -3  -2   29.21    1.16
 -13  -3   2   29.15    1.11
  13   3  -2   27.10    1.18
 -13   3   2   27.42    0.77
  12  -3  -2    8.39    0.48
 -12  -3   2    8.11    0.58
  12  -3  -2    7.20    0.53
 -12  -3   2    7.48    0.50
 -12   3   2    7.92    0.33
  12   3  -2    7.36    0.64
  11  -3  -2    3.96    0.35
 -11  -3   2    3.80    0.39
  11  -3  -2    3.61    0.40
 -11  -3   2    4.11    0.45
  11   3  -2    3.75    0.44
 -11   3   2    3.86    0.22
 -10  -3   2   14.81    0.66
  10  -3  -2   14.14    0.67
  10  -3  -2   14.07    0.57
 -10  -3   2   14.46    0.71
 -10   3   2   14.52    0.47
  10   3  -2   15.43    0.72
 -10   3   2   13.52    0.60
 -10   3   2   14.49    0.52
   9  -3  -2   29.66    0.98
   9  -3  -2   27.86    0.86
  -9  -3   2   28.74    0.98
  -9  -3   2   29.37    1.03
   9   3  -2   29.67    1.03
  -9   3   2   29.48    0.84
  -9   3   2   28.85    0.78
   9   3  -2   28.14    0.95
   9   3  -2   27.92    0.89
  -9   3   2   29.26    0.91
   8  -3  -2   26.85    0.89
   8  -3  -2   27.88    0.79
  -8  -3   2   27.41    0.90
  -8  -3   2   27.08    0.95
   8   3  -2   27.48    0.83
  -8   3   2   27.03    0.79
  -8   3   2   26.64    0.71
  -8   3   2   26.72    0.83
   8   3  -2   26.70    0.94
   7  -3  -2   86.24    1.92
  -7  -3   2   80.08    1.97
  -7  -3   2   85.50    2.11
  -7  -3   2   81.71    2.13
   7  -3  -2   83.90    2.07
   7   3  -2   80.89    1.95
  -7   3   2   83.78    1.89
  -7   3   2   82.43    1.96
   7   3  -2   80.01    2.12
  -7   3   2   78.74    2.00
   6  -3  -2   25.36    0.69
  -6  -3   2   26.96    0.81
   6  -3  -2   25.21    0.77
  -6  -3   2   25.91    0.75
  -6  -3   2   25.31    0.84
   6   3  -2   26.46    0.74
  -6   3   2   24.90    0.73
   6   3  -2   28.07    0.85
   6   3  -2   25.78    0.78
  -6   3   2   25.58    0.74
  -5  -3   2   58.31    1.48
   5  -3  -2   57.31    1.40
   5  -3  -2   58.96    1.43
  -5  -3   2   56.28    1.50
   5   3  -2   58.00    1.45
   5   3  -2   57.90    1.36
   5   3  -2   57.48    1.49
  -5   3   2   55.93    1.39
  -5   3   2   57.65    1.42
  -4  -3   2   18.41    0.61
  -4  -3   2   19.57    0.59
   4  -3  -2   19.97    0.56
  -4  -3   2   19.54    0.56
   4  -3  -2   20.77    0.53
  -4   3   2   19.57    0.53
   4   3  -2   19.57    0.58
  -4   3   2   19.52    0.59
   4   3  -2   19.86    0.61
  -3  -3   2  473.81   10.52
   3  -3  -2  475.14   10.57
  -3  -3   2  491.59   10.57
   3  -3  -2  471.05   10.46
  -3  -3   2  483.55   10.02
  -3   3   2  482.95   10.32
  -3   3   2  467.65   10.48
   3   3  -2  483.71   10.51
   2  -3  -2  291.59    6.63
  -2  -3   2  290.74    6.67
  -2  -3   2  310.78    6.33
   2  -3  -2  303.93    6.64
   2  -3  -2  315.26    6.65
  -2   3   2  304.74    6.58
   2   3  -2  305.72    6.65
  -2   3   2  297.27    6.61
   1  -3  -2   80.85    1.79
  -1  -3   2   78.14    1.78
   1  -3  -2   80.21    1.78
  -1   3   2   77.15    1.83
  -1   3   2   75.71    1.78
   0  -3   2    2.47    0.12
   0  -3  -2    2.31    0.13
   0  -3  -2    2.33    0.15
   0   3   2    2.28    0.18
   0   3  -2    2.53    0.17
   0   3   2    2.29    0.11
   0   3   2    2.22    0.15
   1  -3   2   99.54    2.22
  -1  -3  -2  100.62    2.31
  -1  -3  -2   99.85    2.31
   1   3   2  102.24    2.29
   1   3   2   97.14    2.31
   1   3   2   98.88    2.27
  -1   3  -2   99.05    2.25
  -2  -3  -2  162.15    3.61
   2  -3   2  152.73    3.50
  -2  -3  -2  154.73    3.59
   2   3   2  158.48    3.60
  -2   3  -2  153.62    3.46
   2   3   2  162.40    3.59
   2   3   2  156.36    3.49
   3  -3   2  338.86    7.54
   3  -3   2  352.78    7.13
  -3  -3  -2  347.54    7.64
   3  -3   2  343.87    7.54
  -3  -3  -2  336.24    7.67
   3   3   2  338.91    7.39
   3   3   2  348.34    7.65
   3   3   2  333.95    7.64
  -3   3  -2  335.45    7.36
  -4  -3  -2  152.34    3.38
  -4  -3  -2  147.93    3.60
  -4  -3  -2  158.34    3.61
   4  -3   2  156.69    3.52
   4  -3   2  158.29    3.29
  -4   3  -2  149.90    3.45
  -4   3  -2  153.46    3.36
   4   3   2  153.31    3.58
   4   3   2  148.00    3.40
   4   3   2  154.42    3.61
  -5  -3  -2   36.05    0.98
  -5  -3  -2   37.89    1.10
   5  -3   2   37.23    0.91
  -5  -3  -2   37.36    1.07
   5  -3   2   35.20    1.02
   5   3   2   35.20    1.09
  -5   3  -2   34.87    0.87
  -5   3  -2   35.60    0.96
   5   3   2   36.36    0.93
  -6  -3  -2   22.93    0.81
  -6  -3  -2   22.58    0.78
   6  -3   2   22.93    0.76
   6  -3   2   22.72    0.65
  -6   3  -2   21.79    0.69
  -6   3  -2   20.91    0.56
   6   3   2   23.53    0.83
   6   3   2   21.02    0.75
  -7  -3  -2   81.96    2.20
   7  -3   2   84.71    2.14
   7  -3   2   85.66    1.96
  -7  -3  -2   81.45    2.16
   7   3   2   77.85    2.19
   7   3   2   80.85    2.14
  -7   3  -2   80.74    2.04
   8  -3   2   30.43    0.88
  -8  -3  -2   27.58    1.03
   8  -3   2   27.36    0.98
  -8  -3  -2   29.86    1.01
   8   3   2   28.40    0.99
  -8   3  -2   28.00    0.90
   8   3   2   30.60    1.08
   9  -3   2   53.14    1.42
  -9  -3  -2   52.38    1.62
   9  -3   2   51.30    1.56
  -9  -3  -2   50.46    1.56
   9   3   2   51.63    1.64
  10  -3   2    0.15    0.19
 -10  -3  -2    0.08    0.16
 -10  -3  -2    0.27    0.20
  10  -3   2    0.22    0.15
  10   3   2   -0.04    0.19
 -11  -3  -2    1.45    0.29
  11  -3   2    1.30    0.24
  11  -3   2    1.37    0.31
 -11  -3  -2    1.47    0.33
  11   3   2    1.69    0.36
 -12  -3  -2    6.23    0.54
 -12  -3  -2    6.44    0.62
  12  -3   2    6.19    0.51
  12  -3   2    6.68    0.61
  12   3   2    5.87    0.63
 -13  -3  -2   10.18    0.72
 -13  -3  -2    9.35    0.62
  13  -3   2   10.38    0.71
  13   3   2    8.84    0.78
  14  -3   2    5.25    0.61
 -14  -3  -2    5.57    0.55
 -14  -3  -2    5.95    0.65
  14   3   2    5.47    0.66
  15  -3   2    4.60    0.62
  15   3   2    5.20    0.68
  16  -3   2    0.11    0.30
  16   3   2   -0.02    0.34
  18  -4  -2    7.47    0.82
  18   4  -2    7.40    0.84
 -17  -4   2   12.00    1.00
  17  -4  -2   10.65    0.81
  17   4  -2   11.19    0.97
 -16  -4   2    3.09    0.54
  16  -4  -2    3.12    0.52
  16   4  -2    2.92    0.53
 -15  -4   2    5.84    0.67
  15  -4  -2    5.53    0.62
  15   4  -2    5.62    0.66
 -14  -4   2    1.31    0.35
  14  -4  -2    1.05    0.34
  14   4  -2    0.77    0.32
  13  -4  -2    2.28    0.37
  13  -4  -2    2.21    0.30
 -13  -4   2    2.34    0.42
  13   4  -2    1.40    0.35
 -12  -4   2   15.55    0.81
  12  -4  -2   15.06    0.75
 -12  -4   2   15.04    0.74
  12  -4  -2   15.13    0.66
  12   4  -2   15.25    0.82
  11  -4  -2   20.46    0.86
  11  -4  -2   20.33    0.75
 -11  -4   2   20.07    0.92
 -11  -4   2   21.28    0.87
  11   4  -2   22.22    0.94
 -10  -4   2   32.26    1.16
  10  -4  -2   31.87    1.08
  10  -4  -2   30.59    0.95
 -10  -4   2   31.13    1.09
 -10   4   2   31.87    0.92
  10   4  -2   32.03    1.15
   9  -4  -2    1.23    0.18
  -9  -4   2    1.41    0.27
   9  -4  -2    1.23    0.23
  -9  -4   2    1.57    0.24
  -9   4   2    1.40    0.18
   9   4  -2    1.16    0.25
   9   4  -2    1.34    0.22
  -9   4   2    1.19    0.19
  -8  -4   2    1.34    0.23
   8  -4  -2    0.94    0.19
  -8  -4   2    0.91    0.18
   8  -4  -2    0.72    0.14
   8   4  -2    1.46    0.24
   8   4  -2    0.93    0.18
  -8   4   2    1.28    0.18
  -8   4   2    0.98    0.16
  -7  -4   2    5.95    0.39
   7  -4  -2    6.37    0.28
  -7  -4   2    6.59    0.37
   7  -4  -2    6.32    0.35
  -7  -4   2    6.22    0.33
  -7   4   2    5.78    0.29
   7   4  -2    6.33    0.39
   7   4  -2    6.76    0.35
  -7   4   2    6.13    0.31
   6  -4  -2   53.84    1.38
  -6  -4   2   54.16    1.48
  -6  -4   2   52.91    1.43
  -6   4   2   54.71    1.38
   6   4  -2   53.45    1.40
   6   4  -2   54.41    1.46
  -6   4   2   51.62    1.30
  -5  -4   2   12.29    0.44
  -5  -4   2   12.84    0.52
   5  -4  -2   12.01    0.43
  -5  -4   2   13.09    0.48
  -5   4   2   12.31    0.47
   5   4  -2   12.80    0.49
   5   4  -2   13.67    0.46
  -4  -4   2  226.60    5.23
   4  -4  -2  229.94    5.12
  -4  -4   2  232.64    5.24
   4  -4  -2  237.21    5.14
  -4  -4   2  234.92    4.95
  -4   4   2  230.00    5.13
   4   4  -2  234.12    5.19
   4   4  -2  224.17    5.20
   3  -4  -2   66.12    1.49
  -3  -4   2   66.63    1.50
  -3  -4   2   65.68    1.61
   3  -4  -2   66.27    1.49
  -3  -4   2   68.95    1.59
   3  -4  -2   65.68    1.54
  -3   4   2   65.89    1.63
   3   4  -2   65.01    1.59
   2  -4  -2    4.60    0.19
  -2  -4   2    4.89    0.17
  -2  -4   2    4.87    0.23
   2  -4  -2    4.68    0.14
   2   4  -2    5.01    0.20
   2   4  -2    4.36    0.26
  -2   4   2    4.69    0.26
  -1  -4   2   37.48    0.90
   1  -4  -2   36.39    0.91
   1  -4  -2   38.03    0.88
  -1   4   2   36.84    0.99
   1   4  -2   37.07    0.99
   0  -4   2  136.11    3.04
   0  -4   2  139.15    3.05
   0  -4  -2  138.86    3.12
   0  -4  -2  142.38    3.12
   0   4   2  139.29    3.14
   0   4  -2  137.64    3.12
   0   4   2  132.32    3.10
   1  -4   2  149.88    3.27
   1  -4   2  142.41    3.27
  -1  -4  -2  148.70    3.39
  -1  -4  -2  151.16    3.39
   1   4   2  142.91    3.37
   1   4   2  156.32    3.34
  -1   4  -2  147.53    3.34
   1   4   2  150.46    3.36
  -2  -4  -2   83.75    2.02
  -2  -4  -2   84.38    2.02
   2  -4   2   82.59    1.89
  -2   4  -2   82.61    1.96
   2   4   2   86.96    1.98
   2   4   2   84.43    1.98
   2   4   2   81.25    2.01
   3  -4   2    1.83    0.15
  -3  -4  -2    1.85    0.18
  -3  -4  -2    1.80    0.20
   3   4   2    1.61    0.19
  -3   4  -2    1.47    0.15
   3   4   2    1.34    0.16
   3   4   2    2.34    0.17
  -4  -4  -2    7.50    0.40
   4  -4   2    8.35    0.34
   4  -4   2    8.66    0.25
  -4  -4  -2    8.26    0.38
  -4   4  -2    8.82    0.33
   4   4   2    7.85    0.34
   4   4   2    8.28    0.37
   4   4   2    8.13    0.41
  -5  -4  -2  144.80    3.24
   5  -4   2  146.14    3.11
  -5  -4  -2  139.05    3.44
   5  -4   2  144.02    3.35
  -5  -4  -2  146.30    3.47
   5   4   2  145.97    3.47
  -5   4  -2  142.14    3.20
   5   4   2  144.13    3.42
   5   4   2  140.35    3.25
   6  -4   2   83.58    1.88
  -6  -4  -2   81.88    2.17
  -6  -4  -2   81.44    1.98
   6  -4   2   83.01    2.06
  -6  -4  -2   83.01    2.14
   6   4   2   82.86    1.95
   6   4   2   81.19    2.16
  -6   4  -2   79.17    1.94
   6   4   2   79.31    2.10
  -6   4  -2   80.98    1.88
   7  -4   2   66.11    1.75
  -7  -4  -2   64.97    1.82
   7  -4   2   68.73    1.60
  -7  -4  -2   66.95    1.86
   7   4   2   65.38    1.86
  -7   4  -2   62.82    1.63
  -7   4  -2   64.36    1.52
   7   4   2   65.62    1.79
  -8  -4  -2    1.26    0.27
   8  -4   2    1.55    0.25
  -8  -4  -2    1.86    0.27
   8  -4   2    1.23    0.18
   8   4   2    1.07    0.21
   8   4   2    1.31    0.28
   9  -4   2   13.16    0.54
  -9  -4  -2   12.94    0.70
   9  -4   2   13.74    0.65
  -9  -4  -2   12.62    0.64
   9   4   2   12.92    0.70
  10  -4   2    3.17    0.39
  10  -4   2    3.43    0.33
 -10  -4  -2    2.51    0.35
 -10  -4  -2    2.94    0.41
  10   4   2    2.97    0.42
 -11  -4  -2   16.49    0.86
  11  -4   2   16.85    0.81
 -11  -4  -2   16.10    0.79
  11  -4   2   15.89    0.68
  11   4   2   16.02    0.85
  12  -4   2   15.12    0.83
  12  -4   2   16.22    0.73
 -12  -4  -2   15.55    0.88
  12   4   2   17.03    0.92
 -13  -4  -2    6.36    0.68
  13  -4   2    5.63    0.60
  13   4   2    6.43    0.68
  14  -4   2    0.93    0.35
 -14  -4  -2    0.58    0.34
  14   4   2    0.54    0.33
  15  -4   2    0.11    0.29
 -15  -4  -2    0.02    0.29
  15   4   2    0.88    0.39
  16  -4   2    6.49    0.74
  16   4   2    6.76    0.79
  17  -5  -2    2.82    0.53
 -17  -5   2    2.23    0.53
  17   5  -2    2.56    0.55
  16  -5  -2    0.17    0.27
 -16  -5   2   -0.10    0.28
  16   5  -2    0.22    0.33
  15  -5  -2    2.28    0.43
 -15  -5   2    3.78    0.55
  15   5  -2    3.14    0.53
  14  -5  -2   23.85    0.97
 -14  -5   2   27.38    1.22
  14  -5  -2   26.49    1.13
  13  -5  -2    3.98    0.39
  13  -5  -2    4.15    0.49
 -13  -5   2    3.36    0.49
  13   5  -2    3.45    0.49
  12  -5  -2   11.20    0.65
 -12  -5   2   12.50    0.74
  12  -5  -2   11.90    0.57
  12   5  -2   12.84    0.75
  11  -5  -2    2.31    0.33
 -11  -5   2    2.22    0.37
  11  -5  -2    1.99    0.25
  11   5  -2    1.72    0.33
  10  -5  -2    0.27    0.17
 -10  -5   2    0.21    0.16
  10  -5  -2    0.33    0.13
 -10  -5   2   -0.04    0.18
  10   5  -2    0.17    0.19
 -10   5   2    0.19    0.13
   9  -5  -2   29.48    0.87
  -9  -5   2   29.02    1.03
  -9  -5   2   30.39    1.10
   9  -5  -2   30.07    0.99
  -9   5   2   31.21    0.92
   9   5  -2   29.34    1.07
   9   5  -2   30.27    0.99
  -8  -5   2  101.35    2.61
  -8  -5   2   97.21    2.44
   8  -5  -2  104.56    2.34
   8  -5  -2  100.82    2.52
  -8  -5   2  103.58    2.66
   8   5  -2  103.75    2.56
   8   5  -2  102.88    2.63
  -8   5   2  101.13    2.46
   7  -5  -2   44.13    1.23
  -7  -5   2   44.61    1.34
  -7  -5   2   44.60    1.30
  -7   5   2   46.04    1.24
   7   5  -2   45.73    1.25
   7   5  -2   43.96    1.31
  -6  -5   2   -0.01    0.11
  -6  -5   2    0.34    0.12
   6  -5  -2    0.35    0.11
  -6  -5   2    0.16    0.10
  -6   5   2    0.32    0.12
   6   5  -2    0.15    0.13
   6   5  -2   -0.02    0.07
  -5  -5   2   55.90    1.50
  -5  -5   2   56.81    1.38
  -5  -5   2   55.99    1.46
   5  -5  -2   56.22    1.38
   5   5  -2   57.29    1.41
  -5   5   2   54.10    1.45
   5   5  -2   55.29    1.46
  -4  -5   2   76.89    1.79
  -4  -5   2   80.79    1.91
   4  -5  -2   76.97    1.82
  -4  -5   2   78.92    1.94
  -4   5   2   77.29    1.92
   4   5  -2   77.45    1.89
   3  -5  -2   66.07    1.54
  -3  -5   2   66.10    1.50
  -3  -5   2   67.30    1.60
  -3  -5   2   66.01    1.63
  -3   5   2   67.27    1.68
   3   5  -2   65.83    1.59
   3   5  -2   65.88    1.68
  -2  -5   2  151.07    3.40
   2  -5  -2  151.51    3.35
   2   5  -2  149.69    3.45
  -2   5   2  148.18    3.45
  -1  -5   2   16.94    0.47
   1  -5  -2   16.62    0.48
   1  -5  -2   17.00    0.43
  -1   5   2   18.08    0.60
   1   5  -2   15.88    0.57
   0  -5   2    7.50    0.23
   0  -5   2    7.12    0.22
   0  -5  -2    7.81    0.27
   0   5  -2    8.06    0.36
   0   5   2    7.11    0.35
   0   5   2    7.10    0.26
  -1  -5  -2   28.82    0.81
   1  -5   2   28.99    0.68
  -1  -5  -2   30.19    0.79
   1   5   2   28.10    0.78
   1   5   2   30.11    0.68
  -1   5  -2   29.53    0.85
   1   5   2   28.15    0.85
   2  -5   2  127.79    2.90
  -2  -5  -2  132.11    3.07
  -2  -5  -2  134.94    3.06
   2  -5   2  130.68    2.90
  -2   5  -2  132.10    3.01
   2   5   2  131.89    3.05
   2   5   2  129.59    2.98
   2   5   2  128.64    3.03
   3  -5   2    8.03    0.28
  -3  -5  -2    8.10    0.39
  -3  -5  -2    8.44    0.37
  -3   5  -2    8.48    0.36
   3   5   2    8.52    0.33
   3   5   2    7.51    0.37
   3   5   2    7.99    0.38
   4  -5   2  134.80    3.08
  -4  -5  -2  135.50    3.03
  -4  -5  -2  134.63    3.23
  -4  -5  -2  131.82    3.23
   4   5   2  133.87    3.12
  -4   5  -2  132.53    3.07
   4   5   2  131.92    3.22
   4   5   2  140.46    3.17
  -5  -5  -2   45.34    1.33
   5  -5   2   46.51    1.19
  -5  -5  -2   41.59    1.27
   5  -5   2   45.94    1.04
   5   5   2   44.78    1.21
   5   5   2   46.20    1.32
  -5   5  -2   44.78    1.16
   5   5   2   44.55    1.25
   6  -5   2   11.12    0.38
   6  -5   2   11.76    0.48
  -6  -5  -2   11.85    0.58
  -6  -5  -2   11.44    0.48
  -6  -5  -2   10.52    0.52
   6   5   2   11.55    0.46
   6   5   2   11.24    0.56
  -6   5  -2   11.10    0.42
   6   5   2    9.63    0.47
  -7  -5  -2   18.03    0.73
   7  -5   2   17.49    0.55
   7  -5   2   17.24    0.65
  -7  -5  -2   17.30    0.76
  -7   5  -2   16.65    0.54
   7   5   2   17.24    0.75
   7   5   2   16.88    0.67
   8  -5   2   86.63    2.06
   8  -5   2   87.58    2.26
  -8  -5  -2   82.22    2.32
  -8  -5  -2   87.79    2.39
   8   5   2   85.01    2.28
   8   5   2   87.48    2.38
   9  -5   2   47.46    1.29
   9  -5   2   48.03    1.45
  -9  -5  -2   45.22    1.49
  -9  -5  -2   48.68    1.57
   9   5   2   46.50    1.55
 -10  -5  -2   15.65    0.83
  10  -5   2   17.15    0.78
  10  -5   2   16.08    0.65
  10   5   2   17.02    0.85
 -11  -5  -2    8.96    0.65
  11  -5   2    8.56    0.48
  11  -5   2    8.93    0.59
  11   5   2    7.94    0.70
  12  -5   2    5.90    0.57
  12  -5   2    6.30    0.45
 -12  -5  -2    6.03    0.63
  12   5   2    6.64    0.67
 -13  -5  -2   10.81    0.77
  13  -5   2   11.52    0.74
  13   5   2   11.07    0.78
  14  -5   2   21.09    1.05
 -14  -5  -2   20.24    1.10
  14   5   2   20.16    1.12
 -15  -5  -2   10.05    0.91
  15  -5   2    8.67    0.81
  15   5   2    7.28    0.79
  16  -5   2    0.77    0.38
 -16  -5  -2    0.83    0.41
  16   5   2    1.20    0.45
  17  -6  -2    4.89    0.63
 -17  -6   2    4.75    0.68
  17   6  -2    4.72    0.71
 -16  -6   2    2.18    0.50
  16  -6  -2    1.44    0.40
  16   6  -2    1.54    0.44
 -15  -6   2    9.75    0.86
  15  -6  -2    7.74    0.71
  15   6  -2    8.35    0.79
  14  -6  -2    0.75    0.24
 -14  -6   2    0.81    0.33
  14  -6  -2    1.50    0.35
  14   6  -2    0.64    0.31
  13  -6  -2    0.08    0.21
 -13  -6   2    0.33    0.25
  13  -6  -2    0.20    0.17
  13   6  -2   -0.12    0.23
 -12  -6   2    4.45    0.54
  12  -6  -2    5.14    0.50
  12  -6  -2    5.94    0.39
  12   6  -2    6.02    0.60
  11  -6  -2   80.11    2.05
 -11  -6   2   82.68    2.40
  11  -6  -2   82.22    2.25
  11   6  -2   81.49    2.36
  10  -6  -2    3.75    0.38
  10  -6  -2    3.52    0.30
 -10  -6   2    4.89    0.50
 -10   6   2    4.15    0.35
  10   6  -2    4.69    0.47
  -9  -6   2   24.80    0.92
   9  -6  -2   24.94    0.86
  -9  -6   2   23.36    0.97
   9  -6  -2   23.78    0.74
   9   6  -2   24.74    0.95
   9   6  -2   25.22    0.86
  -9   6   2   24.65    0.83
  -8  -6   2    0.29    0.17
   8  -6  -2    0.19    0.14
  -8  -6   2   -0.08    0.11
   8   6  -2   -0.17    0.09
   8   6  -2    0.04    0.15
  -8   6   2   -0.03    0.11
  -7  -6   2   41.10    1.23
  -7  -6   2   40.18    1.27
   7  -6  -2   40.94    1.14
  -7  -6   2   40.00    1.14
  -7   6   2   41.73    1.20
   7   6  -2   41.44    1.15
   7   6  -2   42.43    1.24
  -6  -6   2   43.80    1.28
   6  -6  -2   45.08    1.19
  -6  -6   2   46.09    1.21
  -6  -6   2   45.25    1.33
  -6   6   2   47.13    1.29
   6   6  -2   44.57    1.28
   6   6  -2   45.98    1.20
  -5  -6   2  206.54    4.72
  -5  -6   2  207.05    4.46
  -5  -6   2  201.65    4.74
   5  -6  -2  204.66    4.58
   5   6  -2  199.92    4.68
  -5   6   2  204.07    4.66
  -4  -6   2    7.19    0.30
   4  -6  -2    6.86    0.27
  -4  -6   2    7.46    0.33
  -4  -6   2    7.30    0.37
  -4   6   2    8.01    0.40
   4   6  -2    6.45    0.32
   3  -6  -2    0.12    0.07
  -3  -6   2    0.10    0.07
  -3  -6   2    0.14    0.09
  -3  -6   2    0.20    0.07
   3   6  -2    0.05    0.07
   3   6  -2    0.04    0.10
  -3   6   2    0.17    0.11
   2  -6  -2    2.45    0.15
  -2  -6   2    2.51    0.19
   2   6  -2    2.41    0.25
  -2   6   2    2.72    0.27
   1  -6  -2  148.07    3.42
   1  -6  -2  155.00    3.39
  -1  -6   2  153.55    3.42
   0  -6  -2    6.98    0.30
   0  -6   2    6.57    0.22
   0  -6   2    7.07    0.23
   0  -6  -2    7.28    0.26
   0   6  -2    6.63    0.37
   0   6   2    7.32    0.38
  -1  -6  -2  110.15    2.46
  -1  -6  -2  102.10    2.47
   1   6   2  104.61    2.53
  -1   6  -2  105.98    2.52
   1   6   2  101.33    2.42
  -2  -6  -2    8.04    0.38
  -2  -6  -2    8.40    0.35
   2   6   2    7.50    0.34
   2   6   2    8.02    0.41
   2   6   2    8.37    0.25
  -2   6  -2    8.04    0.39
   3  -6   2    0.89    0.10
  -3  -6  -2    0.88    0.16
   3  -6   2    1.04    0.10
  -3  -6  -2    0.83    0.15
  -3   6  -2    0.76    0.15
   3   6   2    0.97    0.17
   3   6   2    1.13    0.19
   3   6   2    0.99    0.12
  -4  -6  -2    4.56    0.30
  -4  -6  -2    4.49    0.34
   4  -6   2    4.33    0.23
  -4  -6  -2    4.55    0.27
  -4   6  -2    4.80    0.30
   4   6   2    4.60    0.25
   4   6   2    4.57    0.31
   4   6   2    4.45    0.31
  -5  -6  -2   45.47    1.35
   5  -6   2   46.51    1.18
  -5  -6  -2   44.25    1.20
  -5  -6  -2   43.90    1.30
  -5   6  -2   44.23    1.21
   5   6   2   45.21    1.32
   5   6   2   46.23    1.24
   5   6   2   43.93    1.25
  -6  -6  -2    4.37    0.42
   6  -6   2    4.21    0.20
   6  -6   2    3.99    0.28
  -6  -6  -2    4.54    0.38
  -6   6  -2    4.73    0.28
   6   6   2    4.15    0.34
   6   6   2    4.66    0.41
   6   6   2    3.98    0.28
   7  -6   2   41.41    1.06
  -7  -6  -2   41.45    1.32
  -7  -6  -2   40.85    1.36
   7  -6   2   41.47    1.21
   7   6   2   43.60    1.36
   7   6   2   41.19    1.25
  -7   6  -2   42.68    1.13
   7   6   2   41.67    1.19
  -8  -6  -2   38.61    1.32
   8  -6   2   35.86    1.01
   8  -6   2   38.33    1.17
   8   6   2   38.18    1.29
   8   6   2   36.83    1.19
   9  -6   2    1.47    0.27
  -9  -6  -2    1.82    0.34
   9  -6   2    0.99    0.18
   9   6   2    1.03    0.28
 -10  -6  -2    1.33    0.33
  10  -6   2    1.79    0.25
  10  -6   2    1.53    0.29
  10   6   2    1.39    0.32
  11  -6   2   52.12    1.66
  11  -6   2   53.44    1.50
 -11  -6  -2   55.18    1.83
  11   6   2   49.76    1.77
 -12  -6  -2    6.79    0.68
  12  -6   2    6.85    0.47
  12  -6   2    7.57    0.56
  12   6   2    6.40    0.66
 -13  -6  -2    4.40    0.58
  13  -6   2    3.89    0.43
  13  -6   2    4.05    0.52
  13   6   2    4.15    0.57
  14  -6   2    0.48    0.30
 -14  -6  -2    0.55    0.35
  14   6   2    0.13    0.32
 -15  -6  -2   11.15    0.97
  15  -6   2    9.85    0.84
  15   6   2   11.10    0.95
 -16  -6  -2    0.34    0.38
  16  -6   2    0.77    0.37
  16   6   2    0.71    0.44
  17  -7  -2   -0.26    0.29
 -17  -7   2    0.22    0.37
  16  -7  -2    0.21    0.30
 -16  -7   2    0.79    0.40
  16   7  -2    0.38    0.34
 -15  -7   2    1.77    0.47
  15  -7  -2    0.75    0.31
  15   7  -2    1.01    0.41
  14  -7  -2   27.71    1.14
  14  -7  -2   27.98    1.03
 -14  -7   2   25.75    1.24
  14   7  -2   24.90    1.20
  13  -7  -2    2.98    0.41
  13  -7  -2    2.43    0.32
 -13  -7   2    2.19    0.44
  13   7  -2    1.41    0.37
 -12  -7   2   32.83    1.31
  12  -7  -2   30.64    1.02
  12  -7  -2   31.20    1.15
  12   7  -2   32.31    1.27
  11  -7  -2    2.17    0.33
 -11  -7   2    1.74    0.36
  11  -7  -2    1.79    0.23
  11   7  -2    1.11    0.27
  10  -7  -2   11.59    0.49
  10  -7  -2   13.00    0.61
 -10  -7   2   13.92    0.75
 -10   7   2   11.91    0.56
  10   7  -2   11.97    0.67
   9  -7  -2    0.21    0.11
  -9  -7   2   -0.30    0.16
   9  -7  -2    0.03    0.15
   9   7  -2    0.06    0.13
  -9   7   2    0.13    0.14
   9   7  -2   -0.25    0.15
   8  -7  -2  103.98    2.53
  -8  -7   2   99.85    2.71
  -8   7   2  102.53    2.56
   8   7  -2  105.07    2.54
   8   7  -2  101.20    2.65
   7  -7  -2    0.56    0.15
  -7  -7   2    0.49    0.18
  -7  -7   2    0.53    0.17
  -7  -7   2    0.27    0.12
  -7   7   2    0.84    0.19
   7   7  -2    0.61    0.18
   7   7  -2    0.26    0.11
  -6  -7   2   18.16    0.62
  -6  -7   2   17.48    0.71
  -6  -7   2   17.48    0.66
   6  -7  -2   17.47    0.57
  -6   7   2   18.71    0.71
   6   7  -2   17.83    0.66
  -5  -7   2    0.10    0.10
  -5  -7   2    0.35    0.10
   5  -7  -2   -0.04    0.09
  -5  -7   2    0.09    0.13
  -5   7   2    0.21    0.13
   5   7  -2    0.04    0.10
   4  -7  -2  119.73    2.70
  -4  -7   2  117.54    2.82
  -4  -7   2  124.43    2.67
  -4  -7   2  117.31    2.86
  -4   7   2  118.24    2.89
   4   7  -2  115.85    2.90
   4   7  -2  118.62    2.78
   3  -7  -2   26.83    0.68
  -3  -7   2   25.38    0.73
  -3  -7   2   24.90    0.67
  -3  -7   2   25.77    0.78
  -3   7   2   26.51    0.88
   3   7  -2   26.30    0.88
  -2  -7   2  108.17    2.47
   2  -7  -2  105.17    2.40
   2   7  -2  102.23    2.59
   1  -7  -2    6.71    0.27
  -1  -7   2    6.34    0.27
  -1   7   2    6.56    0.39
   1   7  -2    6.83    0.39
   0  -7  -2   22.15    0.66
   0  -7   2   22.07    0.57
   0  -7   2   21.78    0.57
   0   7  -2   22.46    0.78
   0   7   2   21.66    0.77
  -1  -7  -2   -0.05    0.08
  -1  -7  -2   -0.09    0.07
   1   7   2    0.03    0.11
  -1   7  -2    0.04    0.11
   1   7   2    0.00    0.07
  -2  -7  -2   78.72    1.90
  -2  -7  -2   74.66    1.86
   2   7   2   70.27    1.81
  -2   7  -2   75.84    1.92
   2   7   2   73.40    1.94
  -3  -7  -2    3.12    0.27
   3  -7   2    3.00    0.15
  -3  -7  -2    2.41    0.28
   3  -7   2    2.87    0.15
  -3   7  -2    3.06    0.30
   3   7   2    3.05    0.27
   3   7   2    2.90    0.15
   3   7   2    2.54    0.29
   4  -7   2   41.40    1.05
   4  -7   2   40.69    1.04
  -4  -7  -2   40.99    1.22
  -4  -7  -2   43.01    1.26
   4   7   2   42.80    1.24
   4   7   2   42.44    1.10
  -4   7  -2   43.13    1.21
   4   7   2   42.75    1.21
  -5  -7  -2   12.86    0.52
  -5  -7  -2   11.78    0.56
  -5  -7  -2   13.19    0.61
   5  -7   2   12.99    0.46
   5   7   2   12.13    0.57
  -5   7  -2   13.31    0.54
   5   7   2   13.46    0.58
   5   7   2   13.51    0.49
   6  -7   2    0.08    0.12
  -6  -7  -2    0.06    0.17
   6  -7   2    0.16    0.06
  -6  -7  -2    0.04    0.12
   6   7   2    0.07    0.13
   6   7   2    0.25    0.12
  -6   7  -2    0.24    0.12
   6   7   2   -0.06    0.13
   7  -7   2    5.57    0.34
   7  -7   2    5.60    0.26
  -7  -7  -2    4.95    0.49
   7   7   2    4.74    0.40
   7   7   2    5.28    0.47
   7   7   2    4.67    0.33
  -7   7  -2    5.14    0.33
  -8  -7  -2   97.54    2.68
   8  -7   2   96.87    2.47
   8  -7   2   96.46    2.26
   8   7   2   98.71    2.52
  -8   7  -2   97.43    2.35
   8   7   2   95.81    2.63
  -9  -7  -2    0.44    0.24
   9  -7   2    0.55    0.21
   9  -7   2    0.58    0.16
   9   7   2    0.66    0.26
  10  -7   2   56.36    1.65
  10  -7   2   52.82    1.47
 -10  -7  -2   56.20    1.84
  10   7   2   52.42    1.77
 -11  -7  -2    0.52    0.28
  11  -7   2    0.28    0.18
  11  -7   2    0.19    0.21
  11   7   2    0.77    0.30
  12  -7   2    2.11    0.31
 -12  -7  -2    1.90    0.44
  12  -7   2    1.86    0.36
  12   7   2    1.80    0.40
  13  -7   2    0.57    0.29
 -13  -7  -2    0.33    0.31
  13  -7   2    0.56    0.23
  13   7   2    0.27    0.29
  14  -7   2   28.98    1.25
 -14  -7  -2   31.53    1.45
  14   7   2   29.57    1.38
  15  -7   2    0.33    0.34
 -15  -7  -2    0.17    0.36
  15   7   2   -0.14    0.36
 -16  -8   2    0.36    0.38
  16  -8  -2    1.21    0.37
 -15  -8   2    5.84    0.71
  15  -8  -2    7.59    0.68
  15  -8  -2    5.74    0.53
  14  -8  -2    3.07    0.38
  14  -8  -2    2.88    0.44
 -14  -8   2    3.74    0.57
  13  -8  -2    6.35    0.58
  13  -8  -2    5.93    0.42
 -13  -8   2    6.86    0.72
  13   8  -2    6.28    0.65
 -12  -8   2    0.44    0.27
  12  -8  -2    0.27    0.22
  12  -8  -2    0.42    0.18
  12   8  -2    0.54    0.28
 -11  -8   2   25.33    1.13
  11  -8  -2   24.80    0.84
  11  -8  -2   26.15    0.96
  11   8  -2   26.65    1.07
  10  -8  -2    6.40    0.43
 -10  -8   2    5.72    0.57
  10  -8  -2    5.63    0.33
  10   8  -2    5.66    0.53
 -10   8   2    6.10    0.43
  10   8  -2    5.99    0.39
   9  -8  -2   17.92    0.69
  -9  -8   2   19.77    0.88
  -9   8   2   18.97    0.76
   9   8  -2   17.20    0.79
   9   8  -2   19.28    0.69
   8  -8  -2    3.41    0.29
  -8  -8   2    3.37    0.40
  -8   8   2    2.85    0.33
   8   8  -2    2.86    0.33
   7  -8  -2    7.89    0.37
  -7  -8   2    7.42    0.48
  -7  -8   2    7.53    0.40
   7   8  -2    6.52    0.42
  -7   8   2    7.75    0.46
   6  -8  -2   17.67    0.56
  -6  -8   2   17.02    0.62
  -6  -8   2   17.36    0.72
  -6  -8   2   16.60    0.66
   6   8  -2   16.22    0.63
  -6   8   2   18.64    0.73
  -5  -8   2   87.17    2.23
  -5  -8   2   86.59    2.18
  -5  -8   2   84.32    2.04
   5  -8  -2   85.84    2.02
   5   8  -2   83.33    2.12
  -5   8   2   91.56    2.27
  -4  -8   2    1.75    0.24
  -4  -8   2    1.47    0.18
   4  -8  -2    1.79    0.15
  -4  -8   2    1.91    0.18
   4  -8  -2    1.42    0.14
   4   8  -2    1.85    0.28
  -4   8   2    1.89    0.27
   4   8  -2    1.22    0.16
  -3  -8   2    5.44    0.32
   3  -8  -2    5.84    0.24
   3  -8  -2    5.23    0.24
  -3  -8   2    5.58    0.25
  -3   8   2    5.82    0.40
   3   8  -2    5.48    0.40
  -2  -8   2    3.57    0.24
   2  -8  -2    3.74    0.20
  -2   8   2    3.39    0.35
   2   8  -2    2.88    0.32
  -1  -8   2   44.64    1.13
  -1   8   2   43.41    1.33
   1   8  -2   46.27    1.34
   0  -8  -2    5.31    0.29
   0  -8   2    5.35    0.22
   0  -8   2    5.54    0.23
   0   8  -2    5.55    0.39
   0   8   2    5.48    0.40
  -1  -8  -2  146.56    3.47
  -1   8  -2  147.71    3.55
   1   8   2  150.64    3.58
  -2  -8  -2   26.32    0.82
  -2  -8  -2   24.93    0.78
  -2   8  -2   24.62    0.87
   2   8   2   25.34    0.90
   2   8   2   23.90    0.72
  -3  -8  -2    0.03    0.11
  -3  -8  -2    0.02    0.12
  -3   8  -2    0.26    0.13
   3   8   2    0.11    0.11
   3   8   2    0.19    0.16
  -4  -8  -2   -0.01    0.14
   4  -8   2    0.06    0.08
  -4  -8  -2    0.16    0.12
  -4   8  -2    0.06    0.11
   4   8   2    0.10    0.12
   4   8   2    0.02    0.06
   4   8   2   -0.03    0.13
   5  -8   2   79.73    1.92
  -5  -8  -2   83.36    2.20
  -5  -8  -2   82.31    2.00
   5   8   2   77.58    2.11
   5   8   2   82.35    2.14
  -5   8  -2   80.15    2.08
   5   8   2   80.08    1.96
  -6  -8  -2   -0.44    0.12
   6  -8   2    0.04    0.12
   6   8   2    0.10    0.10
   6   8   2    0.03    0.16
   6   8   2    0.30    0.16
  -6   8  -2    0.18    0.14
  -7  -8  -2   28.01    1.08
   7  -8   2   28.63    0.88
   7  -8   2   27.51    0.73
   7   8   2   26.95    0.89
   7   8   2   27.92    0.97
   7   8   2   27.80    1.03
  -7   8  -2   27.32    0.92
   8  -8   2    0.18    0.10
  -8  -8  -2   -0.05    0.19
   8  -8   2    0.18    0.16
   8   8   2    0.29    0.14
   8   8   2    0.36    0.21
  -8   8  -2    0.34    0.16
  -9  -8  -2    3.64    0.48
   9  -8   2    4.12    0.39
   9  -8   2    3.82    0.30
   9   8   2    3.60    0.44
  10  -8   2    1.07    0.20
 -10  -8  -2    1.54    0.37
  10  -8   2    1.45    0.29
  10   8   2    1.64    0.36
 -11  -8  -2   34.87    1.42
  11  -8   2   35.22    1.24
  11  -8   2   34.61    1.10
  11   8   2   35.02    1.39
 -12  -8  -2    0.18    0.29
  12  -8   2    0.40    0.27
  12  -8   2    0.28    0.19
  12   8   2    0.35    0.29
 -13  -8  -2    7.21    0.78
  13  -8   2    9.07    0.64
  13  -8   2    8.63    0.54
  13   8   2    8.28    0.79
 -14  -8  -2    1.31    0.44
  14  -8   2    2.51    0.44
 -15  -8  -2    0.50    0.39
  15  -8   2    1.43    0.40
  16  -9  -2    3.49    0.53
 -16  -9   2    3.47    0.62
 -15  -9   2   -0.25    0.31
  15  -9  -2    0.05    0.26
  15  -9  -2    0.10    0.22
  14  -9  -2   28.05    1.13
  14  -9  -2   25.18    0.99
 -14  -9   2   25.50    1.28
 -13  -9   2   10.03    0.87
  13  -9  -2   10.34    0.56
  13  -9  -2   12.25    0.69
  12  -9  -2    1.73    0.26
 -12  -9   2    1.71    0.40
  12  -9  -2    1.85    0.33
 -11  -9   2    0.28    0.25
  11  -9  -2    0.17    0.14
  11  -9  -2    0.35    0.21
 -10  -9   2   13.56    0.77
  10  -9  -2   12.93    0.51
  10  -9  -2   13.18    0.60
 -10   9   2   13.81    0.67
   9  -9  -2    6.21    0.39
  -9  -9   2    6.20    0.58
  -9   9   2    6.40    0.45
  -8  -9   2   43.89    1.48
   8  -9  -2   46.29    1.25
  -8   9   2   44.73    1.40
   7  -9  -2    1.70    0.20
  -7  -9   2    2.47    0.35
  -7   9   2    1.94    0.29
  -6  -9   2   31.56    1.08
  -6  -9   2   31.27    0.94
   6  -9  -2   31.37    0.87
  -6   9   2   31.49    1.09
  -5  -9   2    4.14    0.38
  -5  -9   2    3.97    0.33
  -5  -9   2    3.43    0.25
   5  -9  -2    4.04    0.22
  -5   9   2    3.80    0.39
  -4  -9   2   25.58    0.75
  -4  -9   2   26.25    0.86
   4  -9  -2   26.16    0.70
   4   9  -2   25.75    0.97
  -4   9   2   25.16    0.95
  -3  -9   2    5.84    0.35
  -3  -9   2    5.90    0.27
   3  -9  -2    6.53    0.27
  -3   9   2    6.29    0.43
   3   9  -2    5.53    0.48
   2  -9  -2  150.65    3.48
  -2  -9   2  151.35    3.56
   2   9  -2  155.83    3.75
  -2   9   2  157.54    3.76
  -1  -9   2    1.94    0.18
   1  -9  -2    1.69    0.18
  -1   9   2    1.95    0.29
   1   9  -2    1.56    0.26
   0  -9  -2    4.42    0.27
   0  -9   2    3.82    0.20
   0  -9   2    4.08    0.21
   0   9   2    4.20    0.41
   0   9  -2    3.55    0.37
  -1  -9  -2    3.55    0.30
  -1   9  -2    3.39    0.37
   1   9   2    2.85    0.36
  -2  -9  -2  132.58    3.24
  -2   9  -2  134.61    3.32
   2   9   2  136.22    3.35
  -3  -9  -2    6.34    0.41
  -3  -9  -2    5.51    0.36
   3   9   2    6.10    0.44
  -3   9  -2    5.81    0.42
  -4  -9  -2   51.16    1.53
   4   9   2   51.50    1.56
  -4   9  -2   54.33    1.54
   5  -9   2    0.14    0.09
  -5  -9  -2    0.26    0.19
   5   9   2    0.00    0.14
  -5   9  -2   -0.13    0.12
  -6  -9  -2    7.02    0.50
   6  -9   2    8.12    0.36
  -6   9  -2    6.93    0.44
   6   9   2    7.52    0.49
   6   9   2    6.97    0.32
  -7  -9  -2    1.78    0.33
   7  -9   2    1.18    0.20
   7  -9   2    1.46    0.14
  -7   9  -2    1.71    0.28
   7   9   2    1.47    0.27
   7   9   2    1.87    0.22
  -8  -9  -2   50.10    1.65
   8  -9   2   47.58    1.22
   8  -9   2   49.77    1.38
   8   9   2   47.31    1.38
  -8   9  -2   49.75    1.43
   9  -9   2    2.14    0.23
   9  -9   2    2.13    0.30
  -9  -9  -2    2.20    0.41
  10  -9   2    6.43    0.38
  10  -9   2    5.87    0.49
 -10  -9  -2    6.61    0.66
  11  -9   2    0.95    0.27
 -11  -9  -2    0.39    0.28
  11  -9   2    0.72    0.21
  12  -9   2   14.28    0.67
  12  -9   2   15.50    0.78
 -12  -9  -2   14.85    0.94
  13  -9   2    2.21    0.35
 -13  -9  -2    1.93    0.46
  13  -9   2    2.35    0.40
 -14  -9  -2   11.55    1.01
  14  -9   2   11.28    0.75
  14  -9   2   11.65    0.69
  15 -10  -2    6.31    0.63
 -15 -10   2    5.22    0.71
  15 -10  -2    6.71    0.57
  14 -10  -2    0.54    0.22
 -14 -10   2   -0.10    0.31
  14 -10  -2    0.74    0.30
  13 -10  -2    3.70    0.44
 -13 -10   2    2.45    0.48
  13 -10  -2    3.12    0.35
  12 -10  -2    2.05    0.28
  12 -10  -2    1.97    0.33
 -12 -10   2    2.03    0.43
 -11 -10   2   12.47    0.81
  11 -10  -2   13.10    0.63
  11 -10  -2   12.32    0.53
  10 -10  -2    0.07    0.12
  10 -10  -2    0.10    0.17
 -10 -10   2    0.50    0.26
 -10  10   2    0.18    0.19
  -9 -10   2    3.88    0.48
   9 -10  -2    4.88    0.35
  -9  10   2    4.24    0.45
   8 -10  -2    0.79    0.17
  -8 -10   2    0.77    0.27
  -8  10   2    0.74    0.24
   7 -10  -2   13.91    0.51
  -7 -10   2   14.45    0.71
  -7  10   2   14.22    0.71
   6 -10  -2    3.69    0.25
  -6 -10   2    4.69    0.44
  -6 -10   2    4.15    0.34
  -6  10   2    4.79    0.46
   5 -10  -2   24.47    0.70
  -5 -10   2   25.43    0.79
  -5 -10   2   26.74    0.93
  -5  10   2   24.35    0.98
   4 -10  -2   23.79    0.66
  -4 -10   2   24.82    0.85
  -4 -10   2   23.42    0.72
   4  10  -2   24.03    0.96
  -4  10   2   23.72    0.96
  -3 -10   2   21.97    0.74
   3 -10  -2   21.12    0.61
  -3 -10   2   21.02    0.62
   3  10  -2   22.56    0.91
  -3  10   2   20.50    0.88
   2 -10  -2    2.58    0.21
  -2 -10   2    3.11    0.26
  -2  10   2    2.96    0.37
   2  10  -2    3.20    0.38
  -1 -10   2   36.85    0.97
   1 -10  -2   34.44    0.97
  -1  10   2   35.44    1.23
   1  10  -2   34.37    1.22
   0 -10   2   37.68    0.98
   0 -10  -2   38.41    1.08
   0  10   2   37.25    1.28
   0  10  -2   39.88    1.30
  -1 -10  -2   37.43    1.11
   1 -10   2   37.47    0.92
  -1  10  -2   37.59    1.26
   1  10   2   38.75    1.30
  -2 -10  -2    7.64    0.45
  -2  10  -2    9.44    0.54
   2  10   2    8.16    0.52
  -3 -10  -2    1.70    0.27
  -3  10  -2    1.77    0.30
   3  10   2    2.36    0.34
  -4 -10  -2   10.29    0.57
   4  10   2   10.42    0.61
  -4  10  -2   10.47    0.58
  -5 -10  -2   72.31    2.09
   5 -10   2   73.07    1.74
  -5  10  -2   76.39    2.06
   5  10   2   72.95    2.09
   6 -10   2    9.66    0.40
  -6 -10  -2   10.14    0.61
   6  10   2   10.93    0.62
  -6  10  -2   10.54    0.58
  -7 -10  -2   35.37    1.28
   7 -10   2   32.65    0.80
   7 -10   2   32.07    0.97
   7  10   2   33.86    0.91
  -7  10  -2   35.49    1.17
   7  10   2   33.34    1.20
   8 -10   2    0.13    0.15
  -8 -10  -2   -0.27    0.16
   8 -10   2    0.03    0.09
  -8  10  -2    0.14    0.17
   8  10   2    0.03    0.11
   9 -10   2    3.26    0.35
  -9 -10  -2    2.83    0.46
   9 -10   2    3.23    0.27
   9  10   2    3.66    0.32
 -10 -10  -2   10.64    0.77
  10 -10   2   10.88    0.59
  10 -10   2    9.98    0.48
  11 -10   2   16.51    0.68
 -11 -10  -2   16.55    0.98
  11 -10   2   17.22    0.78
 -12 -10  -2    0.57    0.33
  12 -10   2    0.74    0.23
  12 -10   2    0.51    0.26
  13 -10   2    9.49    0.67
  13 -10   2   11.09    0.62
 -13 -10  -2    9.45    0.90
  14 -10   2    2.92    0.41
  14 -10   2    3.46    0.50
 -14 -10  -2    3.36    0.62
  15 -11  -2    2.66    0.47
 -15 -11   2    4.09    0.68
  15 -11  -2    3.10    0.42
  14 -11  -2   11.20    0.70
  14 -11  -2   10.46    0.61
 -14 -11   2   11.40    0.98
 -13 -11   2    6.58    0.72
  13 -11  -2    5.83    0.47
  13 -11  -2    6.36    0.55
 -12 -11   2   13.88    0.88
  12 -11  -2   12.75    0.67
  12 -11  -2   13.00    0.59
  11 -11  -2    0.14    0.19
 -11 -11   2    0.05    0.24
  11 -11  -2   -0.04    0.13
  10 -11  -2    4.79    0.30
  10 -11  -2    5.20    0.39
 -10 -11   2    5.47    0.60
 -10  11   2    6.81    0.59
   9 -11  -2    6.63    0.40
  -9 -11   2    7.31    0.65
  -9  11   2    7.37    0.62
   8 -11  -2   32.76    0.96
  -8 -11   2   31.89    1.24
  -8  11   2   34.63    1.24
   7 -11  -2    9.31    0.39
  -7 -11   2    8.83    0.59
  -7  11   2    9.31    0.61
  -6 -11   2   12.70    0.66
   6 -11  -2   12.65    0.45
  -6  11   2   12.23    0.69
  -5 -11   2    0.50    0.15
  -5 -11   2    0.92    0.23
   5 -11  -2    0.66    0.13
  -5  11   2    0.20    0.20
  -4 -11   2   28.86    0.98
   4 -11  -2   29.74    0.79
  -4 -11   2   28.15    0.84
  -4  11   2   28.40    1.12
   4  11  -2   29.83    1.14
  -3 -11   2   29.77    0.97
  -3 -11   2   30.86    0.84
  -3  11   2   30.26    1.16
   3  11  -2   31.74    1.19
  -2 -11   2   26.73    0.84
   2 -11  -2   25.88    0.77
   2  11  -2   26.19    1.06
  -2  11   2   27.33    1.07
   1 -11  -2   17.98    0.61
  -1 -11   2   16.86    0.58
  -1  11   2   17.48    0.83
   1  11  -2   16.49    0.81
   0 -11  -2    0.61    0.16
   0 -11   2    0.54    0.12
   0  11   2    0.18    0.18
   0  11  -2    0.65    0.23
   1 -11   2    2.99    0.18
  -1 -11  -2    3.22    0.31
  -1  11  -2    3.00    0.39
   1  11   2    2.55    0.37
  -2 -11  -2   11.03    0.54
  -2  11  -2    9.35    0.60
   2  11   2   11.25    0.65
  -3 -11  -2   47.41    1.44
   3  11   2   48.01    1.57
  -3  11  -2   47.82    1.54
  -4 -11  -2   31.11    1.12
   4  11   2   30.56    1.17
  -4  11  -2   33.27    1.19
  -5 -11  -2    0.06    0.20
   5  11   2    0.38    0.20
  -5  11  -2    0.53    0.22
  -6 -11  -2   -0.04    0.20
   6  11   2    0.10    0.17
  -6  11  -2    0.24    0.18
   7 -11   2   24.85    0.76
  -7 -11  -2   24.48    1.08
  -7  11  -2   25.86    1.01
   7  11   2   25.00    1.04
  -8 -11  -2   19.74    0.99
   8 -11   2   18.75    0.57
   8 -11   2   20.11    0.70
   9 -11   2    9.99    0.50
  -9 -11  -2    9.55    0.80
   9 -11   2    8.78    0.40
  10 -11   2   11.31    0.58
  10 -11   2   10.32    0.48
 -10 -11  -2   10.49    0.78
  10  11   2   10.06    0.47
  11 -11   2    0.28    0.23
 -11 -11  -2    0.10    0.28
  11 -11   2   -0.04    0.15
  12 -11   2    2.28    0.32
  12 -11   2    2.70    0.40
 -12 -11  -2    2.18    0.47
 -13 -11  -2    5.31    0.72
  13 -11   2    4.83    0.53
  13 -11   2    4.72    0.46
  14 -12  -2   -0.01    0.19
 -14 -12   2   -0.30    0.27
 -13 -12   2    0.46    0.35
  13 -12  -2    1.20    0.26
  13 -12  -2    1.23    0.30
  12 -12  -2    2.77    0.37
  12 -12  -2    2.40    0.30
 -12 -12   2    3.12    0.55
  11 -12  -2   22.59    0.78
 -11 -12   2   22.73    1.13
  11 -12  -2   22.48    0.85
  10 -12  -2   16.51    0.66
 -10 -12   2   16.53    0.93
 -10  12   2   16.55    0.85
  -9 -12   2    0.67    0.29
  -9  12   2    1.75    0.37
  -8 -12   2    0.69    0.29
  -8  12   2    0.96    0.28
  -7 -12   2   27.36    1.08
  -7  12   2   25.26    1.10
  -6 -12   2   19.74    0.86
  -6  12   2   18.42    0.92
  -5 -12   2   18.41    0.68
   5 -12  -2   18.65    0.56
  -5 -12   2   17.37    0.78
  -5  12   2   20.45    0.94
  -4 -12   2   13.53    0.53
  -4 -12   2   13.22    0.63
   4 -12  -2   13.73    0.46
   4  12  -2   15.33    0.81
  -4  12   2   13.88    0.77
  -3 -12   2    1.99    0.26
  -3 -12   2    1.60    0.18
   3 -12  -2    1.90    0.20
   3  12  -2    1.94    0.36
  -3  12   2    1.94    0.35
   2 -12  -2   21.70    0.68
  -2 -12   2   19.94    0.73
   2  12  -2   22.21    0.99
  -2  12   2   21.04    0.98
   1 -12  -2   13.31    0.54
  -1 -12   2   14.45    0.53
  -1  12   2   13.92    0.76
   1  12  -2   14.43    0.78
   0 -12   2   57.91    1.46
   0 -12  -2   57.51    1.58
   0  12   2   59.44    1.88
   0  12  -2   61.71    1.88
  -1 -12  -2    1.91    0.26
   1 -12   2    1.91    0.16
   1  12   2    1.65    0.35
  -1  12  -2    2.04    0.36
  -2 -12  -2    1.77    0.29
   2  12   2    1.47    0.30
  -2  12  -2    1.90    0.36
  -3 -12  -2    0.37    0.21
  -3  12  -2    0.93    0.28
   3  12   2    1.02    0.29
  -4 -12  -2    3.07    0.38
  -4  12  -2    3.67    0.46
   4  12   2    2.83    0.42
  -5 -12  -2    1.70    0.33
   5  12   2    1.94    0.38
  -5  12  -2    2.35    0.38
  -6 -12  -2   27.93    1.14
   6  12   2   28.12    1.16
  -6  12  -2   29.25    1.15
  -7 -12  -2   10.45    0.69
   7  12   2   10.93    0.70
  -7  12  -2   11.68    0.69
   8 -12   2    0.26    0.10
  -8 -12  -2    0.65    0.30
   9 -12   2    1.06    0.18
  -9 -12  -2    1.80    0.42
 -10 -12  -2    9.35    0.83
  10 -12   2    9.89    0.47
 -11 -12  -2   13.04    0.92
  11 -12   2   13.42    0.60
 -12 -12  -2    5.79    0.73
  12 -12   2    6.53    0.46
 -13 -13   2    4.29    0.65
  13 -13  -2    4.53    0.42
 -12 -13   2    0.64    0.37
  12 -13  -2    0.74    0.21
  11 -13  -2    0.41    0.16
 -11 -13   2    0.65    0.36
 -10 -13   2    1.32    0.37
 -10  13   2    1.01    0.33
  -9 -13   2   28.21    1.24
  -9  13   2   29.72    1.24
  -8 -13   2   16.69    0.88
  -8  13   2   16.42    0.89
  -7 -13   2   29.67    1.19
  -7  13   2   30.97    1.26
  -6 -13   2    0.00    0.20
  -6  13   2   -0.17    0.18
  -5 -13   2    7.75    0.53
  -5  13   2    8.68    0.73
  -4 -13   2    9.82    0.47
  -4 -13   2   11.13    0.58
   4  13  -2   10.75    0.72
  -4  13   2    9.96    0.70
  -3 -13   2   50.49    1.29
   3 -13  -2   49.04    1.28
  -3 -13   2   48.98    1.43
   3  13  -2   49.66    1.72
  -3  13   2   48.99    1.71
  -2 -13   2    5.16    0.37
   2 -13  -2    5.83    0.34
   2  13  -2    7.51    0.69
  -2  13   2    5.10    0.57
  -1 -13   2   18.46    0.66
   1 -13  -2   20.83    0.71
  -1  13   2   18.73    0.95
   1  13  -2   19.55    0.98
   0 -13   2    1.79    0.19
   0 -13  -2    2.08    0.28
   0  13   2    2.30    0.41
   0  13  -2    1.25    0.32
  -1 -13  -2    9.42    0.52
   1  13   2    7.91    0.69
  -1  13  -2   10.37    0.69
  -2 -13  -2   18.46    0.78
   2  13   2   18.92    0.95
  -2  13  -2   20.62    0.97
  -3 -13  -2   13.97    0.70
  -3  13  -2   13.59    0.80
   3  13   2   14.66    0.84
  -4 -13  -2    2.03    0.36
   4  13   2    1.63    0.37
  -4  13  -2    2.04    0.39
  -5 -13  -2    5.36    0.53
  -5  13  -2    3.61    0.49
   5  13   2    5.11    0.57
  -6 -13  -2    0.92    0.30
   6  13   2    1.07    0.32
  -6  13  -2    0.98    0.31
  -7 -13  -2    3.52    0.50
  -7  13  -2    3.24    0.47
   7  13   2    2.42    0.45
   8 -13   2    9.25    0.35
  -8 -13  -2    9.66    0.71
  -9 -13  -2   14.70    0.91
   9 -13   2   13.19    0.50
 -10 -13  -2    2.01    0.47
  10 -13   2    2.73    0.28
 -11 -13  -2    0.78    0.41
  11 -13   2    0.65    0.20
 -12 -14   2   11.29    0.98
  12 -14  -2    8.97    0.50
  11 -14  -2    1.87    0.26
 -11 -14   2    0.99    0.39
 -10 -14   2    7.64    0.76
 -10  14   2    8.31    0.74
  -9 -14   2    0.04    0.27
  -9  14   2   -0.30    0.23
  -8 -14   2    2.04    0.40
  -8  14   2    1.29    0.37
  -7 -14   2   -0.09    0.23
  -7  14   2    0.05    0.25
  -6 -14   2   24.88    1.04
  -6  14   2   27.43    1.21
  -5 -14   2    0.31    0.23
  -5  14   2    0.15    0.26
  -4 -14   2   10.89    0.59
  -4 -14   2    9.71    0.48
  -4  14   2   10.28    0.74
  -3 -14   2    0.81    0.17
  -3 -14   2    0.62    0.21
   3  14  -2    0.66    0.29
  -3  14   2    1.47    0.36
  -2 -14   2   13.31    0.59
   2 -14  -2   14.37    0.56
   2  14  -2   14.98    0.88
  -2  14   2   14.01    0.86
   1 -14  -2    0.01    0.14
  -1 -14   2   -0.06    0.14
   1  14  -2   -0.01    0.22
  -1  14   2   -0.39    0.14
   0 -14  -2   13.38    0.60
   0  14   2   14.03    0.85
   0  14  -2   13.05    0.81
  -1 -14  -2   14.93    0.69
  -1  14  -2   17.74    0.94
   1  14   2   15.74    0.90
  -2 -14  -2    9.14    0.57
   2  14   2    8.67    0.76
  -2  14  -2    7.32    0.70
  -3 -14  -2    0.51    0.25
   3  14   2    0.73    0.29
  -3  14  -2    0.69    0.30
  -4 -14  -2    7.61    0.63
  -4  14  -2    7.48    0.71
   4  14   2    7.21    0.71
  -5 -14  -2    5.36    0.55
  -5  14  -2    6.59    0.66
   5  14   2    5.47    0.63
  -6 -14  -2   14.79    0.85
  -6  14  -2   15.46    0.89
   6  14   2   14.59    0.89
  -7 -14  -2    0.21    0.28
   7  14   2   -0.15    0.24
  -7  14  -2    0.27    0.27
  -8 -14  -2    7.31    0.74
   9 -14   2    0.46    0.15
  -9 -14  -2    0.43    0.34
  10 -14   2    3.23    0.30
 -10 -14  -2    3.00    0.54
 -11 -15   2    0.54    0.39
  11 -15  -2    0.17    0.16
 -10 -15   2    4.83    0.63
  -9 -15   2    7.99    0.76
  -9  15   2    8.95    0.81
  -8 -15   2    3.68    0.51
  -8  15   2    3.28    0.52
  -7 -15   2    9.22    0.67
  -7  15   2    9.54    0.85
  -6 -15   2    0.75    0.28
  -6  15   2    0.53    0.32
  -5 -15   2    0.49    0.25
  -5  15   2    0.27    0.27
  -4 -15   2   -0.05    0.19
  -4  15   2    0.70    0.31
  -3 -15   2   24.86    0.83
  -3 -15   2   26.26    0.95
  -3  15   2   27.53    1.25
  -2 -15   2    2.83    0.27
  -2 -15   2    3.62    0.35
   2  15  -2    3.34    0.51
  -2  15   2    2.12    0.43
   1 -15  -2   18.57    0.71
   1  15  -2   19.73    1.04
  -1  15   2   18.79    1.04
   0 -15  -2   -0.23    0.15
   0  15   2   -0.35    0.18
   0  15  -2   -0.15    0.22
  -1 -15  -2   12.81    0.63
  -1  15  -2   11.31    0.79
   1  15   2   10.89    0.91
  -2 -15  -2    0.27    0.23
   2  15   2    0.50    0.29
  -2  15  -2    0.83    0.30
  -3 -15  -2   57.71    1.77
   3  15   2   53.61    1.98
  -3  15  -2   60.18    2.02
  -4 -15  -2    4.17    0.49
  -4  15  -2    3.49    0.54
   4  15   2    4.09    0.60
  -5 -15  -2    3.67    0.51
  -5  15  -2    3.65    0.55
   5  15   2    3.34    0.55
  -6 -15  -2    0.32    0.30
   6  15   2    1.16    0.37
  -6  15  -2    0.23    0.32
  -7 -15  -2   17.24    0.96
  -7  15  -2   16.10    0.93
  -8 -15  -2    0.06    0.31
  -9 -15  -2    7.25    0.77
   9 -15   2    6.75    0.35
  -9 -16   2    0.27    0.31
  -9  16   2   -0.15    0.31
  -8 -16   2    1.80    0.43
  -8  16   2    2.10    0.47
  -7 -16   2    3.52    0.51
  -7  16   2    3.04    0.54
  -6 -16   2   17.04    0.87
  -6  16   2   15.49    0.99
  -5 -16   2    0.00    0.25
  -5  16   2    0.22    0.27
  -4 -16   2   12.02    0.66
  -4  16   2   11.16    0.95
  -3 -16   2    0.17    0.20
  -3  16   2    0.03    0.27
  -2 -16   2    0.97    0.19
  -2  16   2    1.07    0.36
  -1  16   2   -0.21    0.24
   1  16  -2   -0.19    0.24
   0  16   2   30.53    1.41
   0  16  -2   29.60    1.37
  -1 -16  -2    0.20    0.22
  -1  16  -2   -0.01    0.26
   1  16   2   -0.25    0.22
  -2 -16  -2   12.65    0.68
  -2  16  -2   10.68    0.92
   2  16   2   10.54    0.92
  -3 -16  -2   -0.29    0.21
   3  16   2    0.24    0.30
  -3  16  -2    0.05    0.26
  -4 -16  -2    7.90    0.68
   4  16   2    6.99    0.78
  -4  16  -2    8.29    0.80
  -5 -16  -2   -0.04    0.23
  -5  16  -2   -0.54    0.25
   5  16   2   -0.02    0.26
  -6 -16  -2   12.11    0.80
   6  16   2   11.43    0.98
  -6  16  -2   13.62    0.89
  -7 -16  -2   -0.11    0.28
  -7  16  -2    0.62    0.37
  -7 -17   2    3.80    0.54
  -7  17   2    4.38    0.64
  -6 -17   2    5.59    0.59
  -6  17   2    5.50    0.72
  -5 -17   2    3.58    0.45
  -5  17   2    1.63    0.46
  -4 -17   2    0.48    0.25
  -4  17   2    0.04    0.30
  -3  17   2   11.22    0.99
  -2  17   2    3.60    0.57
  -1 -17   2    5.63    0.34
  -1  17   2    4.27    0.63
   0  17  -2    2.53    0.52
   0  17   2    2.16    0.48
   1  17   2    3.29    0.57
  -1  17  -2    2.97    0.55
  -2 -17  -2    3.21    0.43
  -2  17  -2    2.42    0.52
   2  17   2    3.12    0.56
  -3 -17  -2   21.27    0.97
   3  17   2   21.67    1.21
  -3  17  -2   20.69    1.17
  -4 -17  -2    2.43    0.44
  -4  17  -2    3.72    0.61
   4  17   2    2.84    0.55
  -5 -17  -2    4.13    0.56
   5  17   2    4.35    0.66
  -5  17  -2    4.01    0.62
  -4  18   2    5.87    0.78
  -3  18   2    1.39    0.47
  -2  18   2    9.51    0.94
  -1 -18   2    0.30    0.18
  -1  18   2    0.40    0.34
   0 -18   2    4.67    0.32
   0  18   2    3.59    0.63
   1  18   2    4.31    0.68
   2  18   2    1.84    0.50
  18   0  -3    0.10    0.32
  17   0  -3   17.95    1.07
  16   0  -3    0.29    0.29
 -16   0   3    0.02    0.17
 -15   0   3   26.87    1.02
  15   0  -3   27.52    1.24
 -14   0   3    0.12    0.17
 -14   0   3   -0.09    0.20
  14   0  -3   -0.02    0.24
 -13   0   3   12.23    0.70
 -13   0   3   11.73    0.60
  13   0  -3   12.51    0.73
 -12   0   3   -0.08    0.13
  12   0  -3   -0.37    0.16
 -12   0   3   -0.14    0.18
  11   0  -3   31.84    1.00
  11   0  -3   28.92    1.11
 -11   0   3   30.95    1.01
 -11   0   3   30.28    1.08
 -10   0   3   -0.03    0.11
  10   0  -3   -0.06    0.13
  10   0  -3    0.00    0.17
  10   0  -3    0.04    0.11
 -10   0   3    0.23    0.16
   9   0  -3   43.08    1.33
   9   0  -3   41.64    1.19
   9   0  -3   45.53    1.29
  -9   0   3   44.37    1.31
  -9   0   3   43.96    1.26
  -8   0   3   -0.02    0.09
  -8   0   3    0.24    0.13
   8   0  -3   -0.14    0.08
   8   0  -3   -0.01    0.08
   8   0  -3   -0.11    0.11
   7   0  -3    3.38    0.24
   7   0  -3    3.53    0.30
  -7   0   3    3.70    0.24
  -7   0   3    3.59    0.30
   7   0  -3    3.45    0.23
   6   0  -3    0.16    0.08
  -6   0   3    0.02    0.09
   6   0  -3   -0.10    0.08
  -6   0   3    0.02    0.07
   6   0  -3    0.00    0.07
   5   0  -3  536.36   11.74
  -5   0   3  526.32   11.68
   5   0  -3  533.87   11.13
   5   0  -3  525.84   11.69
  -5   0   3  526.60   11.73
  -4   0   3    0.09    0.06
  -4   0   3   -0.06    0.07
   4   0  -3    0.19    0.08
   4   0  -3    0.13    0.07
   4   0  -3    0.06    0.06
   3   0  -3  115.66    2.61
  -3   0   3  112.21    2.61
   3   0  -3  115.52    2.61
  -3   0   3  110.71    2.60
   3   0  -3  112.59    2.47
  -1   0   3  949.83   21.55
   1   0  -3 1000.00   21.49
   0   0   3   -0.18    0.07
   0   0   3    0.08    0.08
   0   0  -3   -0.03    0.08
   1   0   3  240.73    5.47
  -1   0  -3  244.26    5.47
   1   0   3  243.16    5.45
  -1   0  -3  251.23    5.45
  -2   0  -3    0.14    0.08
  -2   0  -3    0.09    0.07
   2   0   3   -0.02    0.07
   2   0   3    0.08    0.07
  -3   0  -3   15.28    0.49
   3   0   3   13.91    0.51
   3   0   3   14.15    0.49
  -3   0  -3   14.42    0.50
   3   0   3   13.77    0.35
   4   0   3    0.06    0.07
  -4   0  -3    0.01    0.07
  -4   0  -3    0.05    0.09
   4   0   3    0.09    0.08
   4   0   3    0.28    0.11
   5   0   3  221.94    4.98
   5   0   3  212.10    4.95
   5   0   3  209.31    4.67
  -5   0  -3  216.29    4.93
  -5   0  -3  211.35    4.94
   6   0   3    0.02    0.12
  -6   0  -3    0.08    0.09
   6   0   3    0.09    0.11
  -6   0  -3   -0.05    0.10
   6   0   3    0.23    0.10
   7   0   3   67.68    1.71
   7   0   3   68.14    1.89
  -7   0  -3   67.13    1.85
   7   0   3   69.11    1.84
  -7   0  -3   67.35    1.79
   8   0   3    0.10    0.12
  -8   0  -3   -0.15    0.10
   8   0   3   -0.21    0.12
   8   0   3    0.16    0.12
  -8   0  -3    0.08    0.14
  -9   0  -3    0.89    0.23
  -9   0  -3    1.06    0.20
   9   0   3    0.96    0.21
   9   0   3    0.93    0.24
 -10   0  -3   -0.01    0.17
  10   0   3   -0.25    0.17
 -10   0  -3   -0.15    0.12
 -11   0  -3   53.10    1.69
  11   0   3   51.70    1.76
 -11   0  -3   53.52    1.57
 -12   0  -3   -0.27    0.14
  12   0   3   -0.16    0.25
  13   0   3   24.42    1.17
 -13   0  -3   25.26    0.94
  14   0   3    0.33    0.28
  15   0   3   12.87    0.91
  16   0   3   -0.40    0.30
  18  -1  -3    9.03    0.88
  18   1  -3    8.95    0.88
  17  -1  -3    0.68    0.34
  17   1  -3    0.26    0.34
  16  -1  -3    3.67    0.53
 -16  -1   3    2.47    0.38
  16   1  -3    2.74    0.50
 -16   1   3    3.00    0.32
 -15  -1   3    2.71    0.37
 -15  -1   3    3.03    0.47
  15  -1  -3    2.21    0.44
 -15   1   3    2.59    0.32
  15   1  -3    3.23    0.50
 -14  -1   3   23.74    1.07
  14  -1  -3   24.28    1.09
 -14  -1   3   23.15    0.96
  14   1  -3   24.11    1.10
 -14   1   3   25.05    0.89
 -13  -1   3    2.40    0.33
  13  -1  -3    2.04    0.37
 -13  -1   3    2.11    0.37
 -13   1   3    2.30    0.28
  13   1  -3    1.85    0.37
 -13   1   3    2.41    0.37
 -12  -1   3   27.98    1.10
  12  -1  -3   28.24    0.97
 -12  -1   3   28.19    1.01
  12  -1  -3   28.21    1.11
  12   1  -3   27.77    1.12
 -12   1   3   28.68    1.05
 -12   1   3   29.57    0.96
  11  -1  -3    0.64    0.22
 -11  -1   3    0.72    0.19
 -11  -1   3    0.89    0.24
  11  -1  -3    1.07    0.20
  11   1  -3    0.95    0.25
 -11   1   3    1.04    0.24
 -11   1   3    0.73    0.17
 -10  -1   3   22.25    0.80
  10  -1  -3   21.48    0.75
 -10  -1   3   22.68    0.87
  10  -1  -3   21.46    0.86
  10  -1  -3   22.26    0.81
  10   1  -3   21.99    0.82
 -10   1   3   22.33    0.76
  10   1  -3   20.65    0.86
  10   1  -3   22.10    0.76
 -10   1   3   20.72    0.81
  -9  -1   3    2.30    0.30
   9  -1  -3    2.54    0.31
  -9  -1   3    2.52    0.27
   9  -1  -3    2.07    0.25
   9  -1  -3    2.27    0.24
  -9   1   3    2.11    0.27
  -9   1   3    2.24    0.23
   9   1  -3    2.27    0.27
   9   1  -3    2.49    0.25
   9   1  -3    1.99    0.28
  -8  -1   3  206.79    4.92
   8  -1  -3  215.93    4.96
  -8  -1   3  204.28    4.94
   8  -1  -3  214.59    4.66
   8  -1  -3  211.96    4.92
   8   1  -3  203.41    4.92
  -8   1   3  212.28    4.87
   8   1  -3  216.14    4.97
   8   1  -3  214.12    4.67
  -8   1   3  217.70    4.92
  -7  -1   3   12.96    0.54
  -7  -1   3   11.88    0.49
   7  -1  -3   12.33    0.51
   7  -1  -3   11.89    0.45
   7  -1  -3   12.25    0.48
   7   1  -3   12.96    0.47
   7   1  -3   13.14    0.50
  -7   1   3   12.05    0.50
  -7   1   3   13.05    0.47
   7   1  -3   13.35    0.54
   6  -1  -3   52.97    1.35
   6  -1  -3   50.08    1.31
  -6  -1   3   50.91    1.35
   6  -1  -3   50.74    1.24
  -6  -1   3   50.47    1.32
   6   1  -3   49.73    1.35
   6   1  -3   50.49    1.25
  -6   1   3   49.14    1.28
  -6   1   3   50.30    1.32
   6   1  -3   49.45    1.32
   5  -1  -3   14.60    0.45
  -5  -1   3   15.05    0.46
  -5  -1   3   15.16    0.52
   5  -1  -3   13.31    0.49
  -5  -1   3   14.73    0.49
   5  -1  -3   14.78    0.48
  -5   1   3   13.91    0.49
   5   1  -3   14.77    0.50
   5   1  -3   14.66    0.46
  -5   1   3   14.84    0.47
   5   1  -3   15.35    0.52
  -4  -1   3  163.77    3.46
   4  -1  -3  159.85    3.64
  -4  -1   3  158.29    3.65
   4  -1  -3  158.57    3.64
  -4  -1   3  161.36    3.66
   4   1  -3  159.74    3.65
   4   1  -3  165.72    3.46
  -4   1   3  152.71    3.63
  -4   1   3  162.24    3.63
   4   1  -3  159.33    3.65
   3  -1  -3   47.05    1.16
  -3  -1   3   45.44    1.18
  -3  -1   3   48.83    1.18
   3  -1  -3   48.29    1.18
   3   1  -3   45.92    1.18
  -3   1   3   47.81    1.17
  -3   1   3   46.98    1.15
   3   1  -3   49.53    1.10
  -2  -1   3  456.02    9.80
  -2  -1   3  451.20   10.10
   2  -1  -3  473.32   10.10
   2   1  -3  457.82    9.77
  -2   1   3  462.12   10.23
  -2   1   3  462.94   10.09
  -1  -1   3  135.88    3.02
   1  -1  -3  132.06    3.02
   1   1  -3  139.38    2.86
   1   1  -3  133.34    3.01
  -1   1   3  130.31    3.03
   0  -1   3    5.04    0.21
   0  -1  -3    4.70    0.21
   0  -1  -3    4.57    0.21
   0   1   3    5.04    0.22
   0   1  -3    4.59    0.20
   0   1   3    4.17    0.20
   1  -1   3   76.78    1.83
   1  -1   3   78.96    1.83
  -1  -1  -3   78.02    1.86
  -1  -1  -3   77.71    1.86
   1   1   3   79.93    1.86
   1   1   3   78.62    1.87
  -1   1  -3   76.96    1.82
   1   1   3   78.83    1.77
  -2  -1  -3  312.30    7.21
  -2  -1  -3  329.51    7.26
   2  -1   3  334.53    7.23
   2  -1   3  321.75    6.83
   2  -1   3  320.44    7.19
   2   1   3  333.41    7.26
   2   1   3  329.10    6.96
  -2   1  -3  323.28    7.18
   2   1   3  315.81    7.22
  -3  -1  -3    6.74    0.33
   3  -1   3    6.74    0.29
   3  -1   3    6.20    0.27
  -3  -1  -3    6.66    0.31
   3  -1   3    5.97    0.31
   3   1   3    6.68    0.22
   3   1   3    6.77    0.32
   3   1   3    6.08    0.33
  -3   1  -3    6.79    0.27
  -3   1  -3    6.81    0.31
  -4  -1  -3  110.78    2.66
   4  -1   3  110.79    2.66
   4  -1   3  110.98    2.63
  -4  -1  -3  111.36    2.67
   4  -1   3  111.61    2.48
   4   1   3  109.27    2.68
   4   1   3  111.02    2.66
  -4   1  -3  114.99    2.60
  -4   1  -3  108.01    2.62
   4   1   3  106.20    2.40
   5  -1   3    2.82    0.20
  -5  -1  -3    2.48    0.27
  -5  -1  -3    2.58    0.24
   5  -1   3    3.54    0.30
   5  -1   3    2.82    0.25
   5   1   3    2.60    0.25
  -5   1  -3    2.28    0.24
   5   1   3    2.63    0.28
  -5   1  -3    2.64    0.20
  -6  -1  -3    5.31    0.37
   6  -1   3    6.18    0.35
   6  -1   3    5.96    0.32
  -6  -1  -3    6.30    0.35
   6  -1   3    5.64    0.37
   6   1   3    5.67    0.39
  -6   1  -3    6.40    0.37
  -6   1  -3    5.53    0.30
   6   1   3    5.10    0.34
   7  -1   3    2.73    0.27
   7  -1   3    3.41    0.35
  -7  -1  -3    3.33    0.30
  -7  -1  -3    3.09    0.33
   7   1   3    3.14    0.32
  -7   1  -3    3.69    0.33
   7   1   3    3.08    0.29
   7   1   3    3.55    0.37
  -7   1  -3    3.22    0.27
  -8  -1  -3   63.30    1.79
   8  -1   3   66.80    1.70
  -8  -1  -3   66.96    1.86
   8  -1   3   65.00    1.87
  -8   1  -3   66.89    1.81
  -8   1  -3   65.45    1.71
   8   1   3   64.07    1.71
   8   1   3   62.99    1.82
  -9  -1  -3    0.30    0.19
  -9  -1  -3    0.44    0.17
   9  -1   3    0.61    0.18
   9  -1   3    0.57    0.22
   9   1   3    0.50    0.22
  -9   1  -3    0.47    0.14
  -9   1  -3    0.38    0.20
  10  -1   3   18.36    0.87
  10  -1   3   19.78    0.77
 -10  -1  -3   18.84    0.78
 -10  -1  -3   18.72    0.86
  10   1   3   19.27    0.90
 -10   1  -3   19.75    0.84
 -10   1  -3   19.19    0.71
 -11  -1  -3    0.09    0.22
 -11  -1  -3    0.34    0.20
  11  -1   3    0.20    0.25
  11   1   3    0.33    0.24
 -11   1  -3    0.11    0.13
 -12  -1  -3    1.90    0.38
 -12  -1  -3    2.13    0.32
  12  -1   3    1.91    0.38
  12   1   3    1.93    0.40
 -12   1  -3    1.73    0.24
 -13  -1  -3    0.84    0.24
  13  -1   3    0.97    0.36
  13   1   3    1.02    0.36
 -13   1  -3    0.60    0.19
  14  -1   3   31.63    1.38
 -14  -1  -3   31.88    1.16
  14   1   3   30.01    1.38
  15  -1   3    0.58    0.35
  15   1   3    0.69    0.38
  16  -1   3    7.58    0.80
  16   1   3    5.24    0.70
  18  -2  -3    1.85    0.47
  18   2  -3    2.62    0.55
  17  -2  -3   17.16    1.03
  17   2  -3   19.24    1.10
  16  -2  -3    6.70    0.70
 -16  -2   3    6.13    0.57
 -16  -2   3    5.95    0.65
  16   2  -3    5.75    0.66
  15  -2  -3   19.96    1.02
 -15  -2   3   22.34    1.06
 -15  -2   3   20.38    0.93
 -15   2   3   21.14    0.75
  15   2  -3   21.70    1.08
 -14  -2   3    0.41    0.27
  14  -2  -3    0.12    0.25
 -14  -2   3    0.44    0.21
 -14   2   3    0.47    0.16
  14   2  -3    0.70    0.29
 -13  -2   3    6.58    0.60
 -13  -2   3    5.94    0.50
  13  -2  -3    5.63    0.55
 -13   2   3    6.03    0.36
  13   2  -3    6.25    0.60
  12  -2  -3    2.58    0.31
  12  -2  -3    2.26    0.35
 -12  -2   3    2.98    0.34
 -12  -2   3    3.15    0.41
 -12   2   3    2.67    0.27
  12   2  -3    3.72    0.44
 -12   2   3    3.01    0.36
 -11  -2   3   78.79    2.19
  11  -2  -3   73.81    1.96
 -11  -2   3   74.44    2.10
 -11   2   3   79.16    1.90
 -11   2   3   76.33    1.96
 -11   2   3   75.87    2.08
  11   2  -3   78.64    2.21
 -10  -2   3    7.13    0.43
  10  -2  -3    7.29    0.39
 -10  -2   3    7.29    0.49
  10  -2  -3    7.76    0.49
  10   2  -3    7.75    0.45
  10   2  -3    8.17    0.50
 -10   2   3    6.83    0.36
  10   2  -3    7.95    0.42
 -10   2   3    7.66    0.37
 -10   2   3    6.72    0.42
   9  -2  -3   32.31    0.95
   9  -2  -3   33.94    1.08
  -9  -2   3   31.84    1.09
  -9  -2   3   34.18    1.05
   9   2  -3   30.03    1.01
   9   2  -3   32.61    0.97
  -9   2   3   33.93    0.95
   9   2  -3   32.30    1.09
  -9   2   3   32.33    1.02
  -8  -2   3    7.25    0.42
  -8  -2   3    7.06    0.37
   8  -2  -3    6.88    0.40
   8  -2  -3    6.49    0.35
   8  -2  -3    7.25    0.33
  -8   2   3    6.41    0.36
   8   2  -3    6.31    0.36
   8   2  -3    6.84    0.35
  -8   2   3    6.51    0.31
   8   2  -3    6.26    0.39
   7  -2  -3   67.09    1.76
   7  -2  -3   69.12    1.80
  -7  -2   3   72.17    1.81
   7  -2  -3   71.25    1.67
  -7  -2   3   69.11    1.84
  -7   2   3   70.61    1.77
  -7   2   3   70.55    1.71
   7   2  -3   70.01    1.80
   7   2  -3   69.83    1.69
   6  -2  -3    2.54    0.23
  -6  -2   3    2.93    0.20
  -6  -2   3    2.14    0.24
  -6  -2   3    3.18    0.23
   6  -2  -3    2.34    0.19
   6  -2  -3    2.92    0.20
   6   2  -3    2.63    0.21
   6   2  -3    1.89    0.19
  -6   2   3    2.61    0.17
  -6   2   3    2.57    0.22
   6   2  -3    2.41    0.24
  -5  -2   3  117.91    2.79
   5  -2  -3  120.35    2.77
  -5  -2   3  118.29    2.63
  -5  -2   3  116.82    2.80
   5  -2  -3  116.78    2.75
   5   2  -3  121.05    2.80
   5   2  -3  119.63    2.62
  -5   2   3  115.23    2.74
  -5   2   3  117.26    2.71
   4  -2  -3   19.45    0.60
  -4  -2   3   21.95    0.62
   4  -2  -3   21.13    0.59
  -4  -2   3   20.51    0.64
   4   2  -3   21.90    0.61
  -4   2   3   19.62    0.59
   4   2  -3   21.70    0.57
   4   2  -3   21.97    0.64
  -4   2   3   20.75    0.56
  -3  -2   3  107.52    2.36
   3  -2  -3  106.01    2.47
  -3  -2   3  105.73    2.50
   3  -2  -3  111.08    2.47
  -3  -2   3  105.23    2.49
  -3   2   3  111.60    2.45
  -3   2   3  108.37    2.47
   3   2  -3  108.82    2.34
  -3   2   3  110.23    2.45
   3   2  -3  104.68    2.49
   2  -2  -3    7.35    0.27
  -2  -2   3    7.54    0.28
  -2  -2   3    7.42    0.24
  -2   2   3    7.20    0.25
  -2   2   3    7.49    0.25
   2   2  -3    7.17    0.27
  -2   2   3    6.91    0.27
  -1  -2   3   95.99    2.17
   1  -2  -3   94.12    2.19
   1  -2  -3   94.77    2.19
  -1  -2   3   96.53    2.04
   1   2  -3   96.55    2.16
  -1   2   3   93.50    2.17
  -1   2   3   96.66    2.18
  -1   2   3   92.51    2.18
   0  -2  -3  115.37    2.63
   0  -2  -3  108.72    2.61
   0  -2   3  116.20    2.58
   0   2   3  114.05    2.62
   0   2   3  114.82    2.56
   0   2   3  113.01    2.62
   0   2  -3  114.22    2.56
  -1  -2  -3  238.48    5.31
  -1  -2  -3  237.85    5.34
   1  -2   3  241.97    4.98
   1  -2   3  237.48    5.26
   1   2   3  232.34    5.15
   1   2   3  235.30    5.33
  -1   2  -3  231.01    5.24
   1   2   3  241.59    5.32
   2  -2   3   15.14    0.47
  -2  -2  -3   14.67    0.51
  -2  -2  -3   15.35    0.51
   2  -2   3   15.59    0.45
   2  -2   3   15.64    0.41
   2   2   3   14.63    0.44
  -2   2  -3   14.68    0.45
   2   2   3   14.65    0.52
   3  -2   3    5.21    0.24
   3  -2   3    4.32    0.26
  -3  -2  -3    4.65    0.29
  -3  -2  -3    4.70    0.24
  -3  -2  -3    5.11    0.27
   3  -2   3    4.74    0.21
   3   2   3    4.63    0.30
   3   2   3    4.75    0.26
   3   2   3    4.70    0.21
  -3   2  -3    4.34    0.23
   4  -2   3   72.02    1.74
   4  -2   3   69.51    1.77
   4  -2   3   70.29    1.63
  -4  -2  -3   71.45    1.80
  -4  -2  -3   68.15    1.81
   4   2   3   69.41    1.61
  -4   2  -3   69.58    1.73
   4   2   3   70.93    1.83
   4   2   3   71.23    1.80
   5  -2   3   77.13    1.97
  -5  -2  -3   78.01    1.99
   5  -2   3   78.29    1.82
  -5  -2  -3   76.53    2.01
   5   2   3   79.67    2.04
  -5   2  -3   75.66    1.92
   5   2   3   80.24    2.00
   5   2   3   74.91    1.75
   6  -2   3   14.59    0.53
  -6  -2  -3   14.45    0.63
  -6  -2  -3   15.38    0.61
   6  -2   3   14.99    0.61
   6   2   3   15.05    0.60
  -6   2  -3   14.29    0.56
   6   2   3   15.33    0.65
   7  -2   3  148.74    3.36
  -7  -2  -3  144.57    3.60
  -7  -2  -3  149.22    3.64
   7  -2   3  150.49    3.61
  -7   2  -3  144.54    3.53
   7   2   3  143.93    3.60
   7   2   3  148.87    3.67
  -7   2  -3  150.43    3.43
  -8  -2  -3    0.07    0.13
   8  -2   3    0.11    0.12
   8  -2   3    0.19    0.17
  -8  -2  -3   -0.10    0.15
   8   2   3    0.06    0.17
  -8   2  -3    0.14    0.09
  -8   2  -3    0.21    0.15
   9  -2   3    4.65    0.45
   9  -2   3    4.20    0.37
  -9  -2  -3    3.81    0.42
  -9  -2  -3    3.67    0.37
  -9   2  -3    3.74    0.25
  -9   2  -3    3.96    0.38
   9   2   3    3.75    0.43
  10  -2   3    7.70    0.55
  10  -2   3    9.24    0.50
 -10  -2  -3    8.49    0.59
 -10  -2  -3    8.42    0.51
  10   2   3    9.21    0.62
 -11  -2  -3  106.31    2.85
  11  -2   3  109.51    2.97
 -11  -2  -3  105.65    2.94
  11  -2   3  106.42    2.69
  11   2   3  105.70    3.00
 -12  -2  -3    8.49    0.71
  12  -2   3    9.62    0.68
 -12  -2  -3    7.72    0.54
  12   2   3    7.55    0.70
  13  -2   3   14.03    0.84
 -13  -2  -3   13.58    0.84
 -13  -2  -3   14.23    0.75
  13   2   3   14.84    0.89
 -14  -2  -3    0.73    0.27
  14  -2   3    0.68    0.36
  14   2   3    1.43    0.42
  15  -2   3    5.33    0.67
  15   2   3    6.06    0.72
  16  -2   3    1.36    0.43
  16   2   3    1.87    0.50
  18  -3  -3   10.60    0.95
  18   3  -3    9.15    0.91
 -17  -3   3    2.02    0.47
  17  -3  -3    1.41    0.42
  17   3  -3    1.96    0.48
 -16  -3   3    0.14    0.28
  16  -3  -3    0.41    0.29
  16   3  -3    0.14    0.29
 -15  -3   3    5.26    0.62
  15  -3  -3    5.68    0.62
  15   3  -3    6.65    0.69
  14  -3  -3   56.03    1.85
 -14  -3   3   57.79    1.89
 -14  -3   3   55.59    1.78
 -14   3   3   53.55    1.38
  14   3  -3   54.93    1.89
  13  -3  -3   28.36    1.02
  13  -3  -3   30.81    1.19
 -13  -3   3   31.04    1.14
 -13  -3   3   30.38    1.22
 -13   3   3   30.14    0.85
 -12  -3   3   27.07    1.08
  12  -3  -3   27.20    0.92
  12  -3  -3   27.19    1.04
 -12  -3   3   24.47    0.98
 -12   3   3   25.28    0.76
  12   3  -3   24.05    1.05
 -11  -3   3    1.19    0.24
  11  -3  -3    0.68    0.23
 -11  -3   3    1.05    0.27
  11  -3  -3    0.70    0.18
 -11   3   3    0.80    0.20
 -11   3   3    1.11    0.19
  11   3  -3    0.89    0.25
 -11   3   3    0.85    0.13
 -10  -3   3   53.17    1.63
 -10  -3   3   54.72    1.58
  10  -3  -3   51.84    1.57
  10  -3  -3   55.27    1.44
  10   3  -3   53.92    1.63
  10   3  -3   54.56    1.56
 -10   3   3   53.96    1.41
 -10   3   3   51.20    1.50
 -10   3   3   53.90    1.36
   9  -3  -3   50.60    1.47
  -9  -3   3   52.13    1.48
   9  -3  -3   50.81    1.32
  -9  -3   3   51.48    1.53
  -9   3   3   50.12    1.34
  -9   3   3   50.57    1.39
   9   3  -3   49.97    1.51
  -9   3   3   51.09    1.27
   9   3  -3   48.07    1.35
   8  -3  -3   64.62    1.69
  -8  -3   3   63.32    1.76
   8  -3  -3   65.18    1.56
  -8  -3   3   60.82    1.70
   8   3  -3   62.21    1.57
  -8   3   3   62.74    1.60
   8   3  -3   61.66    1.74
  -8   3   3   65.26    1.53
  -8   3   3   62.16    1.63
   7  -3  -3   28.26    0.76
  -7  -3   3   25.81    0.85
  -7  -3   3   28.41    0.81
   7  -3  -3   24.97    0.83
  -7  -3   3   26.15    0.89
  -7   3   3   26.80    0.80
   7   3  -3   28.04    0.90
  -7   3   3   25.98    0.80
   7   3  -3   29.00    0.86
  -7   3   3   27.35    0.71
   7   3  -3   27.26    0.79
  -6  -3   3    3.83    0.23
   6  -3  -3    4.19    0.26
   6  -3  -3    4.15    0.23
  -6  -3   3    3.93    0.25
  -6  -3   3    4.06    0.29
  -6   3   3    4.12    0.26
   6   3  -3    3.95    0.28
   6   3  -3    4.44    0.24
  -6   3   3    4.23    0.25
  -6   3   3    4.02    0.17
   6   3  -3    4.08    0.25
   5  -3  -3    2.35    0.20
  -5  -3   3    2.13    0.18
  -5  -3   3    2.22    0.20
   5  -3  -3    2.49    0.16
  -5  -3   3    1.98    0.21
  -5   3   3    2.36    0.11
  -5   3   3    2.12    0.18
  -5   3   3    1.90    0.20
   5   3  -3    2.26    0.19
   5   3  -3    2.52    0.23
  -5   3   3    2.20    0.11
   4  -3  -3  207.69    4.76
   4  -3  -3  212.05    4.77
  -4  -3   3  215.05    4.83
  -4  -3   3  214.20    4.57
  -4  -3   3  207.01    4.82
  -4   3   3  216.06    4.69
  -4   3   3  218.32    4.69
  -4   3   3  204.93    4.74
  -4   3   3  217.54    4.73
   4   3  -3  215.57    4.81
   3  -3  -3  143.02    3.21
  -3  -3   3  141.81    3.23
  -3  -3   3  137.93    3.24
  -3  -3   3  144.95    3.06
   3  -3  -3  139.60    3.20
  -3   3   3  138.21    3.19
   3   3  -3  141.32    3.22
  -3   3   3  142.98    3.22
  -3   3   3  141.85    3.13
  -3   3   3  145.48    3.13
  -2  -3   3    5.96    0.25
   2  -3  -3    6.42    0.25
  -2  -3   3    5.75    0.21
   2  -3  -3    6.26    0.23
   2   3  -3    5.68    0.23
  -2   3   3    5.89    0.28
  -2   3   3    6.18    0.19
  -2   3   3    6.32    0.19
  -2   3   3    5.96    0.24
   1  -3  -3   69.59    1.66
   1  -3  -3   70.99    1.66
  -1  -3   3   70.86    1.64
  -1  -3   3   72.99    1.52
  -1   3   3   70.93    1.63
  -1   3   3   70.25    1.69
  -1   3   3   69.14    1.66
   1   3  -3   68.83    1.61
   0  -3   3   17.59    0.49
   0  -3  -3   17.81    0.53
   0  -3  -3   17.47    0.53
   0   3   3   18.55    0.55
   0   3   3   17.74    0.55
   0   3   3   18.08    0.51
  -1  -3  -3   39.64    1.04
  -1  -3  -3   40.35    1.04
   1  -3   3   39.28    0.85
   1  -3   3   38.62    0.97
   1   3   3   39.97    1.02
   1   3   3   40.21    1.02
   1   3   3   38.72    1.05
   2  -3   3  119.58    2.68
   2  -3   3  119.56    2.49
  -2  -3  -3  118.68    2.77
   2   3   3  117.87    2.75
   2   3   3  114.34    2.77
   2   3   3  114.97    2.65
  -2   3  -3  114.34    2.63
  -3  -3  -3   30.15    0.82
   3  -3   3   29.91    0.73
  -3  -3  -3   30.10    0.91
   3  -3   3   29.91    0.83
   3  -3   3   30.11    0.79
  -3  -3  -3   29.31    0.88
   3   3   3   30.17    0.87
   3   3   3   31.20    0.92
   3   3   3   29.74    0.80
  -3   3  -3   30.33    0.79
  -4  -3  -3  191.66    4.47
   4  -3   3  195.77    4.38
   4  -3   3  197.16    4.12
  -4  -3  -3  192.29    4.47
  -4  -3  -3  193.42    4.20
   4   3   3  189.90    4.22
  -4   3  -3  184.15    4.31
   4   3   3  187.48    4.47
   5  -3   3    6.56    0.36
  -5  -3  -3    7.45    0.42
  -5  -3  -3    6.49    0.37
   5  -3   3    7.01    0.30
  -5   3  -3    6.68    0.32
   5   3   3    6.73    0.40
   5   3   3    6.90    0.28
  -6  -3  -3    0.17    0.15
   6  -3   3    0.37    0.15
  -6  -3  -3    0.15    0.12
   6  -3   3    0.32    0.10
   6   3   3    0.31    0.09
  -6   3  -3    0.35    0.12
   6   3   3    0.22    0.11
   6   3   3    0.14    0.15
   7  -3   3   18.37    0.73
  -7  -3  -3   19.23    0.75
  -7  -3  -3   20.79    0.82
   7  -3   3   19.11    0.64
  -7   3  -3   19.27    0.68
   7   3   3   19.22    0.80
   7   3   3   19.18    0.75
  -8  -3  -3   84.55    2.42
  -8  -3  -3   88.52    2.39
   8  -3   3   89.70    2.39
   8  -3   3   91.19    2.19
  -8   3  -3   90.55    2.29
   8   3   3   94.36    2.49
   9  -3   3   20.55    0.75
   9  -3   3   20.47    0.86
  -9  -3  -3   21.29    0.85
  -9  -3  -3   20.62    0.90
   9   3   3   19.73    0.90
  10  -3   3   37.70    1.20
 -10  -3  -3   39.29    1.40
 -10  -3  -3   40.78    1.35
  10  -3   3   41.08    1.38
  10   3   3   40.06    1.44
 -11  -3  -3    2.15    0.34
  11  -3   3    1.90    0.29
 -11  -3  -3    2.13    0.39
  11  -3   3    2.28    0.38
  11   3   3    2.01    0.40
 -12  -3  -3   11.74    0.68
  12  -3   3   11.44    0.73
 -12  -3  -3   11.80    0.75
  12   3   3   11.89    0.78
  13  -3   3    8.33    0.74
 -13  -3  -3    9.74    0.72
 -13  -3  -3   10.47    0.66
  13   3   3    9.20    0.82
 -14  -3  -3   11.91    0.74
 -14  -3  -3   11.69    0.82
  14  -3   3   11.71    0.83
  14   3   3   12.26    0.86
  15  -3   3    1.73    0.43
  15   3   3    0.85    0.38
  16  -3   3    2.11    0.50
  16   3   3    2.59    0.56
  18  -4  -3    0.09    0.34
  18   4  -3   -0.24    0.33
 -17  -4   3    8.76    0.85
  17  -4  -3    7.86    0.77
  17   4  -3    6.44    0.77
 -16  -4   3   17.22    1.00
  16  -4  -3   14.99    0.91
  16   4  -3   16.18    0.99
 -15  -4   3    6.57    0.68
  15  -4  -3    5.53    0.60
  15   4  -3    5.54    0.65
  14  -4  -3    5.46    0.58
 -14  -4   3    6.32    0.65
  14   4  -3    5.11    0.59
 -13  -4   3    1.65    0.37
  13  -4  -3    1.25    0.31
  13  -4  -3    1.32    0.25
  13   4  -3    2.22    0.39
 -12  -4   3   24.98    1.02
 -12  -4   3   27.85    1.13
  12  -4  -3   27.10    0.93
  12  -4  -3   26.03    1.04
  12   4  -3   28.42    1.13
  11  -4  -3   50.76    1.56
 -11  -4   3   49.61    1.63
  11  -4  -3   54.19    1.43
 -11  -4   3   50.96    1.58
 -11   4   3   52.12    1.39
  11   4  -3   49.32    1.62
 -10  -4   3   32.86    1.12
 -10  -4   3   34.70    1.20
  10  -4  -3   34.56    1.12
  10  -4  -3   31.93    0.98
  10   4  -3   33.26    1.17
 -10   4   3   32.34    0.99
  -9  -4   3   12.10    0.58
  -9  -4   3   13.27    0.65
   9  -4  -3   13.54    0.58
   9  -4  -3   12.92    0.50
   9   4  -3   12.60    0.62
  -9   4   3   13.84    0.53
  -9   4   3   12.64    0.52
   9   4  -3   11.53    0.54
  -8  -4   3    0.03    0.14
   8  -4  -3    0.43    0.11
   8  -4  -3    0.53    0.15
  -8  -4   3    0.16    0.10
  -8  -4   3    0.34    0.14
  -8   4   3    0.32    0.12
   8   4  -3    0.53    0.14
  -8   4   3    0.48    0.14
   8   4  -3    0.35    0.16
  -7  -4   3   23.45    0.79
  -7  -4   3   23.28    0.74
   7  -4  -3   24.09    0.77
  -7  -4   3   23.99    0.84
   7   4  -3   23.80    0.77
   7   4  -3   24.74    0.83
  -7   4   3   23.53    0.71
  -7   4   3   24.40    0.77
   6  -4  -3   29.40    0.87
  -6  -4   3   30.04    0.85
  -6  -4   3   31.94    0.92
  -6  -4   3   30.56    0.95
  -6   4   3   29.08    0.81
  -6   4   3   29.40    0.89
   6   4  -3   30.93    0.93
   6   4  -3   30.13    0.88
   5  -4  -3  148.83    3.46
  -5  -4   3  150.19    3.53
  -5  -4   3  147.82    3.55
  -5  -4   3  153.01    3.35
   5   4  -3  149.12    3.52
  -5   4   3  151.47    3.41
  -5   4   3  154.54    3.48
   5   4  -3  156.24    3.50
   4  -4  -3   57.69    1.41
   4  -4  -3   58.33    1.44
  -4  -4   3   62.13    1.52
  -4  -4   3   58.34    1.48
  -4  -4   3   61.23    1.40
   4   4  -3   59.54    1.48
  -4   4   3   58.15    1.40
  -4   4   3   60.55    1.52
   3  -4  -3   15.16    0.46
  -3  -4   3   14.94    0.46
   3  -4  -3   15.64    0.43
  -3  -4   3   14.20    0.48
  -3  -4   3   14.71    0.43
   3  -4  -3   15.74    0.43
  -3   4   3   16.09    0.55
  -3   4   3   14.27    0.43
   3   4  -3   14.93    0.47
   2  -4  -3   43.20    1.04
  -2  -4   3   43.73    0.97
   2  -4  -3   43.80    1.06
  -2  -4   3   41.70    1.07
   2   4  -3   42.42    1.04
  -2   4   3   42.85    1.14
  -2   4   3   41.92    1.04
   1  -4  -3  133.03    3.00
  -1  -4   3  131.02    2.96
   1  -4  -3  135.82    3.00
  -1   4   3  125.73    2.98
  -1   4   3  136.29    2.90
  -1   4   3  126.99    3.01
   0  -4  -3   35.04    0.93
   0  -4  -3   36.44    0.95
   0  -4   3   36.45    0.88
   0   4   3   35.64    0.94
   0   4   3   35.90    0.98
   0   4   3   36.25    0.88
   1  -4   3  146.40    3.28
  -1  -4  -3  145.71    3.39
  -1  -4  -3  144.38    3.38
   1   4   3  144.48    3.33
   1   4   3  153.47    3.35
   1   4   3  145.23    3.38
  -2  -4  -3  103.66    2.55
   2  -4   3  108.98    2.44
  -2  -4  -3  106.78    2.56
   2   4   3  107.90    2.51
   2   4   3  104.70    2.55
   2   4   3  107.68    2.48
  -3  -4  -3    5.89    0.32
   3  -4   3    5.90    0.19
  -3  -4  -3    5.62    0.34
   3  -4   3    6.25    0.27
   3   4   3    5.68    0.29
   3   4   3    6.61    0.35
   3   4   3    5.96    0.30
  -4  -4  -3    1.54    0.22
  -4  -4  -3    1.55    0.18
   4  -4   3    1.58    0.13
  -4  -4  -3    2.09    0.22
   4  -4   3    1.65    0.19
   4   4   3    2.10    0.25
   4   4   3    1.86    0.19
   4   4   3    1.78    0.20
   5  -4   3  111.38    2.40
  -5  -4  -3  105.85    2.51
  -5  -4  -3  109.64    2.70
  -5  -4  -3  104.02    2.70
   5  -4   3  109.24    2.60
  -5   4  -3  105.02    2.49
   5   4   3  110.17    2.72
   5   4   3  103.38    2.48
   5   4   3  108.68    2.66
   6  -4   3  116.60    2.90
  -6  -4  -3  122.57    3.03
  -6  -4  -3  116.60    2.98
   6  -4   3  122.28    2.70
   6   4   3  120.73    2.96
   6   4   3  117.88    2.74
  -6   4  -3  115.62    2.79
   6   4   3  122.58    3.03
   7  -4   3   23.57    0.74
  -7  -4  -3   25.95    0.96
   7  -4   3   23.76    0.86
  -7  -4  -3   24.62    0.90
   7   4   3   24.39    0.94
   7   4   3   24.66    0.88
   8  -4   3   39.45    1.13
  -8  -4  -3   42.57    1.38
  -8  -4  -3   38.54    1.29
   8  -4   3   41.03    1.28
   8   4   3   40.71    1.37
   9  -4   3    1.81    0.24
  -9  -4  -3    1.27    0.30
   9  -4   3    1.81    0.30
  -9  -4  -3    1.41    0.27
   9   4   3    1.18    0.29
  10  -4   3   18.62    0.75
  10  -4   3   20.96    0.89
 -10  -4  -3   20.71    0.95
 -10  -4  -3   20.10    0.88
  10   4   3   19.75    0.95
  11  -4   3   19.52    0.91
  11  -4   3   18.91    0.77
 -11  -4  -3   19.77    0.95
  11   4   3   17.29    0.93
 -12  -4  -3   30.33    1.29
  12  -4   3   29.53    1.23
  12  -4   3   30.63    1.10
  12   4   3   32.53    1.34
 -13  -4  -3    8.88    0.78
  13  -4   3    7.35    0.68
  13   4   3    9.00    0.82
  14  -4   3    0.24    0.30
 -14  -4  -3    0.42    0.34
  14   4   3   -0.01    0.31
  15  -4   3    2.78    0.51
 -15  -4  -3    1.61    0.46
  15   4   3    2.47    0.54
  16  -4   3   15.00    0.98
  16   4   3   12.43    1.09
 -18  -5   3    1.50    0.47
  18  -5  -3    0.95    0.42
  18   5  -3    1.22    0.45
 -17  -5   3    3.17    0.56
  17  -5  -3    1.87    0.46
  17   5  -3    2.98    0.58
  16  -5  -3    6.82    0.69
 -16  -5   3    7.09    0.75
  16   5  -3    5.72    0.69
  15  -5  -3    6.64    0.65
 -15  -5   3    6.88    0.72
  15   5  -3    6.46    0.68
 -14  -5   3    5.21    0.60
  14  -5  -3    4.45    0.52
  14  -5  -3    3.95    0.42
  14   5  -3    4.50    0.58
  13  -5  -3   36.31    1.32
 -13  -5   3   35.75    1.40
  13  -5  -3   35.68    1.17
  13   5  -3   35.42    1.38
  12  -5  -3    6.14    0.41
  12  -5  -3    6.40    0.55
 -12  -5   3    6.15    0.59
  12   5  -3    6.32    0.58
 -11  -5   3    1.39    0.30
  11  -5  -3    1.53    0.22
  11  -5  -3    1.49    0.29
  11   5  -3    1.39    0.30
 -11   5   3    1.49    0.23
 -10  -5   3    0.12    0.19
  10  -5  -3    0.29    0.12
  10  -5  -3    0.54    0.20
 -10  -5   3    0.21    0.16
  10   5  -3    0.15    0.19
 -10   5   3    0.30    0.14
  -9  -5   3   43.79    1.34
   9  -5  -3   44.46    1.17
  -9  -5   3   43.90    1.41
   9  -5  -3   43.45    1.30
   9   5  -3   43.14    1.29
  -9   5   3   43.79    1.24
   9   5  -3   42.91    1.37
   8  -5  -3   31.74    0.95
  -8  -5   3   31.06    1.05
  -8  -5   3   29.68    0.91
  -8  -5   3   28.60    0.97
   8   5  -3   27.57    0.92
  -8   5   3   30.71    0.93
   8   5  -3   28.62    1.00
  -7  -5   3   88.41    2.10
  -7  -5   3   89.14    2.28
   7  -5  -3   87.72    2.15
  -7  -5   3   85.03    2.22
  -7   5   3   83.51    2.04
   7   5  -3   88.46    2.24
   7   5  -3   86.96    2.17
  -7   5   3   87.55    2.16
  -6  -5   3    0.48    0.12
  -6  -5   3    0.52    0.11
  -6  -5   3    0.53    0.15
   6  -5  -3    0.62    0.13
  -6   5   3    0.45    0.13
   6   5  -3    0.36    0.11
   6   5  -3    0.51    0.15
   5  -5  -3   26.99    0.75
  -5  -5   3   27.07    0.75
  -5  -5   3   26.51    0.84
  -5  -5   3   26.56    0.79
  -5   5   3   25.98    0.82
   5   5  -3   23.60    0.78
   4  -5  -3    2.04    0.13
  -4  -5   3    1.88    0.18
  -4  -5   3    1.95    0.21
   4  -5  -3    1.93    0.17
  -4   5   3    2.16    0.23
   4   5  -3    2.11    0.19
   3  -5  -3   58.06    1.42
  -3  -5   3   58.72    1.35
   3  -5  -3   57.87    1.38
  -3  -5   3   60.56    1.44
  -3  -5   3   58.58    1.47
  -3   5   3   58.68    1.53
   3   5  -3   59.08    1.42
   2  -5  -3   82.17    1.94
  -2  -5   3   83.09    1.79
  -2  -5   3   84.19    1.96
   2  -5  -3   83.79    1.92
  -2   5   3   81.07    2.04
  -1  -5   3   48.03    1.17
   1  -5  -3   48.44    1.18
   1  -5  -3   47.95    1.20
  -1   5   3   47.96    1.17
  -1   5   3   48.50    1.29
   0  -5  -3    0.12    0.07
   0  -5   3    0.06    0.06
   0   5   3    0.24    0.11
   0   5   3    0.13    0.07
   0   5  -3    0.01    0.07
  -1  -5  -3   12.47    0.45
  -1  -5  -3   13.06    0.48
   1  -5   3   12.69    0.37
   1   5   3   13.11    0.50
  -1   5  -3   12.53    0.48
   1   5   3   12.09    0.46
   1   5   3   13.38    0.39
  -2  -5  -3   39.48    1.10
   2  -5   3   40.63    0.99
  -2  -5  -3   40.64    1.13
  -2   5  -3   39.83    1.08
   2   5   3   39.15    1.10
   2   5   3   41.69    1.05
   2   5   3   39.23    1.11
  -3  -5  -3  131.44    3.17
  -3  -5  -3  130.38    3.15
   3  -5   3  133.51    3.01
   3   5   3  132.16    3.10
  -3   5  -3  130.34    3.02
   3   5   3  133.31    3.07
   3   5   3  130.36    3.15
   4  -5   3   31.80    0.89
  -4  -5  -3   32.77    1.03
  -4  -5  -3   32.97    0.92
   4  -5   3   32.63    0.75
  -4  -5  -3   31.17    0.99
   4   5   3   32.44    0.93
  -4   5  -3   31.77    0.89
   4   5   3   32.22    0.95
   4   5   3   31.62    1.02
  -5  -5  -3   10.36    0.53
  -5  -5  -3   10.31    0.49
   5  -5   3   10.28    0.44
   5  -5   3   10.57    0.35
  -5  -5  -3   10.05    0.44
   5   5   3   10.60    0.44
   5   5   3   10.96    0.54
  -5   5  -3    9.62    0.39
   5   5   3    9.90    0.46
   6  -5   3   13.50    0.46
  -6  -5  -3   12.84    0.64
  -6  -5  -3   13.03    0.60
   6  -5   3   13.88    0.55
   6   5   3   12.71    0.50
   6   5   3   13.91    0.65
   6   5   3   12.87    0.56
  -7  -5  -3   14.97    0.72
   7  -5   3   15.67    0.65
   7  -5   3   15.64    0.54
  -7  -5  -3   15.10    0.67
   7   5   3   14.86    0.71
   7   5   3   15.01    0.55
   7   5   3   14.61    0.64
  -8  -5  -3   42.03    1.36
  -8  -5  -3   43.18    1.43
   8  -5   3   42.76    1.31
   8  -5   3   41.97    1.16
   8   5   3   40.10    1.40
   9  -5   3   58.24    1.55
  -9  -5  -3   62.23    1.87
   9  -5   3   56.44    1.71
   9   5   3   56.69    1.83
  10  -5   3    8.40    0.47
  10  -5   3    8.21    0.55
 -10  -5  -3    9.28    0.65
  10   5   3    8.58    0.71
  11  -5   3    2.99    0.34
  11  -5   3    3.16    0.42
 -11  -5  -3    2.90    0.46
  11   5   3    2.28    0.44
  12  -5   3    1.24    0.27
 -12  -5  -3    1.32    0.38
  12  -5   3    1.52    0.35
  12   5   3    1.20    0.38
  13  -5   3   15.23    0.88
 -13  -5  -3   16.03    0.94
  13   5   3   15.46    0.95
  14  -5   3    8.01    0.75
 -14  -5  -3    9.15    0.87
  14   5   3    7.91    0.80
  15  -5   3   10.51    0.89
 -15  -5  -3   11.09    0.96
  15   5   3    9.85    0.93
 -17  -6   3    0.64    0.43
  17  -6  -3    0.90    0.37
  17   6  -3    0.41    0.37
 -16  -6   3   10.53    0.92
  16  -6  -3   10.13    0.75
  16   6  -3   10.05    0.90
 -15  -6   3    0.31    0.30
  15  -6  -3    0.39    0.29
  15   6  -3    0.48    0.36
 -14  -6   3    1.65    0.40
  14  -6  -3    1.48    0.34
  14  -6  -3    1.74    0.30
  14   6  -3    1.52    0.39
  13  -6  -3    1.23    0.25
 -13  -6   3    1.55    0.38
  13  -6  -3    1.68    0.33
  13   6  -3    1.63    0.36
  12  -6  -3   17.03    0.70
 -12  -6   3   17.52    0.90
  12  -6  -3   15.39    0.77
  12   6  -3   19.77    0.92
  11  -6  -3    1.62    0.24
  11  -6  -3    1.68    0.30
 -11  -6   3    1.82    0.36
  11   6  -3    1.27    0.31
 -11   6   3    1.92    0.27
  10  -6  -3   61.24    1.57
  10  -6  -3   62.46    1.74
 -10  -6   3   60.10    1.87
  10   6  -3   58.32    1.71
 -10   6   3   62.34    1.67
  10   6  -3   63.68    1.85
  -9  -6   3   14.48    0.66
   9  -6  -3   14.98    0.53
   9  -6  -3   14.18    0.61
  -9  -6   3   15.14    0.72
  -9   6   3   15.42    0.63
   9   6  -3   14.69    0.61
   9   6  -3   14.53    0.68
   8  -6  -3    6.81    0.39
  -8  -6   3    6.52    0.46
  -8  -6   3    7.35    0.43
   8   6  -3    6.56    0.36
  -8   6   3    7.44    0.43
   8   6  -3    7.74    0.45
  -7  -6   3    0.42    0.18
  -7  -6   3    0.43    0.13
  -7  -6   3    0.93    0.18
   7  -6  -3    0.90    0.17
  -7   6   3    0.90    0.19
   7   6  -3    0.42    0.16
   7   6  -3    0.92    0.15
  -6  -6   3  127.97    3.14
  -6  -6   3  130.70    3.18
  -6  -6   3  128.58    2.96
   6  -6  -3  128.60    3.04
  -6   6   3  132.19    3.13
   6   6  -3  133.34    3.13
   5  -6  -3   55.86    1.40
  -5  -6   3   56.36    1.52
  -5  -6   3   55.47    1.46
  -5  -6   3   56.56    1.38
  -5   6   3   56.96    1.53
   5   6  -3   54.22    1.45
  -4  -6   3  261.14    5.80
  -4  -6   3  259.71    5.47
   4  -6  -3  253.68    5.69
  -4  -6   3  257.31    5.79
   4   6  -3  249.15    5.72
  -4   6   3  252.26    5.76
  -3  -6   3    0.09    0.05
  -3  -6   3   -0.04    0.06
   3  -6  -3    0.22    0.09
  -3  -6   3   -0.07    0.08
  -3   6   3    0.05    0.10
   3   6  -3    0.00    0.07
   2  -6  -3    5.56    0.21
  -2  -6   3    4.87    0.25
   2  -6  -3    5.31    0.25
  -2  -6   3    5.20    0.18
  -2   6   3    5.15    0.32
   1  -6  -3   58.19    1.45
  -1  -6   3   60.29    1.41
   1  -6  -3   58.59    1.42
  -1   6   3   58.59    1.57
   1   6  -3   59.15    1.56
   0  -6   3  310.76    6.90
   0  -6  -3  324.14    7.02
   0  -6  -3  318.56    7.03
   0   6   3  314.51    6.99
   0   6  -3  311.43    6.97
   0   6   3  306.24    6.96
  -1  -6  -3   61.52    1.50
  -1  -6  -3   57.71    1.51
   1  -6   3   59.45    1.37
   1  -6   3   55.87    1.36
   1   6   3   59.27    1.56
   1   6   3   57.14    1.47
  -1   6  -3   58.50    1.54
   1   6   3   60.22    1.33
  -2  -6  -3   30.75    0.89
   2  -6   3   28.24    0.75
   2  -6   3   30.40    0.75
  -2  -6  -3   30.07    0.92
  -2   6  -3   30.43    0.90
   2   6   3   29.71    0.92
   2   6   3   29.55    0.88
   2   6   3   29.68    0.79
   3  -6   3   24.80    0.68
  -3  -6  -3   24.04    0.81
  -3  -6  -3   27.01    0.86
   3   6   3   26.04    0.74
   3   6   3   24.42    0.81
  -3   6  -3   25.49    0.79
   3   6   3   23.74    0.81
   4  -6   3   60.83    1.44
  -4  -6  -3   57.21    1.47
  -4  -6  -3   57.40    1.61
  -4  -6  -3   56.18    1.58
   4   6   3   56.51    1.50
  -4   6  -3   57.84    1.49
   4   6   3   57.29    1.59
   4   6   3   57.37    1.54
   5  -6   3    9.76    0.31
  -5  -6  -3    9.51    0.49
  -5  -6  -3    9.55    0.52
   5  -6   3   10.04    0.42
  -5  -6  -3    9.72    0.44
   5   6   3    9.17    0.45
  -5   6  -3    9.22    0.42
   5   6   3   10.32    0.45
   5   6   3   10.03    0.53
  -6  -6  -3   42.22    1.34
  -6  -6  -3   43.43    1.39
   6  -6   3   43.69    1.08
   6  -6   3   44.43    1.24
   6   6   3   42.73    1.22
  -6   6  -3   44.79    1.17
   6   6   3   43.70    1.28
   6   6   3   42.29    1.36
   7  -6   3   13.70    0.49
  -7  -6  -3   13.94    0.71
   7  -6   3   13.79    0.59
  -7  -6  -3   14.09    0.67
   7   6   3   14.24    0.61
   7   6   3   14.44    0.70
   7   6   3   13.71    0.57
   8  -6   3    9.77    0.43
   8  -6   3   10.65    0.55
  -8  -6  -3   10.30    0.63
   8   6   3    9.76    0.61
   9  -6   3    0.00    0.11
  -9  -6  -3    0.24    0.22
   9  -6   3    0.12    0.16
   9   6   3    0.08    0.20
  10  -6   3   22.88    0.94
 -10  -6  -3   25.60    1.09
  10  -6   3   23.16    0.83
  10   6   3   21.76    1.03
  11  -6   3    1.97    0.30
 -11  -6  -3    1.33    0.36
  11  -6   3    2.87    0.40
  11   6   3    1.24    0.35
 -12  -6  -3   12.09    0.81
  12  -6   3   10.32    0.68
  12  -6   3   11.64    0.62
  12   6   3   12.04    0.81
 -13  -6  -3    0.50    0.32
  13  -6   3    1.05    0.34
  13   6   3    1.12    0.37
  14  -6   3    0.70    0.34
 -14  -6  -3    0.34    0.35
  14   6   3    0.24    0.35
 -15  -6  -3    1.08    0.45
  15  -6   3    0.63    0.36
  15   6   3    0.30    0.38
  17  -7  -3    1.09    0.40
 -17  -7   3    0.44    0.39
 -16  -7   3    0.04    0.32
  16  -7  -3    0.19    0.29
  16   7  -3    0.37    0.39
 -15  -7   3   10.85    0.92
  15  -7  -3   11.31    0.74
  15   7  -3   10.28    0.87
  14  -7  -3    1.74    0.37
 -14  -7   3    1.80    0.45
  14  -7  -3    2.14    0.32
  14   7  -3    2.22    0.46
  13  -7  -3   10.02    0.54
  13  -7  -3   10.30    0.64
 -13  -7   3   10.97    0.75
  13   7  -3   10.87    0.74
 -12  -7   3    1.06    0.32
  12  -7  -3    1.06    0.27
  12  -7  -3    1.32    0.23
  12   7  -3    0.91    0.30
  11  -7  -3    1.51    0.23
  11  -7  -3    2.34    0.33
 -11  -7   3    2.13    0.38
 -11   7   3    2.19    0.30
  11   7  -3    2.16    0.36
  10  -7  -3    2.73    0.33
 -10  -7   3    2.84    0.40
  10  -7  -3    3.21    0.28
  10   7  -3    3.00    0.31
 -10   7   3    3.41    0.35
  10   7  -3    3.98    0.43
   9  -7  -3   42.76    1.24
  -9  -7   3   42.07    1.40
   9   7  -3   41.18    1.22
   9   7  -3   41.41    1.33
  -9   7   3   40.57    1.26
   8  -7  -3   25.16    0.83
  -8  -7   3   24.90    0.97
   8   7  -3   26.10    0.92
  -8   7   3   26.10    0.91
  -7  -7   3   62.13    1.67
  -7  -7   3   66.94    1.80
   7  -7  -3   66.24    1.68
  -7  -7   3   67.92    1.86
   7   7  -3   64.95    1.77
  -7   7   3   66.94    1.80
  -6  -7   3   14.72    0.54
   6  -7  -3   14.25    0.51
  -6  -7   3   15.84    0.65
  -6  -7   3   14.97    0.58
   6   7  -3   13.70    0.56
  -6   7   3   13.82    0.61
  -5  -7   3    3.06    0.26
   5  -7  -3    3.78    0.23
  -5  -7   3    3.30    0.23
  -5  -7   3    2.70    0.29
  -5   7   3    3.11    0.32
   5   7  -3    3.54    0.25
  -4  -7   3   13.10    0.48
  -4  -7   3   13.40    0.53
  -4  -7   3   13.04    0.44
  -4   7   3   13.25    0.59
   4   7  -3   13.02    0.45
  -3  -7   3  162.39    3.67
   3  -7  -3  157.93    3.62
  -3  -7   3  159.25    3.70
  -3  -7   3  161.49    3.45
  -3   7   3  158.67    3.78
  -2  -7   3    0.97    0.14
   2  -7  -3    0.61    0.12
   2   7  -3    0.96    0.19
  -2   7   3    1.11    0.21
   1  -7  -3   67.09    1.63
  -1  -7   3   66.53    1.59
   1   7  -3   65.83    1.76
   0  -7  -3    0.75    0.14
   0  -7   3    0.51    0.09
   0  -7   3    0.60    0.09
   0  -7  -3    0.89    0.13
   0   7   3    0.45    0.10
   0   7  -3    0.68    0.17
   0   7   3    0.59    0.16
   1  -7   3   44.00    1.02
   1  -7   3   41.13    1.01
  -1  -7  -3   44.18    1.19
  -1  -7  -3   43.28    1.15
  -1   7  -3   43.75    1.24
   1   7   3   41.26    1.12
   1   7   3   40.71    1.24
  -2  -7  -3    1.04    0.19
   2  -7   3    1.22    0.11
  -2  -7  -3    1.04    0.16
   2   7   3    1.51    0.23
  -2   7  -3    1.31    0.21
   2   7   3    1.30    0.19
   2   7   3    1.23    0.09
  -3  -7  -3  151.78    3.61
   3  -7   3  144.46    3.38
  -3  -7  -3  154.88    3.63
   3  -7   3  152.55    3.39
   3   7   3  155.85    3.45
   3   7   3  144.04    3.56
   3   7   3  153.09    3.58
  -3   7  -3  148.57    3.53
  -4  -7  -3   15.98    0.65
  -4  -7  -3   17.27    0.71
   4  -7   3   16.56    0.52
   4   7   3   16.50    0.66
   4   7   3   16.02    0.55
  -4   7  -3   15.91    0.62
   4   7   3   16.34    0.66
  -5  -7  -3   53.37    1.42
  -5  -7  -3   53.63    1.58
   5  -7   3   54.18    1.38
  -5  -7  -3   51.01    1.53
   5  -7   3   52.66    1.17
   5   7   3   51.62    1.42
   5   7   3   54.26    1.55
   5   7   3   54.76    1.49
  -5   7  -3   51.35    1.43
   6  -7   3    0.32    0.14
  -6  -7  -3    0.23    0.19
   6  -7   3    0.38    0.09
  -6   7  -3    0.26    0.13
   6   7   3    0.03    0.13
   6   7   3    0.13    0.11
   6   7   3    0.49    0.19
  -7  -7  -3   47.20    1.54
   7  -7   3   46.92    1.19
   7  -7   3   45.90    1.33
   7   7   3   45.13    1.37
   7   7   3   46.38    1.35
  -7   7  -3   47.04    1.27
   7   7   3   49.30    1.51
   8  -7   3    3.58    0.35
   8  -7   3    2.57    0.24
  -8  -7  -3    2.65    0.39
   8   7   3    2.34    0.37
   9  -7   3    9.69    0.57
   9  -7   3   11.44    0.50
  -9  -7  -3   11.88    0.72
   9   7   3   12.18    0.70
  10  -7   3    0.38    0.23
 -10  -7  -3    0.12    0.24
  10  -7   3    0.42    0.17
  10   7   3   -0.01    0.23
 -11  -7  -3    4.34    0.56
  11  -7   3    5.08    0.50
  11  -7   3    4.33    0.40
  11   7   3    5.11    0.60
  12  -7   3    0.35    0.20
 -12  -7  -3    0.28    0.27
  12  -7   3    0.06    0.22
  12   7   3    0.28    0.30
  13  -7   3   10.41    0.63
 -13  -7  -3   10.71    0.80
  13  -7   3    9.76    0.70
  13   7   3    9.44    0.87
 -14  -7  -3    0.81    0.37
  14  -7   3    1.41    0.40
  14   7   3    1.01    0.43
 -15  -7  -3   13.64    0.97
  15  -7   3   12.37    0.85
  15   7   3   12.33    1.05
  17  -8  -3    2.43    0.47
 -17  -8   3    1.11    0.47
  16  -8  -3   13.44    0.84
 -16  -8   3   12.36    1.06
  15  -8  -3    0.86    0.32
  15  -8  -3   -0.08    0.19
 -15  -8   3    0.46    0.33
  14  -8  -3    2.47    0.34
  14  -8  -3    3.04    0.45
 -14  -8   3    2.85    0.51
  13  -8  -3    0.29    0.23
 -13  -8   3    0.44    0.28
  13  -8  -3    0.13    0.17
  13   8  -3   -0.09    0.24
  12  -8  -3   13.27    0.69
  12  -8  -3   13.75    0.60
 -12  -8   3   15.77    0.86
  12   8  -3   13.35    0.77
 -11  -8   3    3.54    0.48
  11  -8  -3    4.66    0.33
  11  -8  -3    4.42    0.42
 -11   8   3    4.43    0.42
  11   8  -3    4.62    0.49
  10  -8  -3   46.89    1.41
  10  -8  -3   47.04    1.27
 -10  -8   3   48.65    1.61
  10   8  -3   49.00    1.53
 -10   8   3   47.52    1.45
  10   8  -3   47.85    1.38
  -9  -8   3   10.57    0.63
   9  -8  -3   10.11    0.50
  -9   8   3    9.38    0.54
   9   8  -3   11.01    0.58
   8  -8  -3    0.47    0.16
  -8  -8   3    0.48    0.22
   8   8  -3    0.65    0.19
  -8   8   3    0.76    0.20
  -7  -8   3    0.05    0.16
  -7  -8   3   -0.06    0.10
   7  -8  -3    0.22    0.12
  -7   8   3   -0.07    0.12
   7   8  -3    0.21    0.15
   6  -8  -3  114.97    2.71
  -6  -8   3  117.74    2.86
  -6  -8   3  115.95    2.69
  -6  -8   3  115.90    2.91
  -6   8   3  114.58    2.90
   6   8  -3  112.46    2.79
   5  -8  -3    3.72    0.25
  -5  -8   3    4.04    0.28
  -5  -8   3    4.47    0.27
  -5  -8   3    4.14    0.36
   5   8  -3    4.42    0.27
  -5   8   3    4.41    0.41
  -4  -8   3   86.06    2.18
  -4  -8   3   84.93    2.13
   4  -8  -3   88.56    2.06
  -4  -8   3   87.87    2.01
  -4   8   3   86.48    2.27
  -3  -8   3    4.42    0.28
   3  -8  -3    3.83    0.23
  -3  -8   3    4.10    0.20
  -3   8   3    3.16    0.35
   2  -8  -3    1.51    0.17
  -2  -8   3    1.59    0.18
  -2   8   3    1.43    0.25
   2   8  -3    1.58    0.24
  -1  -8   3    5.09    0.25
  -1   8   3    5.65    0.39
   1   8  -3    5.22    0.44
   0  -8   3  111.53    2.50
   0  -8   3  107.34    2.49
   0  -8  -3  111.81    2.63
   0   8   3  106.59    2.75
   0   8  -3  110.94    2.75
  -1  -8  -3   22.41    0.72
   1  -8   3   23.43    0.60
  -1  -8  -3   23.89    0.77
   1  -8   3   22.87    0.59
   1   8   3   21.27    0.66
  -1   8  -3   23.34    0.83
   1   8   3   22.61    0.85
   2  -8   3  103.17    2.31
   2  -8   3   97.35    2.30
  -2  -8  -3  102.31    2.52
  -2  -8  -3  103.18    2.55
  -2   8  -3  107.10    2.58
   2   8   3  105.88    2.62
   2   8   3   98.72    2.45
   3  -8   3    9.40    0.32
  -3  -8  -3    9.64    0.51
  -3  -8  -3    9.42    0.47
  -3   8  -3   10.14    0.51
   3   8   3    9.74    0.51
   3   8   3    9.03    0.44
   3   8   3    9.77    0.27
   4  -8   3   10.76    0.39
  -4  -8  -3   10.79    0.53
  -4  -8  -3   10.20    0.55
   4   8   3    9.73    0.37
  -4   8  -3   10.33    0.51
   4   8   3   10.16    0.54
   4   8   3   10.81    0.51
   5  -8   3   -0.01    0.11
  -5  -8  -3    0.18    0.17
   5   8   3   -0.03    0.14
  -5   8  -3    0.08    0.13
   5   8   3    0.05    0.14
   5   8   3    0.12    0.10
   6  -8   3   99.06    2.23
  -6  -8  -3  100.71    2.73
   6  -8   3  104.48    2.48
   6   8   3  100.33    2.58
   6   8   3  100.52    2.66
   6   8   3  105.03    2.52
  -6   8  -3  100.33    2.51
   7  -8   3    9.12    0.36
   7  -8   3    9.35    0.46
  -7  -8  -3    9.09    0.60
   7   8   3    9.77    0.59
   7   8   3    8.70    0.46
   7   8   3    9.15    0.50
  -7   8  -3    9.47    0.47
   8  -8   3    2.90    0.25
  -8  -8  -3    3.04    0.43
   8  -8   3    3.89    0.36
   8   8   3    3.70    0.44
   9  -8   3    0.14    0.19
  -9  -8  -3    0.19    0.23
   9  -8   3    0.15    0.13
   9   8   3    0.17    0.24
  10  -8   3   13.15    0.67
 -10  -8  -3   11.65    0.77
  10  -8   3   12.48    0.56
  10   8   3   11.01    0.74
  11  -8   3    7.28    0.54
  11  -8   3    5.46    0.45
 -11  -8  -3    5.06    0.62
  11   8   3    8.51    0.75
  12  -8   3   24.09    1.03
 -12  -8  -3   23.30    1.19
  12  -8   3   22.05    0.89
  12   8   3   21.41    1.11
 -13  -8  -3    3.02    0.55
  13  -8   3    3.49    0.50
  13  -8   3    2.50    0.38
 -14  -8  -3    0.04    0.36
  14  -8   3    0.89    0.35
 -16  -9   3   -0.27    0.30
  16  -9  -3    0.57    0.34
 -15  -9   3   13.40    0.93
  15  -9  -3   11.39    0.67
  15  -9  -3   14.04    0.80
  14  -9  -3    0.07    0.20
 -14  -9   3    0.56    0.32
  14  -9  -3    0.19    0.25
  13  -9  -3   36.92    1.22
 -13  -9   3   40.66    1.59
  13  -9  -3   40.01    1.37
  12  -9  -3    3.82    0.42
 -12  -9   3    4.11    0.54
  12  -9  -3    4.23    0.37
 -11  -9   3    0.23    0.23
  11  -9  -3    0.19    0.18
  11  -9  -3   -0.03    0.12
 -11   9   3    0.20    0.17
 -10  -9   3    1.57    0.35
  10  -9  -3    1.48    0.25
  10  -9  -3    1.77    0.21
 -10   9   3    0.73    0.22
   9  -9  -3   95.76    2.43
  -9  -9   3   97.19    2.70
  -9   9   3   97.28    2.56
   8  -9  -3    1.25    0.21
  -8  -9   3    1.11    0.28
  -8   9   3    0.93    0.24
   7  -9  -3   42.18    1.14
  -7  -9   3   40.56    1.33
  -7   9   3   41.32    1.34
   6  -9  -3    0.64    0.14
  -6  -9   3    1.03    0.23
  -6  -9   3    1.01    0.18
  -6   9   3    0.65    0.20
   5  -9  -3   27.58    0.80
  -5  -9   3   29.53    0.97
  -5  -9   3   29.29    0.85
  -5   9   3   28.44    1.03
  -4  -9   3    2.03    0.25
  -4  -9   3    2.17    0.20
   4  -9  -3    1.97    0.18
  -4   9   3    1.69    0.28
   3  -9  -3   34.28    0.93
  -3  -9   3   33.91    1.00
  -3  -9   3   35.33    0.88
   3   9  -3   33.58    1.16
  -3   9   3   34.37    1.17
  -2  -9   3   10.55    0.43
   2  -9  -3    9.77    0.40
   2   9  -3   10.26    0.56
  -2   9   3   11.52    0.60
  -1  -9   3   61.37    1.50
   1  -9  -3   59.76    1.56
  -1   9   3   61.39    1.76
   1   9  -3   62.30    1.76
   0  -9  -3    0.45    0.14
   0  -9   3    0.45    0.10
   0   9   3    0.46    0.17
   0   9  -3    0.76    0.21
   1  -9   3    0.43    0.09
  -1  -9  -3    0.20    0.14
   1   9   3    0.03    0.14
  -1   9  -3    0.09    0.14
  -2  -9  -3    0.67    0.17
  -2  -9  -3    0.80    0.20
   2   9   3    0.83    0.23
  -2   9  -3    0.58    0.19
   3  -9   3   48.91    1.17
  -3  -9  -3   50.73    1.47
   3   9   3   47.45    1.48
  -3   9  -3   48.73    1.46
   4  -9   3    0.15    0.10
  -4  -9  -3    0.43    0.19
  -4   9  -3    0.07    0.13
   4   9   3   -0.02    0.14
   5  -9   3   20.95    0.64
  -5  -9  -3   20.00    0.86
  -5   9  -3   19.97    0.79
   5   9   3   20.46    0.85
   5   9   3   20.63    0.61
  -6  -9  -3    2.82    0.39
   6  -9   3    3.17    0.27
   6  -9   3    2.57    0.14
   6   9   3    3.06    0.25
  -6   9  -3    3.58    0.36
   6   9   3    2.29    0.33
   7  -9   3    4.99    0.25
  -7  -9  -3    3.65    0.45
   7  -9   3    4.36    0.33
   7   9   3    4.82    0.45
   7   9   3    4.34    0.31
  -7   9  -3    4.70    0.41
   8  -9   3    7.10    0.44
   8  -9   3    7.14    0.35
  -8  -9  -3    7.54    0.65
   8   9   3    7.44    0.43
   8   9   3    6.69    0.49
  -9  -9  -3   77.44    2.39
   9  -9   3   78.22    2.11
   9  -9   3   77.56    1.93
  10  -9   3   -0.17    0.19
  10  -9   3    0.04    0.15
 -10  -9  -3   -0.24    0.21
 -11  -9  -3    0.81    0.37
  11  -9   3    0.61    0.21
  11  -9   3    0.81    0.27
  12  -9   3    0.17    0.19
 -12  -9  -3    0.61    0.33
  12  -9   3   -0.01    0.26
 -13  -9  -3    6.46    0.76
  13  -9   3    6.15    0.55
  13  -9   3    7.51    0.66
 -14  -9  -3    2.14    0.53
  14  -9   3    2.45    0.46
  15 -10  -3    3.37    0.50
  15 -10  -3    2.64    0.38
 -15 -10   3    3.54    0.61
  14 -10  -3    0.69    0.23
 -14 -10   3    0.43    0.35
  14 -10  -3    0.71    0.29
 -13 -10   3    1.21    0.37
  13 -10  -3    1.67    0.33
  13 -10  -3    1.39    0.26
 -12 -10   3   19.40    1.04
  12 -10  -3   19.46    0.75
  12 -10  -3   20.95    0.87
  11 -10  -3   12.81    0.55
 -11 -10   3   12.87    0.80
  11 -10  -3   14.88    0.67
 -11  10   3   14.11    0.73
 -10 -10   3   34.25    1.33
  10 -10  -3   32.11    1.07
 -10  10   3   35.23    1.23
  -9 -10   3    9.65    0.64
   9 -10  -3    9.67    0.48
  -9  10   3   10.11    0.61
  -8 -10   3    2.20    0.35
   8 -10  -3    1.53    0.22
  -8  10   3    1.36    0.29
   7 -10  -3    3.44    0.28
  -7 -10   3    4.51    0.45
  -7  10   3    4.16    0.45
  -6 -10   3   39.08    1.26
  -6 -10   3   38.36    1.11
  -6  10   3   37.64    1.31
  -5 -10   3    6.84    0.44
  -5 -10   3    6.22    0.34
   5 -10  -3    6.31    0.31
  -5  10   3    6.45    0.55
  -4 -10   3   29.81    0.95
   4 -10  -3   28.54    0.81
  -4 -10   3   26.81    0.81
  -4  10   3   30.52    1.10
   3 -10  -3    1.61    0.18
  -3 -10   3    1.98    0.17
  -3 -10   3    1.18    0.20
   3  10  -3    1.89    0.31
  -3  10   3    1.45    0.29
  -2 -10   3    5.30    0.31
   2  10  -3    5.40    0.49
  -2  10   3    5.22    0.49
  -1 -10   3    2.90    0.23
   1 -10  -3    3.13    0.27
   1  10  -3    3.74    0.42
  -1  10   3    2.28    0.33
   0 -10  -3   50.94    1.38
   0 -10   3   49.49    1.24
   0  10   3   51.52    1.59
   0  10  -3   49.43    1.56
   1 -10   3    0.24    0.09
  -1 -10  -3    0.16    0.15
   1  10   3    0.50    0.21
  -1  10  -3    0.52    0.21
  -2 -10  -3   38.55    1.21
   2  10   3   38.92    1.33
  -2  10  -3   40.26    1.31
  -3 -10  -3   11.84    0.60
  -3  10  -3   12.71    0.64
   3  10   3   11.77    0.65
   4 -10   3    1.28    0.14
  -4 -10  -3    0.53    0.23
  -4  10  -3    1.15    0.26
   4  10   3    1.39    0.27
  -5 -10  -3   13.55    0.71
   5 -10   3   13.11    0.46
  -5  10  -3   13.01    0.65
   5  10   3   12.35    0.67
   6 -10   3   65.50    1.64
  -6 -10  -3   64.10    1.97
  -6  10  -3   64.65    1.84
   6  10   3   65.65    1.91
   6  10   3   64.37    1.55
   7 -10   3   10.08    0.47
  -7 -10  -3    9.91    0.66
   7 -10   3    9.42    0.35
   7  10   3   10.14    0.41
   7  10   3   10.74    0.61
  -7  10  -3   10.90    0.58
   8 -10   3   11.53    0.54
   8 -10   3   11.18    0.44
  -8 -10  -3   11.16    0.72
   8  10   3   11.41    0.66
   8  10   3   11.43    0.50
   9 -10   3    2.15    0.24
  -9 -10  -3    1.81    0.40
   9 -10   3    1.59    0.28
  10 -10   3    6.52    0.39
 -10 -10  -3    7.30    0.73
  10 -10   3    7.10    0.50
  11 -10   3    5.52    0.51
  11 -10   3    4.06    0.39
 -11 -10  -3    5.57    0.66
 -12 -10  -3   16.34    1.04
  12 -10   3   17.88    0.86
  12 -10   3   18.06    0.78
  13 -10   3    0.94    0.34
  13 -10   3    0.58    0.25
 -13 -10  -3    0.84    0.40
 -15 -11   3    2.34    0.55
  15 -11  -3    1.72    0.33
  15 -11  -3    2.63    0.44
  14 -11  -3    3.03    0.45
 -14 -11   3    3.27    0.56
  14 -11  -3    2.80    0.37
  13 -11  -3    5.99    0.54
 -13 -11   3    6.47    0.72
  13 -11  -3    7.03    0.46
 -12 -11   3    4.27    0.58
  12 -11  -3    4.01    0.36
  12 -11  -3    3.79    0.42
  11 -11  -3    0.46    0.17
  11 -11  -3    0.48    0.21
 -11 -11   3    0.71    0.31
 -11  11   3    0.37    0.26
  10 -11  -3    3.43    0.35
 -10 -11   3    3.36    0.48
 -10  11   3    2.58    0.40
   9 -11  -3   11.13    0.51
  -9 -11   3   12.59    0.75
  -9  11   3   10.79    0.67
  -8 -11   3   15.54    0.80
   8 -11  -3   13.83    0.56
  -8  11   3   15.50    0.79
  -7 -11   3   24.12    0.98
  -7  11   3   23.42    1.01
  -6 -11   3    0.41    0.15
  -6 -11   3    0.73    0.22
   6 -11  -3    0.59    0.15
  -6  11   3    0.55    0.23
  -5 -11   3    0.39    0.13
   5 -11  -3    0.48    0.14
  -5 -11   3    0.16    0.16
  -5  11   3    0.74    0.25
  -4 -11   3    7.47    0.36
  -4 -11   3    7.11    0.44
   4 -11  -3    8.38    0.36
  -4  11   3    7.67    0.54
  -3 -11   3  109.54    2.46
   3 -11  -3  106.41    2.58
  -3 -11   3  107.87    2.68
   3  11  -3  110.04    2.93
  -3  11   3  111.16    2.95
   2 -11  -3    0.22    0.14
  -2 -11   3    0.55    0.15
  -2  11   3    0.75    0.25
   2  11  -3    0.41    0.22
   1 -11  -3   24.57    0.80
  -1 -11   3   25.06    0.75
  -1  11   3   23.54    1.01
   1  11  -3   26.09    1.03
   0 -11  -3    4.96    0.37
   0 -11   3    5.32    0.26
   0  11  -3    5.36    0.51
   0  11   3    4.19    0.47
  -1 -11  -3    0.84    0.21
   1 -11   3    1.18    0.13
   1  11   3    0.75    0.25
  -1  11  -3    0.87    0.26
  -2 -11  -3    9.60    0.53
  -2  11  -3    9.08    0.57
   2  11   3   10.69    0.64
  -3 -11  -3   45.90    1.45
  -3  11  -3   47.00    1.52
   3  11   3   48.72    1.58
  -4 -11  -3   21.31    0.89
   4  11   3   20.82    0.93
  -4  11  -3   21.42    0.92
  -5 -11  -3    3.56    0.44
  -5  11  -3    2.86    0.39
   5  11   3    3.26    0.43
   6 -11   3    2.88    0.24
  -6 -11  -3    2.85    0.43
  -6  11  -3    2.10    0.34
   6  11   3    2.28    0.36
  -7 -11  -3    4.95    0.56
   7 -11   3    4.96    0.33
   7 -11   3    4.59    0.22
  -7  11  -3    4.14    0.44
   7  11   3    4.43    0.49
  -8 -11  -3   12.70    0.78
   8 -11   3   11.33    0.43
   8 -11   3   10.91    0.52
   8  11   3   11.23    0.67
  -9 -11  -3    1.34    0.38
   9 -11   3    1.35    0.27
   9 -11   3    1.14    0.19
   9  11   3    1.23    0.19
  10 -11   3    5.39    0.37
 -10 -11  -3    5.63    0.66
  10 -11   3    5.59    0.48
 -11 -11  -3    7.50    0.77
  11 -11   3    7.47    0.54
  11 -11   3    7.44    0.46
 -12 -11  -3    7.63    0.81
  12 -11   3    9.30    0.55
  12 -11   3    8.60    0.60
  13 -11   3    0.94    0.28
 -13 -11  -3    1.12    0.43
  13 -11   3    1.58    0.36
 -14 -12   3    1.14    0.45
  14 -12  -3    1.50    0.30
  14 -12  -3    1.84    0.37
  13 -12  -3    0.64    0.27
  13 -12  -3    1.08    0.25
 -13 -12   3    0.84    0.38
  12 -12  -3    3.80    0.36
 -12 -12   3    5.44    0.66
  12 -12  -3    3.66    0.41
 -11 -12   3    3.51    0.53
  11 -12  -3    2.97    0.29
  11 -12  -3    3.67    0.38
 -11  12   3    2.80    0.45
 -10 -12   3    3.16    0.48
  10 -12  -3    4.37    0.37
 -10  12   3    4.15    0.51
   9 -12  -3    8.89    0.45
  -9 -12   3    8.32    0.71
  -9  12   3    8.65    0.63
   8 -12  -3    3.14    0.28
  -8 -12   3    3.31    0.44
  -8  12   3    3.81    0.49
  -7 -12   3    2.79    0.39
   7 -12  -3    3.01    0.26
  -7  12   3    2.41    0.40
  -6 -12   3   12.38    0.67
   6 -12  -3   12.91    0.48
  -6  12   3   13.08    0.75
  -5 -12   3   19.08    0.81
   5 -12  -3   20.29    0.64
  -5 -12   3   20.28    0.71
  -5  12   3   18.77    0.93
  -4 -12   3   39.29    1.20
  -4 -12   3   36.70    1.05
   4 -12  -3   38.30    1.04
  -4  12   3   36.38    1.38
  -3 -12   3    1.04    0.21
  -3 -12   3    0.75    0.14
   3 -12  -3    1.01    0.18
  -3  12   3    1.00    0.28
   2 -12  -3   -0.09    0.12
  -2 -12   3    0.13    0.14
   2  12  -3   -0.08    0.16
  -2  12   3    0.38    0.21
  -1 -12   3    7.10    0.36
   1 -12  -3    7.50    0.41
   1  12  -3    7.28    0.64
  -1  12   3    6.41    0.63
   0 -12   3   54.69    1.39
   0 -12  -3   56.24    1.56
   0  12   3   57.07    1.83
   0  12  -3   57.36    1.82
  -1 -12  -3   31.38    1.05
   1  12   3   30.28    1.22
  -1  12  -3   33.16    1.25
  -2 -12  -3    1.67    0.30
  -2  12  -3    2.00    0.35
   2  12   3    1.92    0.37
  -3 -12  -3    2.01    0.33
  -3  12  -3    1.41    0.32
   3  12   3    1.42    0.31
  -4 -12  -3    6.33    0.55
   4  12   3    5.52    0.57
  -4  12  -3    7.04    0.62
  -5 -12  -3   24.26    1.04
   5  12   3   25.14    1.09
  -5  12  -3   25.97    1.06
  -6 -12  -3    5.40    0.56
   6  12   3    4.97    0.55
  -6  12  -3    5.64    0.56
  -7 -12  -3    7.31    0.68
  -7  12  -3    7.72    0.64
   7  12   3    7.22    0.66
  -8 -12  -3    5.79    0.63
   8 -12   3    4.88    0.27
   9 -12   3    3.29    0.28
  -9 -12  -3    2.68    0.49
  10 -12   3    2.46    0.28
 -10 -12  -3    2.69    0.51
 -11 -12  -3   12.02    0.88
  11 -12   3   10.87    0.56
  12 -12   3    6.03    0.50
 -12 -12  -3    5.70    0.74
 -13 -13   3   -0.33    0.34
  13 -13  -3    0.18    0.20
  12 -13  -3    3.92    0.36
 -12 -13   3    4.04    0.59
  11 -13  -3    0.20    0.15
 -11 -13   3   -0.25    0.25
 -10 -13   3    0.66    0.31
 -10  13   3    0.37    0.28
  -9 -13   3   13.53    0.83
  -9  13   3   14.83    0.87
  -8 -13   3   11.06    0.70
  -8  13   3    9.48    0.70
  -7 -13   3    7.78    0.58
  -7  13   3    9.09    0.66
  -6 -13   3   28.84    1.11
  -6  13   3   30.04    1.25
  -5 -13   3    0.98    0.25
  -5 -13   3    1.36    0.22
  -5  13   3    1.21    0.33
   4 -13  -3    2.95    0.26
  -4 -13   3    2.96    0.28
  -4 -13   3    2.98    0.35
  -4  13   3    2.22    0.43
   3 -13  -3    6.22    0.36
  -3 -13   3    5.81    0.32
  -3 -13   3    5.31    0.39
  -3  13   3    6.17    0.62
  -2 -13   3   46.97    1.18
  -2 -13   3   48.35    1.34
   2 -13  -3   47.06    1.32
  -2  13   3   48.62    1.69
   2  13  -3   47.58    1.67
   1 -13  -3    8.53    0.46
  -1 -13   3    8.09    0.39
  -1  13   3    7.24    0.67
   1  13  -3    8.71    0.63
   0 -13   3    0.89    0.16
   0 -13  -3    0.90    0.23
   0  13  -3    1.15    0.32
   0  13   3    1.37    0.33
  -1 -13  -3   11.55    0.59
   1  13   3   12.36    0.77
  -1  13  -3   11.90    0.74
  -2 -13  -3   29.85    1.08
  -2  13  -3   30.00    1.23
   2  13   3   29.04    1.22
  -3 -13  -3    7.44    0.55
   3  13   3    9.77    0.66
  -3  13  -3    8.85    0.65
  -4 -13  -3   14.87    0.78
  -4  13  -3   13.21    0.79
   4  13   3   15.36    0.86
  -5 -13  -3    1.51    0.35
  -5  13  -3    1.61    0.35
   5  13   3    1.31    0.35
  -6 -13  -3    3.42    0.48
  -6  13  -3    3.65    0.49
   6  13   3    3.79    0.51
  -7 -13  -3    0.08    0.26
   7  13   3    0.13    0.23
   8 -13   3    8.20    0.35
  -8 -13  -3    7.74    0.74
   9 -13   3    2.09    0.23
  -9 -13  -3    2.56    0.48
 -10 -13  -3    1.96    0.47
  10 -13   3    1.65    0.25
 -11 -13  -3   -0.06    0.31
  11 -13   3   -0.11    0.17
 -12 -14   3    2.71    0.52
  12 -14  -3    1.91    0.29
 -11 -14   3    6.90    0.74
  11 -14  -3    6.53    0.40
 -10 -14   3    0.33    0.30
 -10  14   3    0.33    0.30
  -9 -14   3    7.12    0.68
  -9  14   3    7.08    0.72
  -8 -14   3    4.47    0.54
  -8  14   3    4.10    0.56
  -7 -14   3    0.27    0.25
  -7  14   3    0.09    0.26
  -6 -14   3    3.89    0.46
  -6  14   3    3.68    0.51
  -5 -14   3   18.38    0.81
  -5  14   3   17.93    0.98
  -4 -14   3    0.81    0.24
  -4 -14   3    0.76    0.18
  -4  14   3    0.80    0.31
  -3 -14   3    3.81    0.37
  -3 -14   3    3.50    0.29
   3 -14  -3    3.90    0.32
  -3  14   3    3.40    0.51
   2 -14  -3    0.17    0.16
  -2 -14   3    0.12    0.15
  -2 -14   3    0.12    0.11
  -2  14   3   -0.02    0.25
  -1 -14   3   11.18    0.48
   1 -14  -3   11.12    0.54
   1  14  -3   10.82    0.75
  -1  14   3   11.28    0.77
   0 -14  -3    0.57    0.21
   0  14  -3    0.45    0.27
   0  14   3    0.31    0.25
  -1 -14  -3   30.37    1.09
   1  14   3   30.71    1.31
  -1  14  -3   31.72    1.31
  -2 -14  -3    7.56    0.54
   2  14   3    7.31    0.71
  -2  14  -3    7.73    0.72
  -3 -14  -3   -0.06    0.21
  -3  14  -3   -0.05    0.22
   3  14   3    0.34    0.26
  -4 -14  -3    6.58    0.61
  -4  14  -3    7.38    0.69
   4  14   3    8.71    0.78
  -5 -14  -3   28.15    1.19
   5  14   3   28.49    1.27
  -5  14  -3   28.82    1.23
  -6 -14  -3    6.31    0.65
   6  14   3    8.68    0.78
  -6  14  -3    7.88    0.72
  -7 -14  -3   10.48    0.77
   7  14   3   10.04    0.84
  -8 -14  -3    1.21    0.40
   8 -14   3    1.35    0.17
  -9 -14  -3    0.77    0.38
   9 -14   3    0.74    0.17
  10 -14   3    0.15    0.16
 -10 -14  -3    0.22    0.36
  11 -15  -3    3.41    0.33
 -11 -15   3    3.05    0.57
 -10 -15   3   -0.18    0.28
 -10  15   3    0.15    0.29
  -9 -15   3    0.90    0.35
  -9  15   3    0.76    0.34
  -8 -15   3   16.45    0.91
  -8  15   3   17.29    1.00
  -7 -15   3    0.81    0.31
  -7  15   3    1.29    0.40
  -6 -15   3   -0.16    0.21
  -6  15   3    0.08    0.26
  -5 -15   3   -0.04    0.21
  -5  15   3    0.37    0.29
  -4 -15   3   12.88    0.66
  -4  15   3   12.36    0.85
  -3 -15   3    1.46    0.27
  -3 -15   3    1.01    0.20
  -3  15   3    1.91    0.43
  -2 -15   3   19.19    0.65
  -2 -15   3   21.52    0.77
  -2  15   3   20.30    1.07
  -1 -15   3    2.70    0.22
   1 -15  -3    2.98    0.33
  -1  15   3    2.07    0.44
   0 -15  -3   -0.03    0.19
   0  15   3   -0.06    0.20
   0  15  -3   -0.03    0.23
  -1 -15  -3    1.95    0.33
   1  15   3    1.25    0.37
  -1  15  -3    1.11    0.37
  -2 -15  -3   11.45    0.67
   2  15   3   11.81    0.83
  -2  15  -3   11.66    0.82
  -3 -15  -3    0.11    0.22
  -3  15  -3   -0.17    0.24
   3  15   3    0.00    0.27
  -4 -15  -3    8.23    0.69
  -4  15  -3    8.11    0.77
   4  15   3    7.13    0.74
  -5 -15  -3    1.17    0.35
   5  15   3    2.37    0.47
  -6 -15  -3    0.34    0.29
   6  15   3   -0.21    0.25
  -7 -15  -3    0.46    0.32
   7  15   3    0.00    0.29
  -8 -15  -3   17.90    1.02
   8 -15   3   15.14    0.51
   9 -15   3    2.12    0.24
  -9 -16   3    4.42    0.59
  -9  16   3    4.08    0.62
  -8 -16   3    0.39    0.32
  -8  16   3   -0.26    0.26
  -7 -16   3    3.50    0.50
  -7  16   3    3.02    0.55
  -6 -16   3   -0.10    0.26
  -6  16   3    0.14    0.28
  -5 -16   3    7.51    0.61
  -5  16   3    7.57    0.79
  -4 -16   3    0.35    0.24
  -4  16   3   -0.08    0.25
  -3 -16   3    0.99    0.27
  -3  16   3    0.70    0.34
  -2 -16   3    0.09    0.13
  -2  16   3   -0.14    0.22
  -1 -16   3    3.18    0.25
  -1  16   3    1.54    0.41
   0 -16  -3    0.33    0.23
   0  16   3    0.78    0.33
  -1 -16  -3   10.61    0.65
   1  16   3    9.79    0.90
  -2 -16  -3    1.43    0.34
   2  16   3    0.58    0.33
  -3 -16  -3    1.02    0.33
   3  16   3    1.76    0.43
  -4 -16  -3    0.36    0.28
   4  16   3    0.37    0.31
  -5 -16  -3    6.04    0.64
   5  16   3    8.14    0.84
  -6 -16  -3    1.97    0.45
   6  16   3    2.08    0.49
  -7 -16  -3   20.43    1.10
  -7 -17   3    3.14    0.48
  -7  17   3    2.86    0.56
  -6 -17   3    2.00    0.40
  -6  17   3    0.82    0.39
  -5 -17   3    0.06    0.24
  -5  17   3    0.38    0.35
  -4  17   3    0.88    0.40
  -3  17   3   -0.15    0.29
  -2 -17   3    7.92    0.43
  -2  17   3    7.80    0.84
  -1 -17   3   -0.18    0.11
  -1  17   3   -0.10    0.23
   0 -17   3    0.19    0.13
   0  17   3   -0.10    0.24
  -1 -17  -3    0.04    0.25
   1  17   3   -0.03    0.31
  -2 -17  -3    6.98    0.61
   2  17   3    7.53    0.82
  -3 -17  -3    0.68    0.31
   3  17   3    0.71    0.38
  -4 -17  -3    6.36    0.64
   4  17   3    5.89    0.76
  -5 -17  -3    1.23    0.37
   5  17   3    0.94    0.41
  -4  18   3    1.05    0.43
  -3  18   3    1.38    0.45
  -2  18   3    0.50    0.38
  -1 -18   3    8.75    0.45
  -1  18   3    7.61    0.86
   0 -18   3    3.35    0.29
   0  18   3    3.99    0.65
   1  18   3   12.24    1.06
  19   0  -4   -0.10    0.34
  18   0  -4    4.73    0.66
  17   0  -4   -0.36    0.26
 -16   0   4   44.42    1.45
  15   0  -4   -0.47    0.22
 -15   0   4    0.08    0.17
 -14   0   4    1.16    0.30
  14   0  -4    0.59    0.26
 -14   0   4    0.89    0.23
 -13   0   4    0.12    0.15
  13   0  -4   -0.27    0.18
 -13   0   4   -0.05    0.19
 -12   0   4   50.63    1.48
  12   0  -4   49.26    1.61
 -12   0   4   49.44    1.57
 -11   0   4   -0.18    0.14
  11   0  -4   -0.08    0.11
  11   0  -4    0.18    0.19
 -11   0   4    0.08    0.13
 -10   0   4   65.72    1.81
  10   0  -4   62.07    1.81
  10   0  -4   66.20    1.67
 -10   0   4   64.51    1.73
  10   0  -4   59.36    1.74
   9   0  -4    0.18    0.14
  -9   0   4    0.03    0.10
   9   0  -4   -0.02    0.09
   9   0  -4   -0.15    0.08
  -9   0   4    0.09    0.13
   8   0  -4    3.95    0.26
  -8   0   4    3.61    0.33
  -8   0   4    3.74    0.27
   8   0  -4    3.99    0.28
   8   0  -4    3.52    0.33
   7   0  -4    0.19    0.11
   7   0  -4    0.06    0.08
   7   0  -4    0.11    0.09
  -7   0   4   -0.01    0.08
  -7   0   4   -0.07    0.09
  -6   0   4  192.34    4.41
  -6   0   4  193.43    4.42
   6   0  -4  190.99    4.42
   6   0  -4  192.45    4.18
   6   0  -4  189.55    4.41
  -5   0   4   -0.01    0.07
   5   0  -4    0.04    0.08
   5   0  -4   -0.02    0.07
   5   0  -4    0.03    0.10
  -5   0   4   -0.21    0.08
   4   0  -4  134.51    2.92
  -4   0   4  134.69    3.08
  -4   0   4  132.66    3.08
   4   0  -4  130.78    3.07
   3   0  -4    0.06    0.07
  -3   0   4   -0.01    0.08
  -3   0   4    0.02    0.07
  -2   0   4   26.83    0.73
   2   0  -4   25.95    0.72
   1   0  -4   -0.03    0.06
  -1   0   4    0.21    0.09
   0   0   4  198.95    4.41
   0   0   4  192.54    4.39
   0   0  -4  192.94    4.38
  -1   0  -4    0.08    0.08
   1   0   4    0.03    0.07
   1   0   4   -0.01    0.09
   2   0   4  323.08    7.34
  -2   0  -4  326.30    7.32
  -2   0  -4  336.25    7.35
   2   0   4  327.66    7.37
   3   0   4    0.27    0.12
  -3   0  -4   -0.03    0.07
   3   0   4   -0.13    0.07
   3   0   4    0.04    0.05
  -3   0  -4    0.09    0.11
   4   0   4   30.57    0.92
  -4   0  -4   31.06    0.93
   4   0   4   31.23    0.96
  -4   0  -4   29.26    0.89
   5   0   4    0.14    0.13
   5   0   4    0.10    0.10
  -5   0  -4   -0.10    0.09
  -5   0  -4    0.17    0.10
   6   0   4  226.66    5.40
   6   0   4  237.32    5.45
  -6   0  -4  233.86    5.39
  -6   0  -4  227.85    5.36
  -7   0  -4   -0.10    0.09
  -7   0  -4    0.23    0.17
   7   0   4    0.09    0.11
   7   0   4    0.09    0.15
  -8   0  -4    0.18    0.13
  -8   0  -4    0.08    0.15
   8   0   4    0.09    0.17
  -9   0  -4    0.31    0.18
  -9   0  -4    0.23    0.14
   9   0   4    0.20    0.20
 -10   0  -4   39.14    1.26
 -10   0  -4   42.43    1.41
  10   0   4   41.08    1.46
 -11   0  -4    0.25    0.16
 -11   0  -4   -0.13    0.20
  11   0   4    0.14    0.22
  12   0   4   19.48    1.02
 -12   0  -4   21.45    0.83
  13   0   4   -0.08    0.25
 -13   0  -4   -0.04    0.15
  14   0   4    2.01    0.45
  15   0   4   -0.75    0.27
  16   0   4    3.41    0.62
  19  -1  -4   11.07    1.01
  19   1  -4   12.46    1.08
  18  -1  -4    1.46    0.46
  18   1  -4    2.84    0.53
  17  -1  -4    1.01    0.39
  17   1  -4    1.64    0.43
 -16  -1   4    0.77    0.26
  16  -1  -4    0.54    0.32
  16   1  -4    0.88    0.36
 -16   1   4    1.14    0.24
  15  -1  -4    6.82    0.68
 -15  -1   4    8.11    0.54
 -15  -1   4    7.49    0.67
 -15   1   4    7.26    0.47
  15   1  -4    7.88    0.72
 -14  -1   4    1.52    0.29
 -14  -1   4    1.29    0.34
  14  -1  -4    1.19    0.32
 -14   1   4    0.66    0.27
  14   1  -4    1.21    0.35
 -14   1   4    1.34    0.24
 -13  -1   4   36.75    1.35
  13  -1  -4   38.45    1.39
 -13  -1   4   36.42    1.25
 -13   1   4   37.23    1.31
 -13   1   4   38.53    1.20
  13   1  -4   41.10    1.43
 -12  -1   4    1.42    0.25
 -12  -1   4    1.94    0.33
  12  -1  -4    0.97    0.22
  12  -1  -4    0.99    0.26
 -12   1   4    1.26    0.28
  12   1  -4    1.35    0.30
 -12   1   4    0.94    0.19
  11  -1  -4    0.09    0.13
 -11  -1   4    0.13    0.18
 -11  -1   4    0.25    0.14
  11  -1  -4   -0.01    0.17
 -11   1   4    0.03    0.15
  11   1  -4    0.05    0.17
 -11   1   4    0.04    0.12
 -10  -1   4   12.80    0.57
  10  -1  -4   12.44    0.57
  10  -1  -4   12.80    0.53
  10  -1  -4   11.50    0.60
 -10  -1   4   12.31    0.62
 -10   1   4   11.56    0.51
 -10   1   4   12.28    0.58
  10   1  -4   12.60    0.54
  10   1  -4   11.50    0.56
  10   1  -4   13.66    0.65
   9  -1  -4   68.95    1.88
   9  -1  -4   69.03    1.83
  -9  -1   4   72.32    1.84
  -9  -1   4   64.94    1.86
   9  -1  -4   67.94    1.72
   9   1  -4   69.25    1.89
  -9   1   4   64.80    1.82
   9   1  -4   68.52    1.84
   9   1  -4   71.15    1.74
  -9   1   4   67.47    1.77
  -8  -1   4    0.60    0.14
   8  -1  -4    0.34    0.13
   8  -1  -4    0.65    0.14
  -8  -1   4    0.88    0.20
   8  -1  -4    0.33    0.15
   8   1  -4    1.10    0.21
  -8   1   4    0.37    0.15
   8   1  -4    0.63    0.16
   8   1  -4    0.71    0.15
  -8   1   4    0.51    0.13
  -7  -1   4   65.32    1.71
  -7  -1   4   64.32    1.67
   7  -1  -4   65.42    1.58
   7  -1  -4   65.99    1.66
   7  -1  -4   66.00    1.70
   7   1  -4   62.78    1.58
  -7   1   4   63.84    1.64
   7   1  -4   65.26    1.71
  -7   1   4   65.64    1.68
   7   1  -4   62.04    1.66
   6  -1  -4    1.58    0.16
  -6  -1   4    1.50    0.17
   6  -1  -4    1.79    0.20
   6  -1  -4    1.78    0.18
  -6  -1   4    1.82    0.21
   6   1  -4    1.38    0.16
  -6   1   4    1.63    0.19
   6   1  -4    1.55    0.16
   6   1  -4    2.10    0.22
  -6   1   4    1.44    0.16
   5  -1  -4    0.54    0.10
  -5  -1   4    0.59    0.13
   5  -1  -4    0.30    0.11
  -5  -1   4    0.36    0.09
  -5  -1   4    0.55    0.11
   5  -1  -4    0.44    0.10
  -5   1   4    0.47    0.12
  -5   1   4    0.53    0.11
   5   1  -4    0.46    0.10
   5   1  -4    0.25    0.11
   5   1  -4    0.40    0.10
  -4  -1   4    6.18    0.26
  -4  -1   4    6.01    0.29
  -4  -1   4    6.41    0.28
   4  -1  -4    6.46    0.27
   4  -1  -4    6.17    0.29
   4   1  -4    5.86    0.29
   4   1  -4    6.36    0.26
  -4   1   4    6.04    0.26
  -4   1   4    5.97    0.28
  -3  -1   4  296.82    6.61
   3  -1  -4  298.84    6.61
  -3   1   4  303.50    6.62
   3   1  -4  298.66    6.28
   3   1  -4  290.41    6.60
  -3   1   4  294.79    6.60
  -2  -1   4    0.55    0.12
   2  -1  -4    0.42    0.11
   2   1  -4    0.80    0.10
  -2   1   4    0.65    0.13
   2   1  -4    0.67    0.12
   1  -1  -4  257.49    5.74
  -1  -1   4  248.95    5.73
  -1   1   4  258.49    5.74
   1   1  -4  265.53    5.72
   0  -1   4   19.01    0.57
   0  -1  -4   19.23    0.58
   0  -1  -4   18.58    0.57
   0   1   4   20.32    0.58
   0   1   4   18.49    0.59
   1  -1   4    0.67    0.11
  -1  -1  -4    0.64    0.13
  -1  -1  -4    0.63    0.12
   1  -1   4    0.69    0.13
  -1   1  -4    0.70    0.12
   1   1   4    0.65    0.12
   1   1   4    0.80    0.14
   2  -1   4    5.88    0.30
  -2  -1  -4    5.75    0.31
  -2  -1  -4    6.17    0.30
   2  -1   4    6.36    0.28
   2   1   4    6.08    0.30
   2   1   4    6.81    0.33
   2   1   4    5.90    0.24
  -2   1  -4    6.47    0.30
  -3  -1  -4  198.21    4.67
   3  -1   4  210.21    4.67
   3  -1   4  201.36    4.66
  -3  -1  -4  204.72    4.68
   3   1   4  212.47    4.70
   3   1   4  198.65    4.69
   3   1   4  202.11    4.41
  -3   1  -4  198.15    4.63
   4  -1   4   65.08    1.67
   4  -1   4   63.73    1.57
  -4  -1  -4   65.26    1.69
  -4  -1  -4   66.75    1.72
   4  -1   4   63.68    1.70
  -4   1  -4   65.64    1.67
   4   1   4   67.35    1.71
   4   1   4   62.60    1.73
  -4   1  -4   67.92    1.63
   4   1   4   62.87    1.46
   5  -1   4   54.65    1.57
  -5  -1  -4   57.72    1.56
  -5  -1  -4   56.87    1.58
   5  -1   4   60.13    1.45
   5  -1   4   58.41    1.55
   5   1   4   56.08    1.61
  -5   1  -4   56.95    1.54
   5   1   4   56.03    1.56
  -5   1  -4   60.91    1.49
   6  -1   4    1.39    0.19
  -6  -1  -4    1.11    0.20
  -6  -1  -4    1.56    0.25
   6  -1   4    1.56    0.22
   6  -1   4    1.35    0.24
   6   1   4    1.73    0.27
   6   1   4    1.73    0.24
  -6   1  -4    1.70    0.20
  -6   1  -4    1.34    0.22
   7  -1   4   10.60    0.48
  -7  -1  -4   10.54    0.51
   7  -1   4   10.17    0.56
  -7  -1  -4   10.87    0.57
   7   1   4   10.90    0.59
   7   1   4    9.79    0.52
  -7   1  -4   10.11    0.52
  -7   1  -4   11.37    0.47
   8  -1   4    7.79    0.52
   8  -1   4    6.95    0.42
  -8  -1  -4    7.44    0.44
  -8  -1  -4    8.54    0.52
  -8   1  -4    7.99    0.40
  -8   1  -4    6.93    0.46
   8   1   4    7.69    0.53
   9  -1   4   78.35    2.03
   9  -1   4   82.40    2.27
  -9  -1  -4   79.85    2.23
  -9  -1  -4   76.64    2.13
   9   1   4   80.78    2.29
  -9   1  -4   76.58    2.03
  -9   1  -4   74.40    2.15
 -10  -1  -4    1.95    0.29
  10  -1   4    1.66    0.34
 -10  -1  -4    2.57    0.37
 -10   1  -4    1.67    0.23
 -10   1  -4    1.92    0.32
  10   1   4    2.24    0.37
 -11  -1  -4    7.17    0.63
 -11  -1  -4    7.08    0.48
  11  -1   4    7.38    0.66
  11   1   4    7.81    0.69
 -11   1  -4    7.25    0.42
  12  -1   4   10.47    0.75
 -12  -1  -4   11.05    0.71
 -12  -1  -4   11.00    0.61
 -12   1  -4   10.00    0.50
  12   1   4   10.75    0.75
  13  -1   4    6.31    0.69
 -13  -1  -4    7.13    0.52
  13   1   4    7.66    0.74
  14  -1   4    0.59    0.35
  14   1   4    0.30    0.32
  15  -1   4    8.90    0.88
  15   1   4    8.13    0.83
  16  -1   4    0.41    0.37
  16   1   4    0.33    0.37
  18  -2  -4    5.54    0.71
  18   2  -4    7.27    0.81
  17  -2  -4    6.56    0.72
 -17  -2   4    7.54    0.64
  17   2  -4    7.22    0.79
  16  -2  -4    6.10    0.66
 -16  -2   4    5.61    0.55
 -16  -2   4    5.70    0.64
  16   2  -4    6.27    0.69
  15  -2  -4    5.74    0.61
 -15  -2   4    5.31    0.51
 -15  -2   4    5.44    0.60
  15   2  -4    5.97    0.64
 -15   2   4    5.08    0.35
 -14  -2   4    9.60    0.59
 -14  -2   4    8.75    0.65
  14  -2  -4    8.52    0.63
  14   2  -4    9.14    0.66
 -14   2   4    8.28    0.44
 -13  -2   4   -0.08    0.19
 -13  -2   4    0.16    0.17
  13  -2  -4   -0.15    0.19
  13   2  -4   -0.01    0.20
 -13   2   4    0.25    0.14
 -12  -2   4    6.85    0.52
 -12  -2   4    7.28    0.47
  12  -2  -4    7.35    0.45
  12  -2  -4    6.95    0.51
 -12   2   4    7.41    0.40
  12   2  -4    7.73    0.55
 -12   2   4    8.54    0.42
 -12   2   4    8.18    0.51
  11  -2  -4   21.51    0.75
 -11  -2   4   20.71    0.87
  11  -2  -4   18.64    0.83
 -11  -2   4   19.37    0.79
 -11   2   4   18.65    0.68
 -11   2   4   19.05    0.79
  11   2  -4   20.62    0.88
 -10  -2   4  108.33    2.88
  10  -2  -4  112.11    2.66
  10  -2  -4  110.99    2.86
 -10  -2   4  111.42    2.84
  10   2  -4  113.33    2.84
  10   2  -4  111.12    2.67
  10   2  -4  109.25    2.89
 -10   2   4  114.17    2.71
 -10   2   4  112.13    2.80
   9  -2  -4    1.38    0.24
   9  -2  -4    1.61    0.20
  -9  -2   4    1.95    0.25
  -9  -2   4    1.72    0.27
   9   2  -4    1.58    0.21
  -9   2   4    1.34    0.18
  -9   2   4    1.33    0.22
   9   2  -4    1.44    0.25
   9   2  -4    1.55    0.23
  -8  -2   4   -0.09    0.11
   8  -2  -4    0.05    0.09
   8  -2  -4    0.02    0.08
   8  -2  -4    0.12    0.13
  -8  -2   4    0.06    0.11
   8   2  -4    0.05    0.09
   8   2  -4    0.13    0.10
  -8   2   4    0.07    0.12
  -8   2   4    0.30    0.10
   8   2  -4    0.09    0.13
   7  -2  -4    1.48    0.20
  -7  -2   4    1.52    0.21
   7  -2  -4    1.47    0.18
  -7  -2   4    1.52    0.19
   7  -2  -4    1.71    0.18
   7   2  -4    0.98    0.16
  -7   2   4    1.21    0.18
   7   2  -4    1.57    0.18
   7   2  -4    1.53    0.21
  -7   2   4    1.35    0.15
   6  -2  -4  170.88    3.88
   6  -2  -4  169.83    3.87
  -6  -2   4  165.75    3.92
  -6  -2   4  164.97    3.69
  -6  -2   4  159.92    3.89
   6   2  -4  174.07    3.92
  -6   2   4  168.41    3.86
  -6   2   4  167.21    3.83
   6   2  -4  165.75    3.68
  -5  -2   4   14.43    0.54
  -5  -2   4   15.24    0.48
  -5  -2   4   15.41    0.51
   5  -2  -4   14.41    0.49
   5  -2  -4   13.66    0.51
  -5   2   4   14.16    0.50
  -5   2   4   14.98    0.47
   5   2  -4   14.97    0.50
   5   2  -4   16.12    0.54
   5   2  -4   14.72    0.47
  -4  -2   4  199.40    4.39
  -4  -2   4  193.97    4.39
   4  -2  -4  197.58    4.37
   4  -2  -4  193.60    4.37
  -4  -2   4  182.50    4.15
   4   2  -4  188.78    4.14
   4   2  -4  192.94    4.38
  -4   2   4  192.40    4.36
  -4   2   4  195.04    4.34
  -3  -2   4    0.45    0.10
  -3  -2   4    0.44    0.08
   3  -2  -4    0.72    0.12
   3   2  -4    0.54    0.08
   3   2  -4    0.32    0.10
  -3   2   4    0.24    0.07
  -3   2   4    0.26    0.09
  -3   2   4    0.19    0.07
  -2  -2   4   32.62    0.78
   2  -2  -4   30.98    0.85
  -2  -2   4   31.98    0.85
  -2   2   4   32.42    0.84
   2   2  -4   32.06    0.83
  -2   2   4   30.58    0.85
   1  -2  -4    8.56    0.33
  -1  -2   4    8.23    0.32
   1  -2  -4    8.87    0.33
  -1   2   4    9.13    0.32
   1   2  -4    8.95    0.31
  -1   2   4    8.77    0.34
   0  -2  -4  311.52    6.88
   0  -2   4  312.75    6.80
   0  -2  -4  307.03    6.83
   0   2   4  301.71    6.67
   0   2   4  305.84    6.84
   0   2  -4  303.05    6.78
   0   2   4  306.56    6.87
  -1  -2  -4   16.83    0.55
   1  -2   4   17.33    0.53
  -1  -2  -4   16.88    0.56
   1   2   4   15.84    0.50
  -1   2  -4   16.43    0.51
   1   2   4   17.65    0.58
  -2  -2  -4   35.07    1.00
   2  -2   4   37.93    0.89
   2  -2   4   36.27    0.97
   2  -2   4   34.74    0.94
  -2  -2  -4   34.00    1.00
   2   2   4   34.96    0.90
  -2   2  -4   35.94    0.94
   2   2   4   36.25    1.00
   2   2   4   36.46    1.03
  -3  -2  -4    1.27    0.19
  -3  -2  -4    1.36    0.18
   3  -2   4    1.59    0.15
   3  -2   4    1.74    0.17
   3  -2   4    1.55    0.19
   3   2   4    1.29    0.17
   3   2   4    1.54    0.14
   3   2   4    1.58    0.21
  -3   2  -4    1.30    0.16
   4  -2   4   12.15    0.49
  -4  -2  -4   10.24    0.46
   4  -2   4   10.73    0.40
   4  -2   4   11.32    0.44
  -4  -2  -4   10.49    0.49
   4   2   4   10.51    0.35
  -4   2  -4   10.00    0.43
   4   2   4   10.38    0.50
   4   2   4   10.84    0.47
  -5  -2  -4   68.58    1.87
  -5  -2  -4   70.64    1.90
   5  -2   4   73.31    1.87
   5  -2   4   72.62    1.71
  -5   2  -4   70.68    1.81
   5   2   4   70.56    1.88
   5   2   4   72.92    1.93
   5   2   4   68.86    1.61
  -6  -2  -4  110.95    2.82
  -6  -2  -4  113.29    2.86
   6  -2   4  112.45    2.82
   6  -2   4  113.25    2.61
  -6   2  -4  111.77    2.76
   6   2   4  111.40    2.83
   6   2   4  114.70    2.89
   7  -2   4   22.90    0.76
  -7  -2  -4   22.67    0.84
   7  -2   4   22.62    0.87
  -7  -2  -4   23.68    0.90
   7   2   4   23.71    0.92
   7   2   4   23.51    0.85
  -7   2  -4   21.73    0.80
  -8  -2  -4   24.64    0.91
  -8  -2  -4   26.73    1.00
   8  -2   4   22.65    0.82
   8  -2   4   24.37    0.95
   8   2   4   26.38    1.02
  -8   2  -4   24.71    0.89
   9  -2   4   12.01    0.56
  -9  -2  -4   11.84    0.67
   9  -2   4   11.01    0.65
  -9  -2  -4   11.93    0.61
   9   2   4   13.28    0.72
  -9   2  -4   11.24    0.60
  10  -2   4   13.41    0.74
 -10  -2  -4   14.30    0.69
 -10  -2  -4   14.01    0.75
  10  -2   4   13.09    0.63
  10   2   4   13.86    0.78
 -11  -2  -4   15.82    0.84
  11  -2   4   14.22    0.81
 -11  -2  -4   15.24    0.75
  11   2   4   17.47    0.91
  12  -2   4   21.64    1.04
 -12  -2  -4   20.57    1.01
 -12  -2  -4   20.26    0.91
  12   2   4   21.74    1.08
 -13  -2  -4    0.14    0.23
 -13  -2  -4    0.44    0.31
  13  -2   4    0.53    0.30
  13   2   4   -0.12    0.26
  14  -2   4    1.68    0.43
  14   2   4    0.97    0.38
  15  -2   4    0.87    0.39
  15   2   4    0.11    0.32
  18  -3  -4    3.47    0.58
  18   3  -4    2.39    0.55
 -17  -3   4    2.16    0.50
  17  -3  -4    2.31    0.49
  17   3  -4    2.61    0.49
 -16  -3   4    0.05    0.27
  16  -3  -4    0.14    0.30
  16   3  -4    0.50    0.34
 -15  -3   4    9.52    0.72
  15  -3  -4   11.87    0.75
  15   3  -4   10.47    0.75
 -15   3   4   10.02    0.38
  14  -3  -4    9.63    0.67
 -14  -3   4   11.37    0.65
 -14  -3   4   10.99    0.72
 -14   3   4   10.12    0.41
  14   3  -4   11.11    0.75
 -13  -3   4   25.85    1.09
  13  -3  -4   24.99    1.05
 -13  -3   4   23.75    0.98
  13  -3  -4   25.68    0.93
  13   3  -4   24.51    1.07
 -13   3   4   24.18    0.75
  12  -3  -4    7.32    0.53
 -12  -3   4    7.27    0.54
  12  -3  -4    6.20    0.40
 -12  -3   4    7.14    0.48
  12   3  -4    7.19    0.54
 -12   3   4    6.79    0.39
 -12   3   4    5.96    0.31
  11  -3  -4    1.41    0.28
 -11  -3   4    1.06    0.27
 -11  -3   4    1.11    0.24
  11  -3  -4    1.33    0.22
 -11   3   4    1.36    0.21
  11   3  -4    1.15    0.27
 -11   3   4    1.77    0.26
 -11   3   4    1.68    0.18
 -10  -3   4    0.01    0.18
 -10  -3   4   -0.08    0.12
  10  -3  -4   -0.17    0.09
  10  -3  -4   -0.02    0.15
 -10   3   4    0.01    0.14
 -10   3   4    0.01    0.09
  10   3  -4    0.17    0.18
  10   3  -4   -0.03    0.08
 -10   3   4    0.20    0.13
   9  -3  -4   33.81    0.95
  -9  -3   4   32.51    1.05
  -9  -3   4   32.72    1.11
   9  -3  -4   33.13    1.06
  -9   3   4   31.98    0.89
   9   3  -4   33.11    1.10
  -9   3   4   31.19    0.97
   9   3  -4   31.91    0.96
  -9   3   4   32.62    1.00
  -8  -3   4  106.68    2.67
   8  -3  -4  105.81    2.43
  -8  -3   4  106.55    2.63
   8  -3  -4   99.95    2.59
   8   3  -4  103.03    2.60
  -8   3   4  104.27    2.45
  -8   3   4  104.64    2.52
  -8   3   4  104.25    2.55
   8   3  -4  108.31    2.66
   8   3  -4  103.91    2.45
  -7  -3   4  184.62    4.38
   7  -3  -4  183.38    4.33
  -7  -3   4  182.74    4.13
  -7  -3   4  181.78    4.39
  -7   3   4  186.42    4.25
   7   3  -4  191.47    4.39
   7   3  -4  187.48    4.11
   7   3  -4  191.68    4.36
  -7   3   4  191.57    4.22
  -7   3   4  185.86    4.29
   6  -3  -4   14.90    0.52
  -6  -3   4   16.85    0.61
  -6  -3   4   17.29    0.59
   6  -3  -4   15.45    0.56
   6   3  -4   17.30    0.61
  -6   3   4   15.52    0.47
   6   3  -4   17.28    0.57
  -6   3   4   15.47    0.57
  -6   3   4   15.60    0.54
   5  -3  -4    2.81    0.21
  -5  -3   4    3.28    0.22
   5  -3  -4    2.75    0.19
  -5  -3   4    3.23    0.20
  -5  -3   4    3.49    0.25
  -5   3   4    3.01    0.16
   5   3  -4    3.16    0.24
  -5   3   4    2.81    0.16
  -5   3   4    2.85    0.20
  -5   3   4    3.11    0.26
  -4  -3   4   56.92    1.37
   4  -3  -4   58.01    1.45
  -4  -3   4   58.59    1.46
   4  -3  -4   59.43    1.43
  -4  -3   4   58.57    1.48
  -4   3   4   60.40    1.38
   4   3  -4   56.84    1.46
  -4   3   4   56.55    1.43
  -4   3   4   57.73    1.48
  -4   3   4   58.99    1.38
  -3  -3   4  178.58    3.82
   3  -3  -4  176.07    4.03
  -3  -3   4  173.49    4.04
   3   3  -4  175.10    4.02
  -3   3   4  176.58    4.01
  -3   3   4  183.03    3.99
  -3   3   4  176.23    4.01
  -3   3   4  184.39    4.00
  -2  -3   4   67.95    1.49
  -2  -3   4   66.25    1.60
   2  -3  -4   62.61    1.60
   2  -3  -4   65.54    1.59
  -2   3   4   63.39    1.59
  -2   3   4   67.20    1.63
   2   3  -4   68.84    1.58
  -2   3   4   67.75    1.56
  -2   3   4   67.02    1.57
   1  -3  -4   45.23    1.14
  -1  -3   4   42.77    1.10
  -1  -3   4   43.75    1.01
   1  -3  -4   45.34    1.13
  -1   3   4   43.78    1.13
   1   3  -4   43.37    1.07
  -1   3   4   44.22    1.10
  -1   3   4   44.54    1.15
   0  -3   4   21.09    0.61
   0  -3  -4   21.56    0.66
   0  -3  -4   23.17    0.66
   0   3  -4   20.88    0.58
   0   3   4   22.63    0.67
   0   3   4   21.44    0.66
   0   3   4   22.70    0.64
   1  -3   4   46.17    1.12
  -1  -3  -4   44.40    1.18
   1  -3   4   44.58    1.02
  -1  -3  -4   43.36    1.18
   1   3   4   43.07    1.15
  -1   3  -4   44.40    1.09
   1   3   4   43.40    1.19
   1   3   4   45.11    1.14
  -2  -3  -4   21.18    0.71
  -2  -3  -4   23.45    0.74
   2  -3   4   23.24    0.59
   2  -3   4   22.69    0.67
   2   3   4   23.61    0.67
  -2   3  -4   22.36    0.64
   2   3   4   22.96    0.75
   2   3   4   24.14    0.72
   3  -3   4   48.07    1.12
   3  -3   4   46.58    1.23
  -3  -3  -4   47.66    1.29
  -3  -3  -4   45.53    1.29
   3   3   4   45.94    1.31
   3   3   4   47.92    1.17
  -3   3  -4   45.39    1.18
   3   3   4   44.34    1.26
  -4  -3  -4   33.92    1.05
  -4  -3  -4   35.80    1.08
   4  -3   4   34.54    1.01
   4  -3   4   35.95    0.91
   4   3   4   34.31    0.90
   4   3   4   34.35    1.08
  -4   3  -4   33.99    0.95
  -5  -3  -4   15.17    0.62
   5  -3   4   15.84    0.52
  -5  -3  -4   15.41    0.65
   5  -3   4   15.92    0.62
   5   3   4   15.89    0.68
   5   3   4   15.15    0.48
  -5   3  -4   15.31    0.55
   5   3   4   14.92    0.61
  -6  -3  -4    2.14    0.27
   6  -3   4    2.19    0.28
  -6  -3  -4    1.52    0.26
   6  -3   4    1.79    0.21
   6   3   4    1.93    0.30
   6   3   4    1.80    0.16
   6   3   4    1.77    0.25
  -6   3  -4    2.07    0.23
   7  -3   4    1.17    0.24
  -7  -3  -4    1.26    0.23
   7  -3   4    0.59    0.16
  -7  -3  -4    1.25    0.25
   7   3   4    0.99    0.20
  -7   3  -4    1.16    0.20
   7   3   4    0.87    0.24
  -8  -3  -4   15.29    0.71
  -8  -3  -4   17.50    0.79
   8  -3   4   16.21    0.63
   8  -3   4   16.10    0.74
   8   3   4   15.98    0.78
   9  -3   4   25.34    0.87
  -9  -3  -4   25.58    1.04
   9  -3   4   23.88    0.99
  -9  -3  -4   23.95    0.96
   9   3   4   25.13    1.05
  10  -3   4   10.20    0.56
 -10  -3  -4   11.54    0.72
  10  -3   4   12.47    0.70
 -10  -3  -4   10.68    0.62
  10   3   4   11.62    0.73
  11  -3   4    3.88    0.41
 -11  -3  -4    4.48    0.47
  11  -3   4    3.70    0.47
 -11  -3  -4    3.30    0.48
  11   3   4    3.96    0.53
  12  -3   4    0.10    0.26
 -12  -3  -4    0.36    0.25
 -12  -3  -4    0.23    0.27
  12   3   4    0.62    0.31
  13  -3   4    9.27    0.81
 -13  -3  -4   10.08    0.65
 -13  -3  -4   11.90    0.81
  13   3   4    9.25    0.84
  14  -3   4    7.06    0.73
  14   3   4    8.07    0.82
  15  -3   4   19.98    1.12
  15   3   4   17.83    1.12
  18  -4  -4   -0.03    0.30
 -18  -4   4   -0.16    0.33
  18   4  -4   -0.27    0.35
 -17  -4   4    4.53    0.63
  17  -4  -4    3.22    0.53
  17   4  -4    2.86    0.54
  16  -4  -4   13.07    0.85
 -16  -4   4   12.29    0.86
  16   4  -4   14.20    0.91
  15  -4  -4    3.47    0.49
 -15  -4   4    4.17    0.56
  15   4  -4    3.76    0.54
 -14  -4   4   -0.04    0.22
  14  -4  -4    0.32    0.24
  14   4  -4    0.52    0.28
 -13  -4   4    1.19    0.30
  13  -4  -4    0.76    0.21
  13  -4  -4    0.76    0.26
  13   4  -4    0.43    0.28
  12  -4  -4   22.51    0.92
 -12  -4   4   20.79    0.96
  12  -4  -4   20.10    0.77
 -12  -4   4   20.56    0.88
  12   4  -4   20.59    0.94
 -12   4   4   21.05    0.76
 -11  -4   4   27.60    1.03
  11  -4  -4   26.88    1.02
  11  -4  -4   27.77    0.91
 -11  -4   4   29.29    1.11
  11   4  -4   29.38    1.10
 -11   4   4   28.26    0.92
  10  -4  -4   42.44    1.22
 -10  -4   4   46.89    1.45
  10  -4  -4   45.27    1.37
 -10  -4   4   44.30    1.37
 -10   4   4   43.44    1.26
 -10   4   4   43.69    1.27
  10   4  -4   43.12    1.33
  10   4  -4   43.57    1.41
   9  -4  -4   89.30    2.08
   9  -4  -4   83.36    2.24
  -9  -4   4   88.68    2.35
  -9  -4   4   86.77    2.28
  -9   4   4   83.27    2.15
  -9   4   4   89.11    2.18
   9   4  -4   84.86    2.23
   9   4  -4   86.81    2.31
   8  -4  -4    2.92    0.29
   8  -4  -4    3.44    0.23
  -8  -4   4    3.46    0.32
  -8  -4   4    3.35    0.35
  -8  -4   4    3.46    0.29
   8   4  -4    3.40    0.34
  -8   4   4    2.98    0.29
   8   4  -4    3.19    0.29
  -8   4   4    2.98    0.26
  -7  -4   4    2.19    0.27
  -7  -4   4    2.87    0.27
   7  -4  -4    2.59    0.25
   7   4  -4    2.53    0.24
  -7   4   4    2.47    0.22
  -7   4   4    2.44    0.26
   7   4  -4    2.37    0.27
  -6  -4   4  203.59    4.70
  -6  -4   4  200.49    4.42
  -6  -4   4  200.09    4.67
   6  -4  -4  206.68    4.62
  -6   4   4  199.96    4.58
  -6   4   4  196.27    4.55
   6   4  -4  205.06    4.67
  -5  -4   4  264.38    5.66
  -5  -4   4  270.19    5.98
   5  -4  -4  262.08    5.91
  -5  -4   4  259.23    5.98
  -5   4   4  257.56    5.86
   5   4  -4  271.45    5.96
  -5   4   4  258.17    5.87
  -4  -4   4   12.73    0.48
   4  -4  -4   13.93    0.46
  -4  -4   4   13.47    0.46
  -4  -4   4   12.73    0.42
   4  -4  -4   13.22    0.42
  -4   4   4   12.90    0.43
   4   4  -4   12.43    0.45
   3  -4  -4    9.43    0.34
  -3  -4   4    9.84    0.33
   3  -4  -4    9.24    0.36
  -3  -4   4   10.24    0.39
   3   4  -4    9.82    0.36
  -3   4   4    9.17    0.41
  -3   4   4    9.50    0.35
   2  -4  -4   -0.02    0.08
   2  -4  -4    0.07    0.06
  -2  -4   4    0.06    0.07
  -2  -4   4    0.10    0.05
  -2   4   4    0.05    0.04
  -2   4   4    0.18    0.05
   2   4  -4    0.11    0.07
  -2   4   4    0.00    0.08
  -2   4   4   -0.02    0.07
  -1  -4   4  107.04    2.24
   1  -4  -4  103.01    2.45
   1  -4  -4  103.12    2.45
  -1  -4   4  103.53    2.41
  -1   4   4  100.61    2.44
  -1   4   4  106.79    2.40
   1   4  -4  103.49    2.36
  -1   4   4  106.65    2.48
   0  -4   4   82.22    1.75
   0  -4   4   81.08    1.92
   0  -4  -4   81.58    1.99
   0   4   4   81.08    1.99
   0   4   4   83.93    1.94
   0   4   4   81.26    1.98
   1  -4   4  104.22    2.16
  -1  -4  -4   99.31    2.43
   1  -4   4  103.14    2.34
  -1  -4  -4   98.59    2.43
   1  -4   4  101.28    2.16
   1   4   4   99.62    2.40
   1   4   4  100.62    2.44
   1   4   4  101.78    2.39
   2  -4   4   61.82    1.57
  -2  -4  -4   67.49    1.69
   2  -4   4   64.82    1.44
  -2  -4  -4   64.91    1.68
   2   4   4   67.25    1.62
   2   4   4   63.04    1.68
   2   4   4   65.36    1.64
   3  -4   4    4.43    0.26
  -3  -4  -4    3.87    0.33
  -3  -4  -4    3.85    0.28
   3  -4   4    4.09    0.19
   3   4   4    3.48    0.24
   3   4   4    4.11    0.26
   3   4   4    4.14    0.34
   4  -4   4   13.31    0.41
  -4  -4  -4   11.70    0.52
   4  -4   4   12.37    0.49
  -4  -4  -4   12.11    0.48
  -4  -4  -4   12.19    0.56
   4   4   4   11.82    0.45
   4   4   4   12.28    0.56
  -4   4  -4   11.61    0.41
   4   4   4   12.63    0.52
   5  -4   4   21.18    0.65
  -5  -4  -4   22.55    0.82
  -5  -4  -4   23.22    0.85
   5  -4   4   23.30    0.77
   5   4   4   22.54    0.79
  -5   4  -4   22.20    0.68
   5   4   4   23.01    0.69
   5   4   4   22.64    0.85
  -6  -4  -4   35.50    1.16
   6  -4   4   36.90    1.00
  -6  -4  -4   36.94    1.22
   6  -4   4   38.46    1.14
  -6   4  -4   36.75    1.02
   6   4   4   35.42    1.14
   6   4   4   37.63    1.23
   6   4   4   34.60    0.97
   7  -4   4   23.55    0.85
   7  -4   4   22.08    0.73
  -7  -4  -4   21.95    0.90
  -7  -4  -4   21.87    0.86
   7   4   4   21.26    0.65
   7   4   4   20.69    0.89
  -8  -4  -4    4.01    0.45
   8  -4   4    4.15    0.42
   8  -4   4    4.51    0.36
  -8  -4  -4    4.36    0.42
   8   4   4    4.24    0.48
  -9  -4  -4    3.10    0.42
   9  -4   4    2.65    0.36
  -9  -4  -4    2.59    0.35
   9  -4   4    2.99    0.32
   9   4   4    2.41    0.39
 -10  -4  -4    2.56    0.36
  10  -4   4    3.31    0.42
  10  -4   4    2.66    0.32
 -10  -4  -4    2.15    0.38
  10   4   4    2.61    0.43
  11  -4   4   31.68    1.10
 -11  -4  -4   29.90    1.27
  11  -4   4   33.32    1.27
  11   4   4   31.47    1.33
 -12  -4  -4   11.65    0.79
  12  -4   4   12.26    0.76
  12   4   4   11.21    0.79
  13  -4   4    9.05    0.78
 -13  -4  -4    9.99    0.87
  13   4   4   11.87    0.83
 -14  -4  -4    0.75    0.37
  14  -4   4    0.22    0.32
  14   4   4    0.22    0.34
  15  -4   4    1.95    0.48
  15   4   4    1.75    0.50
 -18  -5   4    5.57    0.75
  18  -5  -4    5.36    0.69
  18   5  -4    6.30    0.77
 -17  -5   4    0.29    0.34
  17  -5  -4   -0.19    0.28
  17   5  -4   -0.16    0.32
 -16  -5   4    0.12    0.30
  16  -5  -4    0.06    0.28
  16   5  -4    0.32    0.29
  15  -5  -4    3.12    0.47
 -15  -5   4    3.22    0.51
  15   5  -4    3.45    0.52
 -14  -5   4   15.12    0.86
  14  -5  -4   12.92    0.78
  14  -5  -4   13.56    0.68
  14   5  -4   15.70    0.87
  13  -5  -4   12.57    0.62
  13  -5  -4   13.16    0.73
 -13  -5   4   12.87    0.79
  13   5  -4   12.78    0.77
  12  -5  -4   26.88    1.04
  12  -5  -4   26.31    0.92
 -12  -5   4   26.44    1.12
 -12   5   4   27.30    0.91
  12   5  -4   25.65    1.08
 -11  -5   4    3.66    0.45
  11  -5  -4    3.93    0.34
  11  -5  -4    3.06    0.36
 -11   5   4    3.63    0.35
  11   5  -4    3.47    0.42
 -10  -5   4    0.12    0.15
 -10  -5   4    0.16    0.19
  10  -5  -4    0.11    0.11
  10  -5  -4    0.15    0.16
  10   5  -4    0.30    0.18
  10   5  -4    0.30    0.14
 -10   5   4    0.29    0.15
   9  -5  -4   15.43    0.55
   9  -5  -4   15.02    0.63
  -9  -5   4   15.04    0.71
  -9  -5   4   15.63    0.66
  -9   5   4   14.71    0.61
   9   5  -4   14.35    0.67
   9   5  -4   13.21    0.59
  -8  -5   4   80.57    2.13
  -8  -5   4   80.79    2.18
   8  -5  -4   78.88    2.06
  -8   5   4   82.43    2.07
   8   5  -4   84.71    2.16
  -8   5   4   78.38    1.96
   8   5  -4   80.21    2.06
  -7  -5   4    1.35    0.23
  -7  -5   4    1.42    0.21
   7  -5  -4    1.31    0.20
  -7  -5   4    1.47    0.19
   7   5  -4    1.59    0.23
  -7   5   4    1.74    0.24
  -7   5   4    1.33    0.16
  -6  -5   4   23.08    0.80
  -6  -5   4   22.51    0.70
   6  -5  -4   23.18    0.73
  -6  -5   4   25.04    0.77
   6   5  -4   23.78    0.78
  -6   5   4   23.39    0.79
  -6   5   4   22.70    0.66
   5  -5  -4   66.41    1.62
  -5  -5   4   66.69    1.57
  -5  -5   4   63.02    1.65
  -5  -5   4   62.90    1.69
   5   5  -4   65.73    1.66
  -5   5   4   64.22    1.55
  -5   5   4   66.23    1.70
  -4  -5   4   11.82    0.41
   4  -5  -4   12.47    0.44
   4  -5  -4   12.10    0.40
  -4  -5   4   12.40    0.44
  -4  -5   4   11.74    0.47
  -4   5   4   12.72    0.40
   4   5  -4   11.91    0.44
  -4   5   4   11.79    0.51
  -3  -5   4    1.89    0.15
   3  -5  -4    1.65    0.17
   3  -5  -4    1.79    0.15
  -3  -5   4    1.78    0.19
  -3   5   4    2.07    0.23
  -3   5   4    1.92    0.16
   3   5  -4    1.71    0.16
   2  -5  -4  157.22    3.61
  -2  -5   4  163.24    3.38
  -2  -5   4  158.09    3.60
   2  -5  -4  158.18    3.62
   2   5  -4  161.60    3.55
  -2   5   4  151.89    3.58
  -2   5   4  157.88    3.66
   1  -5  -4   68.43    1.66
   1  -5  -4   67.32    1.65
  -1  -5   4   65.35    1.44
  -1  -5   4   65.31    1.60
  -1   5   4   68.09    1.52
  -1   5   4   67.33    1.64
  -1   5   4   68.17    1.53
  -1   5   4   67.48    1.72
   0  -5   4    5.72    0.25
   0  -5  -4    4.81    0.27
   0   5   4    5.65    0.29
   0   5   4    5.71    0.23
   0   5   4    5.28    0.31
   1  -5   4    0.86    0.12
  -1  -5  -4    0.29    0.12
  -1  -5  -4    0.48    0.12
   1   5   4    0.61    0.14
   1   5   4    0.40    0.13
   1   5   4    0.44    0.09
   2  -5   4   72.16    1.70
  -2  -5  -4   70.69    1.84
  -2  -5  -4   71.37    1.83
   2   5   4   70.18    1.83
   2   5   4   69.88    1.76
   2   5   4   71.94    1.79
   3  -5   4   69.54    1.52
  -3  -5  -4   68.34    1.81
  -3  -5  -4   68.86    1.83
   3  -5   4   70.06    1.69
   3   5   4   70.34    1.76
   3   5   4   65.16    1.72
   3   5   4   67.53    1.81
   4  -5   4   46.04    1.11
  -4  -5  -4   46.73    1.38
   4  -5   4   46.32    1.24
  -4  -5  -4   45.61    1.35
   4   5   4   47.21    1.26
   4   5   4   46.82    1.37
   4   5   4   46.42    1.30
   5  -5   4   30.49    0.93
  -5  -5  -4   29.11    1.00
   5  -5   4   29.11    0.80
  -5  -5  -4   30.32    1.04
  -5  -5  -4   28.95    0.91
   5   5   4   31.03    1.04
   5   5   4   31.20    0.90
   5   5   4   30.37    0.97
  -6  -5  -4    2.41    0.32
  -6  -5  -4    2.69    0.31
   6  -5   4    2.36    0.22
   6  -5   4    2.46    0.28
   6   5   4    2.27    0.33
   6   5   4    3.07    0.31
   6   5   4    2.88    0.26
  -7  -5  -4   14.73    0.72
   7  -5   4   13.18    0.51
   7  -5   4   12.58    0.60
  -7  -5  -4   12.58    0.64
   7   5   4   13.14    0.68
   7   5   4   13.69    0.52
   8  -5   4   57.07    1.66
   8  -5   4   58.26    1.51
  -8  -5  -4   58.75    1.80
  -8  -5  -4   54.40    1.71
   8   5   4   52.82    1.75
   9  -5   4   25.56    0.99
   9  -5   4   25.66    0.87
  -9  -5  -4   24.69    1.07
   9   5   4   24.35    1.07
  10  -5   4   25.50    1.04
 -10  -5  -4   25.57    1.13
  10  -5   4   26.27    0.93
  10   5   4   25.76    1.14
 -11  -5  -4   -0.20    0.22
  11  -5   4    0.17    0.24
  11  -5   4    0.25    0.19
  11   5   4    0.30    0.27
  12  -5   4    0.00    0.24
 -12  -5  -4    0.11    0.26
  12   5   4    0.01    0.27
  13  -5   4    4.94    0.59
 -13  -5  -4    4.49    0.61
  13   5   4    4.78    0.63
  14  -5   4   18.38    1.03
 -14  -5  -4   18.51    1.08
  14   5   4   17.81    1.09
  15  -5   4    1.15    0.41
 -15  -5  -4    1.40    0.48
  15   5   4    1.35    0.46
 -18  -6   4    3.30    0.62
  18  -6  -4    2.81    0.54
  18   6  -4    2.70    0.59
 -17  -6   4   15.40    1.01
  17  -6  -4   14.43    0.92
  17   6  -4   14.79    0.97
 -16  -6   4    2.13    0.49
  16  -6  -4    2.66    0.48
  16   6  -4    2.02    0.47
  15  -6  -4   25.36    1.14
 -15  -6   4   26.45    1.24
  15   6  -4   25.56    1.21
 -14  -6   4    0.02    0.24
  14  -6  -4    0.20    0.22
  14  -6  -4    0.28    0.20
  14   6  -4    0.30    0.27
 -13  -6   4    6.69    0.65
  13  -6  -4    6.40    0.44
  13  -6  -4    6.65    0.57
  13   6  -4    6.46    0.62
 -12  -6   4   16.29    0.87
  12  -6  -4   16.07    0.67
  12  -6  -4   17.40    0.79
  12   6  -4   16.38    0.85
 -12   6   4   17.51    0.71
  11  -6  -4   61.98    1.66
  11  -6  -4   63.42    1.83
 -11  -6   4   65.99    1.99
  11   6  -4   64.04    1.93
 -11   6   4   63.70    1.76
  10  -6  -4    4.72    0.31
 -10  -6   4    5.14    0.50
  10  -6  -4    4.22    0.39
  10   6  -4    4.97    0.47
 -10   6   4    4.53    0.40
  10   6  -4    3.93    0.36
   9  -6  -4   11.17    0.52
  -9  -6   4   10.70    0.60
  -9  -6   4    9.88    0.54
   9   6  -4   10.26    0.49
   9   6  -4   11.25    0.57
  -9   6   4   11.45    0.55
  -8  -6   4    1.81    0.28
   8  -6  -4    1.96    0.24
  -8  -6   4    1.80    0.25
  -8   6   4    1.60    0.24
   8   6  -4    1.94    0.27
   7  -6  -4   28.46    0.90
  -7  -6   4   29.62    0.96
  -7  -6   4   29.43    1.01
  -7  -6   4   29.73    0.90
   7   6  -4   31.53    0.98
  -7   6   4   30.12    0.98
  -6  -6   4    2.81    0.25
  -6  -6   4    2.61    0.26
   6  -6  -4    2.82    0.25
  -6  -6   4    2.46    0.29
  -6   6   4    3.65    0.34
   6   6  -4    3.09    0.28
  -5  -6   4  103.82    2.34
  -5  -6   4   99.45    2.46
  -5  -6   4  103.46    2.52
   5  -6  -4  102.24    2.41
   5   6  -4   99.80    2.44
  -5   6   4  100.35    2.52
  -4  -6   4   14.86    0.55
   4  -6  -4   14.80    0.46
  -4  -6   4   14.65    0.47
   4  -6  -4   14.12    0.50
  -4  -6   4   15.20    0.51
  -4   6   4   15.97    0.62
   4   6  -4   13.41    0.49
   3  -6  -4    6.53    0.27
  -3  -6   4    6.38    0.31
   3  -6  -4    5.77    0.28
  -3  -6   4    5.65    0.24
  -3   6   4    5.77    0.36
   3   6  -4    5.51    0.25
   2  -6  -4    1.73    0.18
  -2  -6   4    1.98    0.12
   2  -6  -4    1.84    0.16
  -2  -6   4    2.06    0.18
  -2   6   4    1.69    0.23
  -2   6   4    2.21    0.17
  -1  -6   4   74.12    1.76
   1  -6  -4   75.58    1.81
   1  -6  -4   75.90    1.82
  -1   6   4   71.91    1.90
  -1   6   4   71.33    1.77
   0  -6  -4    8.63    0.39
   0  -6  -4    8.13    0.36
   0  -6   4    8.15    0.31
   0   6   4    7.83    0.42
   0   6   4    8.24    0.36
   0   6   4    8.55    0.23
   1  -6   4  184.24    4.01
  -1  -6  -4  178.51    4.15
  -1  -6  -4  174.27    4.15
   1   6   4  180.59    4.13
   1   6   4  178.91    4.03
   1   6   4  174.00    4.12
  -2  -6  -4   22.41    0.77
  -2  -6  -4   23.75    0.80
   2  -6   4   23.60    0.66
   2   6   4   23.08    0.69
   2   6   4   23.78    0.79
   2   6   4   24.52    0.80
  -3  -6  -4    0.19    0.14
   3  -6   4    0.37    0.11
  -3  -6  -4    0.14    0.11
   3   6   4    0.27    0.13
   3   6   4    0.33    0.15
   3   6   4    0.07    0.09
   4  -6   4    0.66    0.14
  -4  -6  -4    0.53    0.18
  -4  -6  -4    0.44    0.15
   4  -6   4    0.71    0.09
   4   6   4    0.49    0.18
   4   6   4    0.68    0.14
   4   6   4    0.56    0.15
   5  -6   4   97.68    2.22
  -5  -6  -4   99.29    2.58
  -5  -6  -4   99.52    2.60
   5  -6   4  100.05    2.43
   5   6   4   99.41    2.59
   5   6   4   99.51    2.43
   5   6   4   97.95    2.49
  -6  -6  -4    6.00    0.42
   6  -6   4    5.38    0.28
  -6  -6  -4    6.25    0.47
   6  -6   4    6.54    0.39
   6   6   4    5.71    0.37
   6   6   4    6.30    0.46
   6   6   4    5.54    0.37
   7  -6   4   77.79    1.83
  -7  -6  -4   76.89    2.19
   7  -6   4   74.12    2.00
   7   6   4   71.81    2.13
   7   6   4   73.39    1.89
  -8  -6  -4   -0.22    0.16
   8  -6   4    0.16    0.12
   8  -6   4    0.09    0.17
   8   6   4    0.37    0.23
   9  -6   4    4.98    0.47
   9  -6   4    4.98    0.35
  -9  -6  -4    4.44    0.52
   9   6   4    5.41    0.56
  10  -6   4    4.09    0.46
 -10  -6  -4    4.19    0.53
  10  -6   4    3.49    0.36
  10   6   4    3.18    0.48
  11  -6   4   23.66    1.03
  11  -6   4   24.40    0.92
 -11  -6  -4   22.84    1.12
  11   6   4   24.72    1.15
  12  -6   4    0.82    0.31
  12  -6   4    1.25    0.28
 -12  -6  -4    0.92    0.35
  12   6   4    0.90    0.37
 -13  -6  -4    3.80    0.58
  13  -6   4    3.19    0.48
  13   6   4    3.38    0.56
 -14  -6  -4    0.30    0.38
  14  -6   4    0.70    0.36
  14   6   4    0.09    0.35
 -15  -6  -4    1.02    0.47
  15  -6   4    1.35    0.42
  15   6   4    1.21    0.48
 -17  -7   4    0.28    0.35
  17  -7  -4    0.44    0.34
  16  -7  -4    0.39    0.29
 -16  -7   4    0.47    0.34
  16   7  -4    0.69    0.36
  15  -7  -4    3.04    0.47
  15  -7  -4    3.74    0.43
 -15  -7   4    3.06    0.53
  15   7  -4    4.26    0.59
  14  -7  -4   34.38    1.31
 -14  -7   4   35.13    1.46
  14  -7  -4   32.34    1.16
  14   7  -4   37.29    1.44
  13  -7  -4    0.22    0.24
  13  -7  -4    0.06    0.15
 -13  -7   4   -0.09    0.25
  13   7  -4    0.20    0.25
 -12  -7   4   15.79    0.86
  12  -7  -4   14.54    0.63
  12  -7  -4   15.06    0.72
 -12   7   4   14.21    0.68
  12   7  -4   13.77    0.76
  11  -7  -4    0.43    0.20
  11  -7  -4    0.47    0.17
 -11  -7   4    1.13    0.30
  11   7  -4    1.07    0.28
 -11   7   4    0.74    0.22
  10  -7  -4    7.33    0.38
 -10  -7   4    7.72    0.55
  10  -7  -4    6.68    0.44
  10   7  -4    8.19    0.44
  10   7  -4    5.82    0.51
 -10   7   4    7.20    0.47
  -9  -7   4    2.14    0.34
   9  -7  -4    2.31    0.29
  -9   7   4    2.80    0.32
   9   7  -4    2.11    0.30
  -8  -7   4   22.37    0.88
   8  -7  -4   21.16    0.76
  -8   7   4   22.73    0.84
   8   7  -4   21.43    0.81
  -7  -7   4    5.79    0.37
   7  -7  -4    5.54    0.33
  -7  -7   4    6.25    0.35
  -7  -7   4    5.04    0.44
  -7   7   4    5.96    0.41
   7   7  -4    4.80    0.36
  -6  -7   4   20.74    0.66
   6  -7  -4   18.08    0.63
  -6  -7   4   20.26    0.76
  -6  -7   4   18.91    0.69
   6   7  -4   19.35    0.68
  -6   7   4   19.91    0.77
  -5  -7   4    1.39    0.22
  -5  -7   4    1.23    0.16
  -5  -7   4    1.15    0.17
   5  -7  -4    1.23    0.17
  -5   7   4    1.21    0.22
   5   7  -4    1.01    0.17
  -4  -7   4    3.87    0.28
  -4  -7   4    4.62    0.26
   4  -7  -4    4.26    0.26
  -4  -7   4    4.04    0.23
   4   7  -4    4.00    0.24
  -4   7   4    4.21    0.38
  -3  -7   4    3.76    0.20
  -3  -7   4    4.52    0.28
   3  -7  -4    4.34    0.25
  -3   7   4    4.73    0.40
  -2  -7   4  143.39    3.31
   2  -7  -4  139.49    3.33
  -2  -7   4  146.81    3.07
  -2   7   4  145.71    3.47
   1  -7  -4    6.56    0.31
  -1  -7   4    6.69    0.29
   1  -7  -4    7.25    0.34
  -1   7   4    7.09    0.41
  -1   7   4    6.28    0.28
   0  -7  -4   50.11    1.33
   0  -7  -4   49.61    1.35
   0  -7   4   51.30    1.24
   0   7   4   53.61    1.46
   0   7   4   47.89    1.29
  -1  -7  -4    0.26    0.11
   1  -7   4    0.42    0.10
  -1  -7  -4    0.18    0.12
   1   7   4    0.28    0.12
   1   7   4    0.19    0.13
  -2  -7  -4   51.35    1.44
   2  -7   4   52.68    1.28
  -2  -7  -4   51.84    1.47
   2   7   4   52.89    1.28
   2   7   4   52.70    1.43
   2   7   4   51.64    1.47
  -3  -7  -4    0.51    0.16
  -3  -7  -4    0.06    0.14
   3  -7   4    0.05    0.10
   3   7   4    0.22    0.15
   3   7   4    0.17    0.09
   3   7   4    0.14    0.14
   4  -7   4  152.28    3.53
  -4  -7  -4  150.99    3.75
   4  -7   4  152.02    3.23
  -4  -7  -4  148.46    3.73
   4   7   4  154.78    3.64
   4   7   4  154.49    3.61
   4   7   4  157.27    3.72
   5  -7   4   11.56    0.37
   5  -7   4   11.24    0.48
  -5  -7  -4   12.31    0.62
   5   7   4    9.94    0.56
   5   7   4   11.55    0.54
   5   7   4   10.52    0.48
   6  -7   4    3.43    0.31
   6  -7   4    3.04    0.21
  -6  -7  -4    3.21    0.39
   6   7   4    2.90    0.30
   6   7   4    2.93    0.32
   6   7   4    4.15    0.42
  -7  -7  -4    0.97    0.27
   7  -7   4    0.67    0.14
   7  -7   4    1.32    0.23
   7   7   4    0.78    0.20
   7   7   4    0.61    0.24
  -8  -7  -4   70.46    2.14
   8  -7   4   69.61    1.94
   8  -7   4   69.65    1.76
   8   7   4   69.79    2.11
   8   7   4   70.25    1.85
   9  -7   4    0.99    0.20
  -9  -7  -4    0.44    0.27
   9  -7   4    1.60    0.30
   9   7   4    1.73    0.37
  10  -7   4   34.89    1.09
  10  -7   4   32.43    1.20
 -10  -7  -4   31.99    1.34
  10   7   4   31.10    1.32
  11  -7   4    7.32    0.48
 -11  -7  -4    8.57    0.78
  11  -7   4    8.42    0.61
  11   7   4    7.32    0.73
  12  -7   4    7.41    0.67
 -12  -7  -4    8.33    0.81
  12  -7   4    8.34    0.55
  12   7   4    9.48    0.84
  13  -7   4   -0.03    0.27
 -13  -7  -4    0.66    0.35
  13   7   4    0.02    0.34
  14  -7   4   23.85    1.16
 -14  -7  -4   22.91    1.25
  14   7   4   23.51    1.26
  17  -8  -4    7.28    0.74
 -17  -8   4    7.47    0.84
 -16  -8   4    1.34    0.47
  16  -8  -4    1.71    0.41
  15  -8  -4   13.09    0.79
 -15  -8   4   13.23    0.91
  15  -8  -4   13.73    0.71
 -14  -8   4   -0.24    0.25
  14  -8  -4    0.02    0.24
  14  -8  -4   -0.10    0.16
 -13  -8   4    0.15    0.25
  13  -8  -4   -0.22    0.20
  13  -8  -4   -0.11    0.13
  12  -8  -4    1.46    0.23
 -12  -8   4    1.26    0.33
  12  -8  -4    0.91    0.25
 -12   8   4    0.81    0.24
  12   8  -4    0.96    0.28
  11  -8  -4   55.80    1.63
 -11  -8   4   53.05    1.80
  11  -8  -4   53.38    1.47
 -11   8   4   54.95    1.64
  11   8  -4   56.08    1.73
 -10  -8   4    0.04    0.20
  10  -8  -4   -0.07    0.15
  10   8  -4    0.22    0.20
 -10   8   4    0.19    0.19
  -9  -8   4   17.80    0.83
   9  -8  -4   18.74    0.70
  -9   8   4   16.71    0.76
   9   8  -4   17.51    0.76
   8  -8  -4    3.83    0.32
  -8  -8   4    3.23    0.39
  -8   8   4    3.64    0.39
   8   8  -4    3.68    0.36
  -7  -8   4   30.10    1.05
   7  -8  -4   30.47    0.90
  -7  -8   4   28.01    0.91
  -7   8   4   31.51    1.07
   7   8  -4   28.37    0.95
   6  -8  -4    0.29    0.13
  -6  -8   4    0.15    0.11
  -6  -8   4   -0.11    0.14
  -6  -8   4   -0.03    0.12
  -6   8   4   -0.03    0.15
   6   8  -4    0.10    0.14
  -5  -8   4  119.13    2.69
   5  -8  -4  118.65    2.77
  -5  -8   4  114.39    2.84
  -5  -8   4  119.05    2.90
  -5   8   4  116.07    2.96
   4  -8  -4    0.13    0.11
  -4  -8   4    0.09    0.13
  -4  -8   4    0.03    0.09
  -4   8   4    0.14    0.14
  -3  -8   4   14.90    0.54
   3  -8  -4   14.26    0.51
  -3  -8   4   14.42    0.44
  -3   8   4   13.77    0.64
  -2  -8   4    5.99    0.30
  -2  -8   4    5.76    0.21
   2  -8  -4    6.13    0.31
  -2   8   4    5.50    0.39
  -1  -8   4   56.49    1.40
  -1   8   4   56.91    1.64
   0  -8   4    3.17    0.21
   0  -8  -4    3.29    0.27
   0  -8  -4    3.20    0.29
   0   8   4    3.17    0.23
   0   8   4    3.33    0.36
  -1  -8  -4   96.66    2.46
   1  -8   4  102.06    2.28
  -1  -8  -4   97.79    2.44
  -1   8  -4  100.17    2.51
   1   8   4   98.77    2.38
   1   8   4   95.69    2.52
  -2  -8  -4   17.32    0.70
  -2  -8  -4   17.03    0.66
   2  -8   4   17.51    0.52
   2   8   4   16.94    0.72
   2   8   4   17.27    0.64
  -2   8  -4   18.29    0.71
  -3  -8  -4    0.28    0.16
  -3  -8  -4    0.61    0.18
   3  -8   4    0.56    0.12
   3   8   4    0.52    0.11
   3   8   4    1.01    0.22
  -3   8  -4    0.42    0.16
   3   8   4    0.70    0.19
  -4  -8  -4   -0.03    0.14
   4  -8   4    0.23    0.12
   4   8   4    0.05    0.09
   4   8   4    0.02    0.14
   4   8   4    0.13    0.15
   5  -8   4   84.09    1.88
  -5  -8  -4   84.82    2.35
   5  -8   4   88.40    2.11
   5   8   4   82.41    2.23
   5   8   4   85.18    2.29
   5   8   4   86.73    2.15
  -6  -8  -4    2.91    0.39
   6  -8   4    2.52    0.20
   6  -8   4    2.24    0.26
   6   8   4    2.46    0.35
   6   8   4    2.72    0.28
   6   8   4    2.87    0.33
   7  -8   4   40.74    1.22
   7  -8   4   39.19    1.07
  -7  -8  -4   41.37    1.44
   7   8   4   39.30    1.25
   7   8   4   41.30    1.39
   7   8   4   41.17    1.24
   8  -8   4    1.46    0.26
   8  -8   4    1.15    0.19
  -8  -8  -4    1.14    0.31
   8   8   4    1.35    0.25
   8   8   4    0.69    0.28
   9  -8   4    0.29    0.21
   9  -8   4    0.30    0.16
  -9  -8  -4    0.36    0.26
   9   8   4   -0.06    0.21
 -10  -8  -4    1.26    0.37
  10  -8   4    2.08    0.34
  10  -8   4    1.82    0.27
  10   8   4    1.47    0.39
  11  -8   4   30.25    1.16
 -11  -8  -4   27.44    1.29
  11  -8   4   29.09    1.02
  11   8   4   26.29    1.25
  12  -8   4    0.09    0.19
 -12  -8  -4   -0.23    0.26
  12  -8   4    0.18    0.27
  12   8   4   -0.41    0.26
  13  -8   4   17.60    0.93
 -13  -8  -4   16.64    1.05
  13  -8   4   16.61    0.82
  14  -8   4    1.79    0.44
 -14  -8  -4    1.13    0.46
 -16  -9   4    0.52    0.38
  16  -9  -4    0.41    0.30
  15  -9  -4   -0.33    0.24
 -15  -9   4    0.02    0.31
  15  -9  -4   -0.17    0.18
  14  -9  -4    8.55    0.54
  14  -9  -4    8.42    0.62
 -14  -9   4    8.66    0.82
 -13  -9   4    0.66    0.33
  13  -9  -4    0.93    0.29
  13  -9  -4    0.52    0.20
 -12  -9   4   14.52    0.88
  12  -9  -4   14.50    0.63
  12  -9  -4   15.50    0.74
 -12   9   4   16.23    0.77
  11  -9  -4    0.69    0.23
  11  -9  -4    0.82    0.18
 -11  -9   4    0.87    0.31
 -11   9   4    0.32    0.21
  10  -9  -4    1.94    0.28
 -10  -9   4    1.56    0.33
 -10   9   4    1.53    0.30
  -9  -9   4    0.67    0.26
   9  -9  -4    0.13    0.18
  -9   9   4    0.45    0.21
   8  -9  -4   56.04    1.52
  -8  -9   4   56.87    1.72
  -8   9   4   55.69    1.70
  -7  -9   4    9.67    0.55
   7  -9  -4    8.58    0.41
  -7   9   4    8.12    0.53
   6  -9  -4   22.42    0.70
  -6  -9   4   20.84    0.72
  -6  -9   4   21.59    0.83
  -6   9   4   20.80    0.87
  -5  -9   4    4.35    0.27
  -5  -9   4    4.31    0.37
   5  -9  -4    3.63    0.26
  -5   9   4    4.02    0.42
  -4  -9   4   50.52    1.26
  -4  -9   4   49.66    1.40
   4  -9  -4   49.82    1.31
  -4   9   4   51.58    1.56
  -3  -9   4    3.76    0.31
  -3  -9   4    3.93    0.21
   3  -9  -4    3.52    0.27
  -3   9   4    3.79    0.41
  -2  -9   4  117.17    2.48
   2  -9  -4  115.35    2.74
  -2  -9   4  112.51    2.71
  -2   9   4  114.02    2.94
  -1  -9   4    2.83    0.22
   1  -9  -4    2.58    0.26
  -1   9   4    2.27    0.32
   0  -9  -4    1.79    0.24
   0  -9   4    1.93    0.17
   0   9   4    1.77    0.29
   0   9  -4    2.11    0.30
   1  -9   4    0.21    0.09
  -1  -9  -4    0.19    0.15
  -1   9  -4    0.06    0.16
   1   9   4    0.08    0.14
  -2  -9  -4   88.79    2.36
   2  -9   4   91.50    2.10
  -2   9  -4   92.78    2.39
   2   9   4   88.96    2.41
  -3  -9  -4   34.38    1.16
   3  -9   4   33.91    0.91
   3   9   4   35.15    1.19
  -3   9  -4   36.25    1.16
   4  -9   4   36.34    0.99
  -4  -9  -4   35.24    1.23
   4   9   4   36.86    1.23
   4   9   4   37.31    0.94
  -5  -9  -4    0.21    0.20
   5  -9   4   -0.11    0.12
   5   9   4    0.00    0.09
   5   9   4   -0.09    0.13
   6  -9   4    6.94    0.39
   6  -9   4    6.71    0.28
  -6  -9  -4    6.73    0.58
   6   9   4    7.15    0.49
   6   9   4    7.34    0.38
   7  -9   4    5.44    0.38
  -7  -9  -4    5.11    0.54
   7  -9   4    4.98    0.28
   7   9   4    4.91    0.34
   7   9   4    5.36    0.48
   8  -9   4   18.92    0.65
   8  -9   4   19.40    0.77
  -8  -9  -4   18.46    0.96
   8   9   4   19.31    0.81
   9  -9   4    3.82    0.33
   9  -9   4    3.85    0.40
  -9  -9  -4    3.59    0.53
  10  -9   4   24.49    0.88
  10  -9   4   25.39    1.00
 -10  -9  -4   25.12    1.19
  11  -9   4    0.10    0.17
  11  -9   4    0.18    0.24
 -11  -9  -4    0.00    0.27
 -12  -9  -4    0.04    0.30
  12  -9   4    0.26    0.26
  12  -9   4    0.12    0.21
  13  -9   4    2.46    0.44
  13  -9   4    2.33    0.38
 -13  -9  -4    2.69    0.55
  16 -10  -4    3.03    0.50
 -16 -10   4    2.81    0.58
  15 -10  -4    9.91    0.62
 -15 -10   4   10.53    0.95
  15 -10  -4   10.12    0.69
  14 -10  -4    5.95    0.50
  14 -10  -4    6.76    0.61
 -14 -10   4    5.52    0.68
  13 -10  -4   -0.15    0.16
  13 -10  -4   -0.04    0.20
 -13 -10   4    0.18    0.28
  12 -10  -4    0.35    0.24
 -12 -10   4    1.10    0.35
  12 -10  -4    0.34    0.18
  11 -10  -4   26.50    0.98
  11 -10  -4   27.73    0.90
 -11 -10   4   29.66    1.23
 -11  10   4   27.90    1.11
  10 -10  -4   11.48    0.55
 -10 -10   4   11.17    0.72
 -10  10   4   11.26    0.66
  -9 -10   4   26.05    1.08
   9 -10  -4   25.44    0.87
  -9  10   4   25.83    1.04
   8 -10  -4    4.00    0.34
  -8 -10   4    4.65    0.47
  -8  10   4    5.14    0.51
  -7 -10   4   16.76    0.76
   7 -10  -4   16.70    0.61
  -7  10   4   16.99    0.81
   6 -10  -4    4.10    0.29
  -6 -10   4    4.94    0.33
  -6 -10   4    5.33    0.45
  -6  10   4    4.75    0.48
  -5 -10   4   68.84    1.88
  -5 -10   4   68.56    1.71
   5 -10  -4   68.93    1.73
  -5  10   4   70.00    2.02
   4 -10  -4   45.58    1.22
  -4 -10   4   45.29    1.17
  -4 -10   4   46.19    1.32
  -4  10   4   44.64    1.48
  -3 -10   4    2.72    0.19
  -3 -10   4    3.07    0.28
   3 -10  -4    2.77    0.26
  -3  10   4    2.73    0.36
  -2 -10   4   13.52    0.39
  -2 -10   4   13.13    0.50
  -2  10   4   12.93    0.68
  -1 -10   4   68.44    1.70
   1 -10  -4   70.71    1.80
  -1  10   4   66.44    1.99
   0 -10  -4   45.81    1.33
   0 -10   4   46.85    1.18
   0  10  -4   46.32    1.47
   0  10   4   46.29    1.50
   1 -10   4   59.42    1.45
  -1 -10  -4   59.12    1.68
  -1  10  -4   58.38    1.77
   1  10   4   65.88    1.86
  -2 -10  -4    0.17    0.18
   2 -10   4    0.01    0.09
   2  10   4    0.34    0.20
  -2  10  -4    0.29    0.17
  -3 -10  -4    0.14    0.17
   3 -10   4   -0.04    0.09
  -3  10  -4    0.00    0.15
   3  10   4    0.28    0.19
   4 -10   4    0.60    0.13
  -4 -10  -4    0.86    0.25
   4  10   4    0.94    0.26
  -4  10  -4    0.41    0.19
   5 -10   4   31.00    0.88
  -5 -10  -4   30.93    1.17
   5  10   4   28.51    1.11
   6 -10   4    4.87    0.33
   6 -10   4    4.87    0.22
  -6 -10  -4    4.55    0.51
   6  10   4    5.61    0.52
   6  10   4    4.44    0.26
   7 -10   4   16.69    0.66
  -7 -10  -4   17.14    0.90
   7 -10   4   15.47    0.53
   7  10   4   17.57    0.80
   7  10   4   17.41    0.62
   8 -10   4    2.67    0.25
  -8 -10  -4    2.52    0.44
   8 -10   4    2.75    0.32
   8  10   4    3.26    0.40
   8  10   4    2.32    0.27
   9 -10   4    0.35    0.16
  -9 -10  -4   -0.02    0.26
   9 -10   4    0.51    0.22
  10 -10   4    0.02    0.14
 -10 -10  -4    0.21    0.28
  10 -10   4    0.03    0.22
  11 -10   4   17.45    0.84
  11 -10   4   16.14    0.72
 -11 -10  -4   17.12    1.02
 -12 -10  -4    8.73    0.88
  12 -10   4    7.64    0.54
  12 -10   4    7.55    0.66
 -13 -10  -4   10.40    0.97
  13 -10   4   10.15    0.65
  13 -10   4   10.95    0.73
  15 -11  -4    0.81    0.33
 -15 -11   4    1.07    0.43
  15 -11  -4    0.90    0.28
  14 -11  -4    8.24    0.60
  14 -11  -4    7.71    0.51
 -14 -11   4    7.06    0.78
 -13 -11   4    7.43    0.76
  13 -11  -4    7.42    0.60
  13 -11  -4    7.10    0.47
 -12 -11   4    0.19    0.30
  12 -11  -4    0.56    0.25
  12 -11  -4    0.10    0.16
  11 -11  -4    8.18    0.50
 -11 -11   4    6.26    0.66
 -11  11   4    6.18    0.60
 -10 -11   4    9.35    0.67
  10 -11  -4    8.55    0.48
 -10  11   4    8.71    0.61
   9 -11  -4    6.88    0.42
  -9 -11   4    6.47    0.61
  -9  11   4    7.22    0.64
  -8 -11   4   20.92    0.94
  -8  11   4   22.64    1.00
   7 -11  -4   38.96    1.12
  -7 -11   4   40.63    1.35
  -7  11   4   39.47    1.41
  -6 -11   4    4.45    0.43
  -6 -11   4    4.17    0.35
   6 -11  -4    4.52    0.30
  -6  11   4    4.26    0.49
   5 -11  -4    0.58    0.16
  -5 -11   4    0.72    0.20
  -5 -11   4    0.63    0.16
  -5  11   4    0.74    0.25
  -4 -11   4    7.81    0.37
   4 -11  -4    8.63    0.40
  -4 -11   4    8.13    0.47
  -4  11   4    8.50    0.58
  -3 -11   4   31.89    0.98
   3 -11  -4   30.44    0.94
  -3 -11   4   31.81    0.85
  -3  11   4   31.83    1.21
  -2 -11   4   27.43    0.72
   2 -11  -4   28.03    0.89
  -2 -11   4   28.15    0.86
  -2  11   4   28.82    1.12
   1 -11  -4   36.71    1.10
  -1 -11   4   35.64    1.00
  -1  11   4   36.14    1.33
   0 -11  -4   19.17    0.74
   0 -11   4   19.82    0.60
   0  11   4   19.63    0.91
  -1 -11  -4    4.52    0.40
   1 -11   4    4.34    0.23
  -1  11  -4    4.40    0.46
   1  11   4    5.27    0.53
   2 -11   4   26.65    0.71
  -2 -11  -4   26.51    0.98
   2  11   4   26.50    1.07
  -2  11  -4   25.98    1.04
  -3 -11  -4   13.65    0.69
   3 -11   4   12.91    0.43
  -3  11  -4   13.09    0.70
   3  11   4   13.87    0.75
   4 -11   4   47.99    1.20
  -4 -11  -4   46.71    1.55
   4  11   4   47.75    1.58
  -5 -11  -4    0.34    0.24
   5 -11   4    0.32    0.14
   5  11   4    0.37    0.21
  -6 -11  -4    1.66    0.36
   6 -11   4    1.79    0.23
   6  11   4    1.69    0.34
  -7 -11  -4    3.25    0.47
   7 -11   4    2.76    0.30
   7 -11   4    2.31    0.20
   7  11   4    2.94    0.41
  -8 -11  -4   14.83    0.87
   8 -11   4   13.07    0.52
   8 -11   4   15.47    0.64
   8  11   4   13.50    0.51
   8  11   4   16.18    0.80
   9 -11   4    5.44    0.46
  -9 -11  -4    4.58    0.59
   9 -11   4    5.19    0.35
   9  11   4    5.19    0.34
 -10 -11  -4   11.45    0.85
  10 -11   4   12.15    0.57
  10 -11   4   12.50    0.66
 -11 -11  -4    0.88    0.38
  11 -11   4    0.40    0.21
  11 -11   4    1.00    0.31
  12 -11   4    1.19    0.33
  12 -11   4    0.47    0.23
 -12 -11  -4    1.18    0.43
  14 -12  -4    3.04    0.43
 -14 -12   4    3.00    0.56
  14 -12  -4    3.30    0.39
  13 -12  -4    3.83    0.38
 -13 -12   4    3.59    0.56
  13 -12  -4    3.68    0.44
 -12 -12   4   12.84    0.89
  12 -12  -4   12.62    0.59
  12 -12  -4   11.99    0.64
  11 -12  -4    3.14    0.36
 -11 -12   4    3.09    0.51
 -11  12   4    2.77    0.44
 -10 -12   4   24.32    1.12
 -10  12   4   22.51    1.06
  -9 -12   4    1.47    0.34
   9 -12  -4    1.52    0.25
  -9  12   4    1.09    0.32
   8 -12  -4    0.13    0.15
  -8 -12   4    0.09    0.20
  -8  12   4    0.07    0.20
  -7 -12   4    4.90    0.50
   7 -12  -4    5.18    0.34
  -7  12   4    6.28    0.61
  -6 -12   4   23.53    0.93
   6 -12  -4   22.79    0.75
  -6  12   4   23.27    1.05
   5 -12  -4    3.67    0.30
  -5 -12   4    3.16    0.36
  -5 -12   4    3.47    0.31
  -5  12   4    3.28    0.46
  -4 -12   4   19.19    0.66
  -4 -12   4   20.17    0.78
   4 -12  -4   20.12    0.68
  -4  12   4   21.51    0.99
  -3 -12   4    3.72    0.24
   3 -12  -4    3.81    0.32
  -3 -12   4    4.24    0.36
  -3  12   4    4.03    0.50
  -2 -12   4    1.63    0.22
  -2 -12   4    1.69    0.16
   2 -12  -4    1.86    0.25
  -2  12   4    1.93    0.36
  -1 -12   4    9.60    0.42
   1 -12  -4    9.45    0.48
  -1  12   4    8.03    0.69
   0 -12   4   25.17    0.75
   0 -12  -4   26.27    0.92
   0  12   4   26.10    1.12
   1 -12   4   36.46    0.94
  -1 -12  -4   35.51    1.18
   1  12   4   36.89    1.37
  -2 -12  -4    7.94    0.52
   2  12   4    6.94    0.64
  -2  12  -4    8.26    0.59
  -3 -12  -4    4.83    0.48
   3  12   4    4.69    0.54
  -4 -12  -4   16.33    0.82
   4  12   4   18.27    0.90
  -5 -12  -4   28.12    1.15
   5  12   4   27.16    1.15
  -6 -12  -4   15.00    0.86
   6  12   4   16.61    0.86
   7 -12   4   26.33    0.74
  -7 -12  -4   25.79    1.19
   7  12   4   26.92    1.14
   8 -12   4    1.16    0.18
  -8 -12  -4    1.37    0.38
   8  12   4    1.03    0.33
  -9 -12  -4    2.08    0.44
   9 -12   4    1.88    0.25
  10 -12   4    5.66    0.39
 -10 -12  -4    6.30    0.72
  11 -12   4    5.78    0.48
 -11 -12  -4    5.84    0.73
 -13 -13   4   22.84    1.22
  13 -13  -4   20.98    0.84
 -12 -13   4    4.55    0.62
  12 -13  -4    4.43    0.38
 -11 -13   4   -0.05    0.28
 -11  13   4   -0.11    0.25
 -10 -13   4    3.77    0.54
 -10  13   4    5.98    0.64
  -9 -13   4   10.14    0.71
  -9  13   4   10.87    0.75
  -8 -13   4    0.41    0.27
  -8  13   4    0.24    0.27
   7 -13  -4    5.90    0.36
  -7 -13   4    7.28    0.61
  -7  13   4    6.71    0.67
   6 -13  -4    0.74    0.19
  -6 -13   4    0.17    0.21
  -6  13   4    0.27    0.23
   5 -13  -4    0.94    0.19
  -5 -13   4    0.88    0.24
  -5 -13   4    0.78    0.19
  -5  13   4    0.68    0.29
  -4 -13   4    7.53    0.48
  -4 -13   4    7.54    0.39
   4 -13  -4    7.71    0.42
  -4  13   4    7.50    0.70
  -3 -13   4   19.07    0.63
  -3 -13   4   18.95    0.73
   3 -13  -4   19.17    0.71
  -3  13   4   18.54    0.97
   2 -13  -4   10.26    0.51
  -2 -13   4    9.00    0.37
  -2 -13   4    8.87    0.45
  -2  13   4    9.30    0.69
   1 -13  -4   25.91    0.91
  -1 -13   4   26.09    0.80
  -1  13   4   24.55    1.12
   0 -13  -4    0.64    0.22
   0  13   4    0.05    0.20
  -1 -13  -4    0.40    0.22
   1  13   4    0.71    0.26
  -2 -13  -4    1.88    0.32
   2  13   4    2.57    0.44
  -3 -13  -4   34.08    1.25
   3  13   4   33.91    1.35
  -4 -13  -4    6.55    0.60
   4  13   4    6.06    0.64
  -5 -13  -4   26.04    1.13
   5  13   4   24.76    1.14
  -6 -13  -4    0.70    0.32
   6  13   4    0.20    0.27
   7 -13   4    7.18    0.32
  -7 -13  -4    7.51    0.72
   7  13   4    9.51    0.78
  -8 -13  -4    2.16    0.46
   8 -13   4    2.55    0.24
  -9 -13  -4   17.26    1.03
   9 -13   4   16.82    0.64
 -10 -13  -4    8.65    0.85
  10 -13   4    6.56    0.43
 -12 -14   4    7.06    0.76
  12 -14  -4    6.99    0.45
 -11 -14   4    1.47    0.43
 -11  14   4    1.05    0.38
 -10 -14   4   19.45    1.04
 -10  14   4   19.43    1.04
  -9 -14   4    2.71    0.45
  -9  14   4    2.17    0.45
  -8 -14   4    1.51    0.38
  -8  14   4    1.16    0.37
  -7 -14   4    3.38    0.45
  -7  14   4    3.39    0.51
  -6 -14   4   13.46    0.72
  -6  14   4   12.30    0.83
  -5 -14   4   18.97    0.83
  -5  14   4   20.28    1.05
  -4 -14   4   23.13    0.78
  -4 -14   4   23.06    0.87
   4 -14  -4   22.71    0.79
  -4  14   4   22.46    1.12
  -3 -14   4    0.27    0.13
  -3 -14   4    0.34    0.19
   3 -14  -4    0.19    0.16
  -3  14   4   -0.05    0.23
  -2 -14   4    2.22    0.27
  -2 -14   4    2.00    0.20
   2 -14  -4    2.78    0.31
  -2  14   4    2.76    0.47
   1 -14  -4    3.62    0.37
  -1 -14   4    3.22    0.20
  -1  14   4    2.82    0.47
   0 -14  -4   30.91    1.09
   0  14   4   32.54    1.37
  -1 -14  -4    0.36    0.22
   1  14   4    0.16    0.27
  -2 -14  -4   23.53    0.99
   2  14   4   24.79    1.16
  -3 -14  -4    1.42    0.32
   3  14   4    1.76    0.40
  -4 -14  -4    5.51    0.57
   4  14   4    5.79    0.65
  -5 -14  -4    1.51    0.37
   5  14   4    1.59    0.39
  -6 -14  -4   26.96    1.21
   6  14   4   26.29    1.21
   7 -14   4    1.18    0.15
  -7 -14  -4    1.37    0.40
   7  14   4    1.77    0.43
  -8 -14  -4    0.70    0.36
   8 -14   4    0.87    0.17
   9 -14   4    2.77    0.29
  -9 -14  -4    3.68    0.60
 -11 -15   4    2.60    0.53
 -10 -15   4    2.10    0.47
 -10  15   4    2.26    0.47
  -9 -15   4   15.26    0.91
  -9  15   4   15.81    0.97
  -8 -15   4    1.97    0.41
  -8  15   4    1.46    0.42
  -7 -15   4   44.62    1.54
  -7  15   4   40.97    1.67
  -6 -15   4    0.16    0.23
  -6  15   4    0.02    0.23
  -5 -15   4   -0.07    0.19
  -5  15   4   -0.14    0.24
  -4 -15   4    2.17    0.33
  -4  15   4    2.62    0.48
  -3 -15   4   27.04    0.95
  -3 -15   4   25.79    0.84
  -3  15   4   28.84    1.32
  -2 -15   4   -0.06    0.12
   2 -15  -4    0.10    0.19
  -2  15   4    0.14    0.25
  -1 -15   4    5.48    0.28
   1 -15  -4    5.90    0.49
  -1  15   4    6.24    0.70
   0 -15  -4    0.06    0.21
   0  15   4    0.46    0.27
  -1 -15  -4    1.34    0.31
   1  15   4    1.50    0.40
  -2 -15  -4   -0.13    0.21
   2  15   4   -0.19    0.23
  -3 -15  -4   11.22    0.72
   3  15   4   12.59    0.85
  -4 -15  -4    0.07    0.27
   4  15   4    0.21    0.28
  -5 -15  -4    3.46    0.53
   5  15   4    2.75    0.50
  -6 -15  -4    0.60    0.35
   6  15   4    2.27    0.47
  -7 -15  -4    2.61    0.51
   7  15   4    2.24    0.48
   8 -15   4    0.10    0.13
  -8 -15  -4    0.37    0.36
  -9 -16   4    0.02    0.29
  -9  16   4    0.12    0.32
  -8 -16   4    0.73    0.32
  -8  16   4    0.76    0.37
  -7 -16   4    1.67    0.37
  -7  16   4    2.19    0.48
  -6 -16   4   15.89    0.83
  -6  16   4   17.73    1.06
  -5 -16   4    0.78    0.27
  -5  16   4    0.86    0.36
  -4 -16   4   30.25    1.08
  -4  16   4   29.19    1.40
  -3 -16   4    0.80    0.20
  -3  16   4    0.89    0.37
  -2 -16   4   10.15    0.46
  -2  16   4   10.46    0.93
  -1 -16   4   -0.03    0.11
   1 -16  -4   -0.13    0.21
  -1  16   4    0.23    0.28
   0 -16   4   24.43    0.69
   0 -16  -4   25.05    1.00
   0  16   4   26.31    1.29
  -1 -16  -4   -0.06    0.21
   1  16   4   -0.03    0.27
  -2 -16  -4    7.21    0.64
   2  16   4    7.36    0.79
  -3 -16  -4    0.30    0.27
   3  16   4    0.48    0.32
  -4 -16  -4    2.08    0.44
   4  16   4    2.96    0.54
  -5 -16  -4    0.69    0.37
   5  16   4    1.07    0.39
  -6 -16  -4    7.21    0.73
   6  16   4    7.84    0.83
  -7 -17   4   12.28    0.77
  -7  17   4   10.86    1.00
  -6 -17   4    0.17    0.27
  -6  17   4   -0.03    0.29
  -5 -17   4   -0.01    0.24
  -5  17   4    0.24    0.30
  -4  17   4    6.77    0.79
  -3  17   4    4.98    0.69
  -2 -17   4    0.73    0.20
  -2  17   4    1.02    0.40
  -1 -17   4    9.97    0.44
  -1  17   4    8.73    0.88
   0 -17  -4    2.70    0.41
   0 -17   4    2.17    0.21
   0  17   4    1.55    0.46
  -1 -17  -4    0.24    0.26
   1  17   4    0.81    0.38
  -2 -17  -4    1.45    0.37
   2  17   4    1.73    0.50
  -3 -17  -4    8.12    0.72
   3  17   4    8.81    0.89
  -4 -17  -4    0.29    0.31
   4  17   4    0.19    0.33
  -3  18   4    0.61    0.36
  -2  18   4    0.43    0.34
  -1 -18   4    3.99    0.34
  -1  18   4    5.50    0.76
   0 -18   4    6.48    0.36
   0  18   4    7.05    0.83
  19   0  -5    0.24    0.35
  18   0  -5   -0.25    0.30
  17   0  -5   13.56    0.90
 -16   0   5    0.02    0.19
  16   0  -5   -0.11    0.26
 -15   0   5   62.89    1.87
 -15   0   5   61.86    2.00
  15   0  -5   66.78    2.12
 -14   0   5   -0.01    0.15
 -14   0   5   -0.09    0.19
  14   0  -5   -0.19    0.19
 -13   0   5    0.04    0.20
  13   0  -5    0.03    0.20
 -13   0   5    0.18    0.16
 -12   0   5    0.01    0.17
 -12   0   5    0.15    0.14
  12   0  -5   -0.09    0.18
  11   0  -5  100.17    2.67
 -11   0   5  100.95    2.65
 -11   0   5   95.67    2.55
  11   0  -5  101.72    2.46
 -10   0   5    0.08    0.15
  10   0  -5    0.13    0.14
 -10   0   5    0.08    0.12
  10   0  -5   -0.03    0.16
  10   0  -5   -0.03    0.11
  -9   0   5  101.97    2.61
   9   0  -5  102.18    2.58
   9   0  -5  105.32    2.63
   9   0  -5  103.42    2.44
  -9   0   5   98.95    2.55
   8   0  -5   -0.12    0.10
  -8   0   5   -0.04    0.11
  -8   0   5    0.06    0.09
   8   0  -5   -0.07    0.08
   8   0  -5    0.17    0.11
  -7   0   5   59.12    1.62
  -7   0   5   61.12    1.59
   7   0  -5   62.81    1.64
   7   0  -5   61.90    1.60
   7   0  -5   59.92    1.51
   6   0  -5    0.02    0.09
  -6   0   5    0.10    0.10
  -6   0   5   -0.05    0.07
   6   0  -5    0.04    0.07
   6   0  -5   -0.01    0.08
   5   0  -5   84.84    2.07
  -5   0   5   85.67    2.05
   5   0  -5   87.26    1.95
  -5   0   5   79.16    2.06
   4   0  -5    0.02    0.08
  -4   0   5    0.00    0.08
  -4   0   5    0.03    0.06
  -3   0   5   18.51    0.58
   3   0  -5   17.78    0.57
   2   0  -5   -0.16    0.08
  -2   0   5   -0.26    0.07
   1   0  -5  143.21    3.30
  -1   0   5  143.68    3.32
   0   0   5    0.06    0.08
   0   0  -5    0.05    0.08
   0   0   5    0.11    0.07
   1   0   5  137.92    3.20
  -1   0  -5  134.94    3.18
   1   0   5  135.36    3.20
   2   0   5   -0.02    0.09
  -2   0  -5   -0.11    0.07
   2   0   5   -0.06    0.07
  -3   0  -5    0.44    0.12
  -3   0  -5    0.17    0.12
   3   0   5    0.24    0.11
   3   0   5    0.61    0.16
   4   0   5    0.05    0.05
   4   0   5   -0.12    0.07
   4   0   5    0.07    0.12
  -4   0  -5    0.08    0.09
  -4   0  -5    0.01    0.10
   5   0   5   66.02    1.84
  -5   0  -5   66.42    1.75
   5   0   5   67.83    1.80
  -5   0  -5   66.38    1.80
  -6   0  -5    0.02    0.15
  -6   0  -5    0.04    0.10
   6   0   5    0.19    0.17
   6   0   5    0.12    0.12
   7   0   5   79.84    2.17
  -7   0  -5   76.16    2.02
  -7   0  -5   74.30    2.10
  -8   0  -5    0.36    0.18
   8   0   5    0.06    0.18
  -8   0  -5   -0.05    0.11
   9   0   5    0.28    0.23
  -9   0  -5    0.30    0.23
  -9   0  -5    0.43    0.17
 -10   0  -5    0.11    0.21
 -10   0  -5    0.01    0.14
  10   0   5    0.08    0.21
 -11   0  -5   51.23    1.55
  11   0   5   53.36    1.81
  12   0   5   -0.01    0.27
 -12   0  -5   -0.13    0.16
  13   0   5   31.43    1.41
  14   0   5   -0.43    0.26
  15   0   5    0.26    0.33
  19  -1  -5   -0.29    0.28
  19   1  -5    0.45    0.38
  18  -1  -5   14.02    0.95
  18   1  -5   15.50    0.99
 -17  -1   5    0.02    0.21
  17  -1  -5    0.43    0.31
  17   1  -5    0.34    0.32
 -16  -1   5    4.39    0.47
 -16  -1   5    5.01    0.60
  16  -1  -5    4.61    0.58
 -16   1   5    4.76    0.42
  16   1  -5    4.95    0.61
 -15  -1   5   -0.21    0.22
 -15  -1   5   -0.06    0.18
  15  -1  -5   -0.24    0.22
  15   1  -5   -0.23    0.21
 -15   1   5    0.08    0.17
 -14  -1   5   24.92    1.10
 -14  -1   5   27.47    1.03
  14  -1  -5   28.03    1.16
 -14   1   5   26.12    0.95
 -14   1   5   28.83    1.12
  14   1  -5   24.42    1.12
  13  -1  -5    7.05    0.62
 -13  -1   5    7.96    0.51
 -13  -1   5    7.76    0.57
 -13   1   5    7.42    0.45
 -13   1   5    7.69    0.56
  13   1  -5    8.17    0.59
  12  -1  -5   44.59    1.50
 -12  -1   5   46.28    1.42
 -12  -1   5   48.76    1.53
  12  -1  -5   46.57    1.36
 -12   1   5   44.86    1.46
 -12   1   5   46.58    1.37
  12   1  -5   45.41    1.52
 -11  -1   5    8.34    0.47
  11  -1  -5    7.60    0.50
 -11  -1   5    7.98    0.53
  11  -1  -5    7.23    0.42
  11   1  -5    7.10    0.50
 -11   1   5    7.17    0.48
 -11   1   5    7.37    0.41
  10  -1  -5    7.64    0.41
 -10  -1   5    8.25    0.50
  10  -1  -5    8.36    0.50
  10  -1  -5    7.27    0.44
 -10  -1   5    7.46    0.43
  10   1  -5    6.67    0.48
 -10   1   5    7.88    0.47
  10   1  -5    7.85    0.42
 -10   1   5    7.89    0.41
  10   1  -5    8.57    0.46
   9  -1  -5    2.39    0.27
  -9  -1   5    2.62    0.28
   9  -1  -5    3.01    0.32
   9  -1  -5    3.32    0.28
  -9  -1   5    2.70    0.32
  -9   1   5    2.95    0.27
   9   1  -5    3.49    0.35
   9   1  -5    3.39    0.30
  -9   1   5    2.83    0.31
   9   1  -5    3.48    0.32
   8  -1  -5  148.93    3.50
   8  -1  -5  150.75    3.29
  -8  -1   5  144.10    3.47
   8  -1  -5  147.71    3.47
  -8  -1   5  144.17    3.50
  -8   1   5  142.61    3.47
  -8   1   5  143.02    3.43
   8   1  -5  141.40    3.47
   8   1  -5  143.09    3.50
   8   1  -5  142.50    3.28
  -7  -1   5   16.05    0.60
   7  -1  -5   14.48    0.55
   7  -1  -5   14.18    0.58
   7  -1  -5   14.78    0.52
  -7  -1   5   15.04    0.56
   7   1  -5   14.70    0.52
  -7   1   5   13.79    0.56
   7   1  -5   15.41    0.60
   7   1  -5   15.87    0.57
  -7   1   5   15.02    0.53
  -6  -1   5   63.63    1.72
  -6  -1   5   67.70    1.76
   6  -1  -5   70.21    1.73
   6  -1  -5   69.22    1.75
   6  -1  -5   70.26    1.63
  -6   1   5   70.10    1.71
  -6   1   5   69.37    1.74
   6   1  -5   66.41    1.72
   6   1  -5   68.90    1.63
   6   1  -5   66.52    1.75
   5  -1  -5   46.63    1.24
   5  -1  -5   44.74    1.21
  -5  -1   5   45.00    1.22
  -5  -1   5   46.25    1.25
   5   1  -5   46.02    1.24
  -5   1   5   45.39    1.20
  -5   1   5   47.67    1.24
   5   1  -5   47.86    1.16
  -4  -1   5   87.88    2.12
  -4  -1   5   85.03    2.13
   4  -1  -5   87.47    2.13
  -4   1   5   91.12    2.11
   4   1  -5   86.94    1.99
   4   1  -5   89.93    2.13
  -4   1   5   86.93    2.12
  -3  -1   5   13.14    0.47
   3  -1  -5   12.13    0.45
   3   1  -5   13.39    0.46
   3   1  -5   12.59    0.40
  -3   1   5   12.65    0.45
   2  -1  -5   75.06    1.79
  -2  -1   5   73.18    1.78
  -2   1   5   72.86    1.79
   2   1  -5   71.30    1.77
   1  -1  -5    1.86    0.18
  -1  -1   5    1.96    0.18
   1   1  -5    1.82    0.18
  -1   1   5    1.94    0.19
  -1   1   5    1.70    0.17
   0  -1   5  102.88    2.41
   0  -1  -5  101.89    2.42
   0   1   5   99.69    2.43
   0   1   5  102.04    2.43
   1  -1   5   11.93    0.42
  -1  -1  -5   10.55    0.41
   1  -1   5   11.56    0.44
  -1  -1  -5   10.51    0.43
  -1   1  -5   10.49    0.42
   1   1   5   10.17    0.42
   1   1   5   10.75    0.44
   2  -1   5  201.45    4.51
  -2  -1  -5  191.44    4.50
  -2  -1  -5  190.87    4.51
   2  -1   5  197.06    4.50
   2   1   5  199.68    4.53
   2   1   5  196.99    4.30
  -2   1  -5  192.95    4.48
   2   1   5  194.89    4.53
  -3  -1  -5    0.59    0.13
   3  -1   5    0.72    0.14
   3  -1   5    0.85    0.17
  -3  -1  -5    0.74    0.16
   3   1   5    0.82    0.15
   3   1   5    0.69    0.10
   3   1   5    0.90    0.17
  -3   1  -5    1.18    0.18
  -4  -1  -5  238.89    5.43
   4  -1   5  239.91    5.42
   4  -1   5  225.92    5.42
  -4  -1  -5  228.69    5.42
   4   1   5  243.23    5.46
   4   1   5  229.82    5.07
  -4   1  -5  238.05    5.39
   4   1   5  232.47    5.47
   5  -1   5    2.36    0.26
  -5  -1  -5    2.54    0.30
  -5  -1  -5    2.24    0.25
   5  -1   5    2.00    0.28
   5   1   5    2.75    0.33
   5   1   5    2.16    0.26
  -5   1  -5    2.48    0.28
   5   1   5    2.07    0.12
  -6  -1  -5   13.41    0.64
  -6  -1  -5   15.09    0.62
   6  -1   5   14.98    0.68
   6   1   5   15.09    0.64
  -6   1  -5   13.96    0.55
   6   1   5   14.28    0.68
  -6   1  -5   14.15    0.62
  -7  -1  -5    1.52    0.28
   7  -1   5    1.74    0.29
  -7  -1  -5    1.44    0.23
   7   1   5    1.13    0.27
  -7   1  -5    1.14    0.25
  -7   1  -5    1.76    0.22
   8  -1   5   78.28    2.21
  -8  -1  -5   75.90    2.17
  -8  -1  -5   73.80    2.09
  -8   1  -5   77.35    2.00
   8   1   5   79.15    2.24
  -8   1  -5   78.56    2.13
   9  -1   5   19.40    0.89
  -9  -1  -5   19.54    0.87
  -9  -1  -5   18.61    0.77
   9   1   5   19.33    0.90
  -9   1  -5   18.53    0.81
  -9   1  -5   16.89    0.68
 -10  -1  -5   62.51    1.92
 -10  -1  -5   59.84    1.79
  10  -1   5   58.63    1.93
  10   1   5   62.75    1.99
 -11  -1  -5    5.56    0.57
  11  -1   5    4.81    0.56
 -11  -1  -5    5.99    0.44
  11   1   5    5.75    0.61
 -12  -1  -5    0.32    0.21
  12  -1   5   -0.06    0.24
  12   1   5    0.37    0.31
 -13  -1  -5    2.19    0.35
  13  -1   5    2.47    0.48
  13   1   5    2.61    0.51
  14  -1   5   23.65    1.23
  14   1   5   25.93    1.29
  15  -1   5    0.15    0.33
  15   1   5    1.05    0.43
  19  -2  -5    0.59    0.38
  19   2  -5    0.26    0.35
  18  -2  -5   -0.01    0.31
  18   2  -5   -0.29    0.28
 -17  -2   5    8.95    0.80
  17  -2  -5    8.35    0.79
 -17  -2   5    9.44    0.64
  17   2  -5    7.49    0.78
  16  -2  -5   -0.15    0.25
 -16  -2   5    0.23    0.29
 -16  -2   5    0.33    0.24
  16   2  -5    0.15    0.29
 -16   2   5    0.42    0.17
 -15  -2   5   14.29    0.76
  15  -2  -5   15.62    0.87
 -15  -2   5   15.14    0.87
 -15   2   5   14.88    0.63
  15   2  -5   16.68    0.93
  14  -2  -5    6.71    0.63
 -14  -2   5    8.78    0.63
 -14  -2   5    8.49    0.56
  14   2  -5    8.26    0.70
 -14   2   5    9.01    0.46
 -13  -2   5    0.24    0.22
  13  -2  -5    0.50    0.24
 -13  -2   5    0.21    0.17
 -13   2   5    0.28    0.14
 -13   2   5    0.10    0.16
 -13   2   5    0.14    0.20
  13   2  -5    0.16    0.22
 -12  -2   5   13.13    0.71
 -12  -2   5   12.74    0.64
  12  -2  -5   13.63    0.61
  12  -2  -5   13.18    0.70
 -12   2   5   13.10    0.66
  12   2  -5   14.27    0.73
 -12   2   5   13.20    0.56
 -11  -2   5   50.34    1.53
  11  -2  -5   51.19    1.58
  11  -2  -5   50.37    1.43
 -11  -2   5   50.49    1.59
 -11   2   5   52.83    1.42
 -11   2   5   52.26    1.53
  11   2  -5   50.36    1.60
 -10  -2   5   47.53    1.45
 -10  -2   5   45.36    1.38
  10  -2  -5   45.02    1.41
  10  -2  -5   46.52    1.28
  10   2  -5   45.81    1.29
 -10   2   5   46.70    1.28
  10   2  -5   46.36    1.45
 -10   2   5   45.31    1.36
  10   2  -5   44.98    1.37
   9  -2  -5   19.87    0.74
   9  -2  -5   21.23    0.79
   9  -2  -5   20.91    0.70
  -9  -2   5   20.28    0.76
  -9  -2   5   20.95    0.82
  -9   2   5   21.51    0.77
  -9   2   5   21.23    0.69
   9   2  -5   21.00    0.71
   9   2  -5   20.95    0.81
   9   2  -5   20.89    0.76
   8  -2  -5    0.88    0.17
  -8  -2   5    0.75    0.19
   8  -2  -5    1.25    0.17
  -8  -2   5    0.99    0.17
   8  -2  -5    1.01    0.19
   8   2  -5    0.95    0.16
   8   2  -5    1.07    0.20
  -8   2   5    1.10    0.19
  -8   2   5    1.07    0.15
   8   2  -5    1.13    0.18
   7  -2  -5    1.65    0.23
   7  -2  -5    1.57    0.18
  -7  -2   5    2.22    0.25
  -7  -2   5    1.58    0.20
   7  -2  -5    1.68    0.20
   7   2  -5    1.47    0.21
  -7   2   5    1.80    0.21
   7   2  -5    1.96    0.20
  -7   2   5    1.41    0.16
  -6  -2   5   50.11    1.36
   6  -2  -5   49.12    1.33
   6  -2  -5   49.17    1.30
  -6  -2   5   49.59    1.25
  -6  -2   5   48.72    1.32
   6   2  -5   51.19    1.35
  -6   2   5   47.65    1.31
  -6   2   5   49.48    1.27
   6   2  -5   47.83    1.23
   5  -2  -5   92.68    2.23
  -5  -2   5   92.17    2.25
  -5  -2   5   95.34    2.24
  -5  -2   5   87.01    2.09
   5  -2  -5   94.08    2.21
  -5   2   5   90.68    2.18
   5   2  -5   91.13    2.23
   5   2  -5   91.61    2.09
  -5   2   5   90.04    2.21
  -4  -2   5   45.30    1.13
   4  -2  -5   47.99    1.22
  -4  -2   5   47.46    1.21
   4   2  -5   44.07    1.21
  -4   2   5   46.37    1.17
  -4   2   5   43.52    1.20
   4   2  -5   47.05    1.11
  -3  -2   5  158.20    3.65
   3  -2  -5  159.29    3.65
  -3   2   5  160.06    3.65
  -3   2   5  156.15    3.63
   3   2  -5  154.04    3.63
  -3   2   5  165.93    3.65
  -2  -2   5    0.68    0.13
   2  -2  -5    0.57    0.12
   2   2  -5    0.55    0.11
  -2   2   5    0.76    0.12
  -2   2   5    0.56    0.12
   1  -2  -5  150.36    3.37
   1  -2  -5  139.67    3.35
  -1  -2   5  146.71    3.33
  -1   2   5  140.75    3.35
  -1   2   5  149.03    3.36
   1   2  -5  142.86    3.31
   0  -2  -5   20.35    0.64
   0  -2  -5   20.72    0.66
   0  -2   5   20.79    0.63
   0   2   5   20.60    0.62
   0   2   5   20.54    0.66
   0   2  -5   20.09    0.61
  -1  -2  -5  264.74    5.89
  -1  -2  -5  252.11    5.86
   1  -2   5  264.22    5.83
  -1   2  -5  260.65    5.80
   1   2   5  252.02    5.87
   1   2   5  259.16    5.68
  -2  -2  -5    0.12    0.10
   2  -2   5    0.10    0.10
   2  -2   5   -0.01    0.06
  -2  -2  -5    0.12    0.09
   2   2   5    0.15    0.09
   2   2   5    0.12    0.08
  -2   2  -5    0.23    0.10
   2   2   5   -0.06    0.10
  -3  -2  -5   13.32    0.54
  -3  -2  -5   13.61    0.57
   3  -2   5   13.11    0.53
   3  -2   5   13.99    0.51
   3   2   5   14.37    0.59
  -3   2  -5   14.63    0.52
   3   2   5   12.76    0.53
   3   2   5   13.63    0.44
  -4  -2  -5    0.07    0.10
  -4  -2  -5    0.17    0.13
   4  -2   5    0.20    0.14
   4   2   5    0.08    0.08
   4   2   5    0.31    0.16
  -4   2  -5    0.35    0.13
   4   2   5    0.13    0.10
   5  -2   5  151.83    3.42
   5  -2   5  152.88    3.66
  -5  -2  -5  153.80    3.70
  -5  -2  -5  150.91    3.68
   5   2   5  147.95    3.33
   5   2   5  152.62    3.73
  -5   2  -5  154.15    3.61
   5   2   5  147.21    3.67
   6  -2   5    4.52    0.31
   6  -2   5    4.44    0.41
  -6  -2  -5    5.73    0.38
  -6  -2  -5    4.65    0.43
   6   2   5    4.99    0.20
   6   2   5    4.58    0.44
  -6   2  -5    5.56    0.36
   6   2   5    4.60    0.40
   7  -2   5   45.38    1.43
  -7  -2  -5   47.03    1.46
   7  -2   5   44.84    1.28
  -7  -2  -5   44.01    1.38
   7   2   5   44.48    1.47
  -7   2  -5   45.51    1.35
   8  -2   5    2.72    0.37
  -8  -2  -5    3.09    0.34
  -8  -2  -5    2.31    0.35
   8  -2   5    2.12    0.28
  -8   2  -5    2.94    0.34
   8   2   5    2.61    0.38
  -9  -2  -5   -0.12    0.17
  -9  -2  -5    0.22    0.17
   9  -2   5    0.30    0.16
   9  -2   5   -0.11    0.17
   9   2   5   -0.08    0.21
  10  -2   5    0.17    0.23
 -10  -2  -5    0.66    0.27
 -10  -2  -5    0.13    0.17
  10   2   5    0.31    0.25
 -11  -2  -5   20.66    0.99
 -11  -2  -5   19.54    0.89
  11  -2   5   20.25    0.99
  11   2   5   20.31    1.03
 -12  -2  -5    1.45    0.31
 -12  -2  -5    1.39    0.39
  12  -2   5    1.16    0.36
  12   2   5    1.10    0.38
  13  -2   5   18.69    1.03
 -13  -2  -5   18.70    0.87
  13   2   5   16.35    1.01
  14  -2   5   -0.10    0.30
  14   2   5    0.10    0.32
  15  -2   5    0.77    0.40
  15   2   5   -0.11    0.32
  19  -3  -5    1.50    0.47
  19   3  -5    1.58    0.51
  18  -3  -5   17.09    1.05
  18   3  -5   17.74    1.10
 -17  -3   5    4.05    0.59
  17  -3  -5    3.29    0.52
  17   3  -5    3.08    0.55
  16  -3  -5    4.49    0.58
 -16  -3   5    4.80    0.59
  16   3  -5    5.35    0.65
  15  -3  -5    7.32    0.68
 -15  -3   5    7.19    0.70
  15   3  -5    7.66    0.72
 -15   3   5    6.86    0.34
  14  -3  -5   16.58    0.86
 -14  -3   5   15.69    0.86
  14   3  -5   13.99    0.83
 -14   3   5   15.99    0.57
  13  -3  -5   11.77    0.69
 -13  -3   5   13.31    0.68
 -13  -3   5   13.13    0.75
  13  -3  -5   11.65    0.60
 -13   3   5   11.94    0.57
  13   3  -5   12.32    0.73
 -13   3   5   11.89    0.48
 -12  -3   5   31.20    1.15
 -12  -3   5   33.39    1.24
  12  -3  -5   32.94    1.06
  12  -3  -5   32.04    1.18
 -12   3   5   33.00    0.96
 -12   3   5   34.12    1.06
  12   3  -5   33.35    1.24
  11  -3  -5    0.18    0.14
  11  -3  -5    0.33    0.19
 -11  -3   5    0.07    0.18
 -11  -3   5    0.12    0.15
 -11   3   5    0.06    0.12
 -11   3   5    0.04    0.09
 -11   3   5    0.32    0.17
  11   3  -5    0.40    0.21
 -10  -3   5    1.45    0.24
 -10  -3   5    1.30    0.27
  10  -3  -5    1.22    0.25
  10  -3  -5    1.42    0.21
 -10   3   5    1.57    0.23
  10   3  -5    1.08    0.25
 -10   3   5    1.73    0.25
 -10   3   5    1.37    0.17
   9  -3  -5   19.74    0.67
  -9  -3   5   19.58    0.75
   9  -3  -5   20.32    0.77
  -9  -3   5   19.93    0.80
   9   3  -5   19.12    0.67
  -9   3   5   19.77    0.62
  -9   3   5   18.58    0.71
   9   3  -5   19.63    0.78
   9   3  -5   18.85    0.71
   8  -3  -5   45.26    1.16
  -8  -3   5   42.49    1.26
  -8  -3   5   42.52    1.31
   8  -3  -5   43.52    1.27
   8   3  -5   41.67    1.23
  -8   3   5   43.15    1.13
   8   3  -5   44.50    1.17
  -8   3   5   41.15    1.20
   8   3  -5   43.05    1.29
  -7  -3   5   31.30    0.94
  -7  -3   5   34.91    1.06
   7  -3  -5   34.53    1.02
  -7  -3   5   33.20    1.01
  -7   3   5   32.92    0.90
   7   3  -5   35.46    1.06
   7   3  -5   34.24    0.99
  -7   3   5   32.41    0.97
   6  -3  -5   74.28    1.87
   6  -3  -5   78.51    1.91
  -6  -3   5   75.00    1.91
  -6  -3   5   74.97    1.95
   6   3  -5   74.44    1.92
  -6   3   5   76.44    1.81
  -6   3   5   74.68    1.87
  -5  -3   5    1.51    0.18
  -5  -3   5    1.24    0.18
   5  -3  -5    1.46    0.18
  -5  -3   5    1.30    0.15
   5  -3  -5    1.50    0.16
   5   3  -5    1.49    0.19
  -5   3   5    1.58    0.15
  -5   3   5    1.35    0.13
  -5   3   5    1.88    0.19
  -4  -3   5   27.62    0.75
  -4  -3   5   25.89    0.79
   4  -3  -5   27.10    0.81
  -4  -3   5   26.41    0.82
  -4   3   5   28.92    0.80
   4   3  -5   28.00    0.81
  -4   3   5   28.16    0.75
  -4   3   5   29.31    0.76
  -3  -3   5   90.71    2.10
  -3  -3   5   87.36    1.96
   3  -3  -5   81.89    2.08
   3   3  -5   88.43    2.07
  -3   3   5   86.62    2.04
  -3   3   5   86.84    2.07
  -3   3   5   84.28    2.10
  -3   3   5   85.57    2.05
  -2  -3   5  408.24    9.14
  -2  -3   5  414.83    8.69
   2  -3  -5  419.89    9.16
   2  -3  -5  408.44    9.20
   2   3  -5  407.96    9.11
  -2   3   5  428.90    9.19
  -2   3   5  404.40    9.15
   1  -3  -5  150.43    3.47
  -1  -3   5  151.41    3.43
   1  -3  -5  147.88    3.47
  -1   3   5  147.93    3.42
  -1   3   5  152.55    3.46
   1   3  -5  149.55    3.40
  -1   3   5  147.47    3.47
   0  -3   5    2.06    0.19
   0  -3  -5    2.21    0.20
   0   3   5    2.15    0.21
   0   3  -5    2.39    0.18
   0   3   5    2.16    0.19
   0   3   5    2.38    0.23
   1  -3   5    1.01    0.15
  -1  -3  -5    0.93    0.15
  -1  -3  -5    0.80    0.15
   1   3   5    0.91    0.17
   1   3   5    0.80    0.14
  -1   3  -5    0.88    0.13
   1   3   5    1.06    0.15
   2  -3   5   41.59    1.13
  -2  -3  -5   42.34    1.19
  -2  -3  -5   41.79    1.20
  -2   3  -5   40.74    1.09
   2   3   5   43.10    1.22
   2   3   5   42.28    1.10
   2   3   5   40.82    1.16
  -3  -3  -5   58.92    1.64
   3  -3   5   61.31    1.46
  -3  -3  -5   58.83    1.63
   3  -3   5   63.47    1.59
   3   3   5   60.14    1.66
   3   3   5   61.08    1.49
  -3   3  -5   62.10    1.54
   4  -3   5  120.42    2.86
  -4  -3  -5  115.42    2.92
  -4  -3  -5  117.31    2.90
   4  -3   5  118.80    2.66
   4   3   5  114.85    2.67
  -4   3  -5  115.65    2.78
   4   3   5  117.19    2.94
   5  -3   5   18.01    0.71
  -5  -3  -5   18.42    0.76
   5  -3   5   19.29    0.63
  -5  -3  -5   19.64    0.74
   5   3   5   18.94    0.78
   5   3   5   17.78    0.71
  -5   3  -5   18.51    0.65
   5   3   5   18.43    0.56
  -6  -3  -5    3.01    0.33
  -6  -3  -5    3.34    0.38
   6  -3   5    2.73    0.26
   6  -3   5    2.99    0.33
   6   3   5    3.30    0.38
   6   3   5    3.16    0.20
  -6   3  -5    3.42    0.31
   6   3   5    2.74    0.32
   7  -3   5    7.79    0.42
  -7  -3  -5    7.84    0.48
   7  -3   5    7.24    0.49
  -7  -3  -5    9.14    0.56
   7   3   5    8.22    0.55
  -8  -3  -5   81.41    2.30
   8  -3   5   77.49    2.04
  -8  -3  -5   82.82    2.25
   8  -3   5   78.28    2.24
   8   3   5   80.85    2.33
  -9  -3  -5   11.26    0.68
   9  -3   5   10.55    0.65
   9  -3   5   11.71    0.58
  -9  -3  -5   10.18    0.60
   9   3   5   11.39    0.71
  10  -3   5   17.30    0.87
 -10  -3  -5   17.30    0.83
  10  -3   5   17.10    0.75
 -10  -3  -5   20.22    0.96
  10   3   5   19.87    0.97
 -11  -3  -5   -0.07    0.23
  11  -3   5    0.56    0.28
 -11  -3  -5    0.54    0.25
  11   3   5    0.77    0.31
 -12  -3  -5    0.02    0.26
  12  -3   5    0.09    0.27
 -12  -3  -5    0.34    0.24
  12   3   5    0.01    0.26
 -13  -3  -5    2.67    0.41
  13  -3   5    1.65    0.42
 -13  -3  -5    2.42    0.49
  13   3   5    2.25    0.48
  14  -3   5    9.58    0.86
  14   3   5    8.01    0.83
  15  -3   5    3.00    0.56
  15   3   5    3.11    0.58
 -18  -4   5    3.36    0.60
  18  -4  -5    2.80    0.53
  18   4  -5    4.82    0.69
 -17  -4   5    4.64    0.64
  17  -4  -5    6.45    0.69
  17   4  -5    4.97    0.66
  16  -4  -5   12.33    0.81
 -16  -4   5   12.49    0.86
  16   4  -5   13.48    0.88
 -15  -4   5   11.05    0.78
  15  -4  -5    7.80    0.71
  15   4  -5    9.66    0.72
 -14  -4   5    1.05    0.33
  14  -4  -5    0.35    0.24
  14   4  -5    0.85    0.30
  13  -4  -5    3.41    0.44
 -13  -4   5    3.18    0.45
  13  -4  -5    3.37    0.36
 -13   4   5    2.94    0.34
  13   4  -5    3.00    0.44
  12  -4  -5   10.18    0.52
 -12  -4   5    9.29    0.63
  12  -4  -5    9.38    0.58
  12   4  -5   10.44    0.64
 -12   4   5    9.98    0.52
  11  -4  -5   21.04    0.77
 -11  -4   5   21.42    0.93
  11  -4  -5   21.95    0.87
 -11  -4   5   21.55    0.86
 -11   4   5   21.27    0.58
  11   4  -5   21.27    0.91
 -11   4   5   21.35    0.79
 -11   4   5   21.89    0.58
  10  -4  -5   16.73    0.71
  10  -4  -5   17.70    0.63
 -10  -4   5   15.65    0.75
 -10  -4   5   16.83    0.71
  10   4  -5   15.98    0.73
 -10   4   5   15.72    0.46
 -10   4   5   15.48    0.46
  10   4  -5   14.32    0.64
 -10   4   5   15.20    0.63
 -10   4   5   16.15    0.65
   9  -4  -5   16.45    0.60
   9  -4  -5   17.20    0.68
  -9  -4   5   15.24    0.72
  -9  -4   5   18.27    0.71
   9   4  -5   16.20    0.65
  -9   4   5   15.99    0.47
  -9   4   5   17.04    0.47
  -9   4   5   16.71    0.63
  -9   4   5   17.10    0.67
   9   4  -5   15.70    0.70
  -8  -4   5   14.96    0.57
   8  -4  -5   14.95    0.61
  -8  -4   5   14.59    0.60
  -8  -4   5   14.96    0.66
  -8   4   5   14.94    0.43
   8   4  -5   16.16    0.65
  -8   4   5   14.48    0.56
   8   4  -5   14.14    0.57
  -8   4   5   13.87    0.60
  -8   4   5   15.18    0.43
  -7  -4   5   31.04    0.99
  -7  -4   5   29.63    0.94
   7  -4  -5   28.49    0.91
  -7   4   5   29.33    0.75
  -7   4   5   29.23    0.95
  -7   4   5   29.54    0.88
  -7   4   5   30.97    0.75
   7   4  -5   30.02    0.96
   6  -4  -5   35.66    1.04
  -6  -4   5   36.28    1.10
  -6  -4   5   36.22    0.99
  -6  -4   5   36.24    1.06
  -6   4   5   35.59    1.00
   6   4  -5   38.12    1.08
  -6   4   5   36.05    1.09
  -6   4   5   36.15    0.89
  -6   4   5   37.96    0.90
  -5  -4   5   65.61    1.74
  -5  -4   5   66.96    1.61
  -5  -4   5   67.60    1.71
   5  -4  -5   67.10    1.70
  -5   4   5   68.80    1.76
  -5   4   5   70.25    1.58
  -5   4   5   69.05    1.57
  -5   4   5   64.36    1.66
   5   4  -5   68.11    1.72
  -4  -4   5  106.66    2.56
  -4  -4   5  110.77    2.54
   4  -4  -5  105.40    2.53
  -4  -4   5  107.24    2.40
   4   4  -5  104.90    2.52
  -4   4   5  107.20    2.42
  -4   4   5  102.74    2.56
  -4   4   5  102.83    2.50
  -4   4   5  109.80    2.43
   3  -4  -5    3.57    0.24
  -3  -4   5    2.60    0.23
   3  -4  -5    3.42    0.21
  -3  -4   5    2.85    0.17
  -3   4   5    3.20    0.22
  -3   4   5    3.18    0.17
   3   4  -5    2.49    0.21
  -3   4   5    2.96    0.16
  -3   4   5    2.99    0.27
  -2  -4   5   42.91    1.13
   2  -4  -5   43.19    1.14
   2  -4  -5   43.95    1.16
  -2  -4   5   44.10    1.03
  -2   4   5   44.41    1.08
  -2   4   5   41.30    1.14
  -2   4   5   42.26    1.19
  -2   4   5   42.98    1.09
   2   4  -5   44.52    1.10
   1  -4  -5   16.06    0.54
   1  -4  -5   15.85    0.55
  -1  -4   5   15.53    0.44
  -1  -4   5   15.46    0.51
   1   4  -5   15.59    0.48
  -1   4   5   15.56    0.57
  -1   4   5   16.86    0.56
  -1   4   5   16.63    0.51
   0  -4  -5  143.02    3.35
   0  -4   5  147.13    3.27
   0   4   5  143.63    3.29
   0   4  -5  141.36    3.21
   0   4   5  136.47    3.33
   0   4   5  140.49    3.30
  -1  -4  -5  142.05    3.37
  -1  -4  -5  147.11    3.38
   1  -4   5  140.17    3.28
   1   4   5  137.58    3.37
   1   4   5  144.44    3.34
   1   4   5  145.42    3.29
  -1   4  -5  138.43    3.22
  -2  -4  -5  128.07    3.16
   2  -4   5  132.47    3.06
   2  -4   5  133.95    2.86
  -2  -4  -5  129.39    3.16
   2   4   5  132.42    3.13
   2   4   5  133.53    3.18
  -2   4  -5  126.51    2.99
   2   4   5  130.72    3.03
  -3  -4  -5    0.22    0.14
   3  -4   5    0.26    0.09
  -3  -4  -5    0.02    0.09
   3  -4   5    0.20    0.11
   3   4   5    0.23    0.11
  -3   4  -5    0.23    0.10
   3   4   5    0.03    0.13
   3   4   5    0.24    0.10
  -4  -4  -5   63.81    1.74
  -4  -4  -5   59.33    1.69
   4  -4   5   61.89    1.48
   4  -4   5   63.28    1.64
   4   4   5   61.72    1.68
  -4   4  -5   60.93    1.54
   4   4   5   61.46    1.55
   4   4   5   61.14    1.73
  -5  -4  -5   24.15    0.89
   5  -4   5   25.31    0.75
  -5  -4  -5   24.31    0.92
   5  -4   5   24.92    0.85
   5   4   5   25.26    0.94
  -5   4  -5   24.55    0.76
   5   4   5   25.85    0.88
   5   4   5   24.83    0.74
  -6  -4  -5   37.50    1.24
  -6  -4  -5   39.46    1.30
   6  -4   5   39.71    1.08
   6  -4   5   38.85    1.21
   6   4   5   39.11    1.23
   6   4   5   38.13    1.03
   6   4   5   37.48    1.29
   7  -4   5   48.22    1.50
  -7  -4  -5   51.56    1.61
   7  -4   5   49.26    1.35
  -7  -4  -5   49.82    1.54
   7   4   5   49.52    1.60
  -8  -4  -5    0.79    0.23
  -8  -4  -5    0.97    0.28
   8  -4   5    0.43    0.23
   8  -4   5    0.86    0.20
   8   4   5    0.62    0.27
   9  -4   5   13.22    0.61
   9  -4   5   13.47    0.71
  -9  -4  -5   13.65    0.77
  -9  -4  -5   14.49    0.72
   9   4   5   13.38    0.78
  10  -4   5   12.68    0.63
  10  -4   5   12.96    0.74
 -10  -4  -5   12.72    0.78
  10   4   5   12.64    0.78
 -11  -4  -5   15.39    0.89
  11  -4   5   16.36    0.88
  11   4   5   15.02    0.90
 -12  -4  -5    7.45    0.72
  12  -4   5    8.01    0.72
  12   4   5    6.33    0.71
 -13  -4  -5    7.59    0.77
  13  -4   5    7.06    0.71
  13   4   5    7.93    0.81
 -14  -4  -5   -0.08    0.31
  14  -4   5    0.17    0.32
  14   4   5    0.28    0.36
  15  -4   5    0.36    0.36
  15   4   5    0.57    0.41
 -18  -5   5    0.40    0.38
  18  -5  -5    1.01    0.41
  18   5  -5    0.75    0.41
 -17  -5   5    1.04    0.41
  17  -5  -5    2.04    0.45
  17   5  -5    2.14    0.48
 -16  -5   5    1.16    0.39
  16  -5  -5    1.55    0.39
  16   5  -5    1.36    0.41
 -15  -5   5    3.68    0.55
  15  -5  -5    3.16    0.47
  15   5  -5    3.95    0.54
  14  -5  -5    6.48    0.46
 -14  -5   5    5.83    0.62
  14  -5  -5    6.38    0.60
  14   5  -5    5.10    0.57
  13  -5  -5   21.63    0.94
 -13  -5   5   19.50    0.99
  13  -5  -5   21.50    0.83
 -13   5   5   21.42    0.82
  13   5  -5   22.43    1.02
 -12  -5   5   13.20    0.76
  12  -5  -5   13.55    0.70
  12  -5  -5   14.46    0.62
  12   5  -5   14.06    0.76
 -12   5   5   14.44    0.65
 -11  -5   5   10.70    0.64
  11  -5  -5    9.96    0.49
  11  -5  -5   10.05    0.57
  11   5  -5   11.22    0.64
 -11   5   5    9.71    0.52
 -10  -5   5    0.88    0.24
  10  -5  -5    0.89    0.22
  10  -5  -5    0.81    0.17
 -10  -5   5    0.57    0.18
 -10   5   5    0.72    0.19
  10   5  -5    0.74    0.18
  10   5  -5    0.45    0.20
  -9  -5   5   92.40    2.45
   9  -5  -5   91.38    2.35
  -9  -5   5   90.99    2.39
   9   5  -5   88.61    2.40
   9   5  -5   90.50    2.32
  -9   5   5   89.53    2.32
  -8  -5   5   71.22    1.93
  -8  -5   5   71.00    1.98
   8  -5  -5   74.40    1.91
  -8   5   5   73.66    1.93
  -8   5   5   71.18    1.80
   8   5  -5   71.49    1.95
  -7  -5   5   50.47    1.45
   7  -5  -5   50.67    1.42
  -7  -5   5   53.74    1.38
  -7  -5   5   53.86    1.51
  -7   5   5   51.30    1.47
  -7   5   5   51.34    1.35
   7   5  -5   54.68    1.48
  -6  -5   5   44.64    1.25
  -6  -5   5   43.68    1.29
  -6  -5   5   43.24    1.17
   6  -5  -5   47.01    1.24
  -6   5   5   44.22    1.16
   6   5  -5   44.02    1.25
  -6   5   5   45.93    1.31
  -5  -5   5   67.81    1.69
  -5  -5   5   65.88    1.59
   5  -5  -5   67.73    1.68
  -5  -5   5   63.15    1.71
  -5   5   5   64.64    1.61
   5   5  -5   66.30    1.67
  -5   5   5   64.60    1.74
   4  -5  -5   72.38    1.78
  -4  -5   5   72.56    1.77
  -4  -5   5   72.64    1.81
  -4  -5   5   73.61    1.68
  -4   5   5   68.88    1.85
   4   5  -5   71.21    1.76
  -4   5   5   67.66    1.72
   3  -5  -5  112.05    2.61
   3  -5  -5  107.11    2.59
  -3  -5   5  112.70    2.44
  -3  -5   5  111.02    2.61
  -3   5   5  104.48    2.65
  -3   5   5  106.60    2.57
   3   5  -5  112.83    2.56
   2  -5  -5   57.71    1.46
  -2  -5   5   55.63    1.44
   2  -5  -5   58.32    1.47
  -2  -5   5   56.25    1.31
  -2   5   5   56.28    1.45
  -2   5   5   57.76    1.54
  -2   5   5   58.58    1.34
  -2   5   5   58.19    1.35
   2   5  -5   55.56    1.38
   1  -5  -5  127.48    3.07
  -1  -5   5  132.36    2.80
   1  -5  -5  132.17    3.07
  -1  -5   5  130.66    3.01
  -1   5   5  127.90    3.08
  -1   5   5  130.42    2.98
  -1   5   5  128.79    3.05
   0  -5   5   13.34    0.36
   0  -5   5   13.12    0.45
   0  -5  -5   12.43    0.51
   0  -5  -5   13.16    0.50
   0   5   5   13.06    0.51
   0   5   5   13.92    0.55
   0   5   5   12.85    0.44
  -1  -5  -5    8.35    0.39
  -1  -5  -5    7.78    0.40
   1  -5   5    7.73    0.26
   1  -5   5    8.39    0.34
   1   5   5    7.09    0.33
   1   5   5    7.42    0.39
   1   5   5    7.86    0.40
  -2  -5  -5    1.20    0.20
  -2  -5  -5    1.16    0.18
   2  -5   5    1.00    0.10
   2  -5   5    0.92    0.15
   2   5   5    0.90    0.17
   2   5   5    1.21    0.21
   2   5   5    0.94    0.15
   3  -5   5  122.86    2.63
   3  -5   5  119.49    2.83
  -3  -5  -5  118.31    2.97
  -3  -5  -5  118.83    2.96
   3   5   5  117.49    2.82
   3   5   5  119.80    2.90
   3   5   5  116.68    2.96
   4  -5   5   30.20    0.91
  -4  -5  -5   28.99    0.98
  -4  -5  -5   30.50    1.03
  -4  -5  -5   28.30    0.89
   4  -5   5   28.78    0.79
   4   5   5   28.23    0.93
   4   5   5   30.33    0.89
   4   5   5   28.41    1.01
  -5  -5  -5   53.94    1.62
   5  -5   5   55.88    1.36
   5  -5   5   54.26    1.51
  -5  -5  -5   51.75    1.58
   5   5   5   54.59    1.43
   5   5   5   54.45    1.54
   5   5   5   54.52    1.63
   6  -5   5   16.24    0.69
   6  -5   5   17.80    0.61
  -6  -5  -5   17.97    0.76
  -6  -5  -5   17.63    0.79
   6   5   5   19.52    0.82
   6   5   5   17.37    0.72
   6   5   5   16.84    0.60
  -7  -5  -5   33.75    1.23
   7  -5   5   33.93    0.99
  -7  -5  -5   31.54    1.16
   7  -5   5   33.31    1.12
   7   5   5   32.99    0.95
   7   5   5   33.07    1.22
   8  -5   5   14.05    0.59
   8  -5   5   13.43    0.68
  -8  -5  -5   13.00    0.75
   8   5   5   12.92    0.74
   9  -5   5   11.22    0.56
  -9  -5  -5   12.27    0.73
   9  -5   5   10.44    0.64
   9   5   5   11.29    0.72
 -10  -5  -5   22.43    1.06
  10  -5   5   21.66    0.85
  10  -5   5   23.24    0.99
  10   5   5   21.07    1.06
  11  -5   5    1.89    0.38
 -11  -5  -5    1.79    0.41
  11  -5   5    1.67    0.31
  11   5   5    2.28    0.44
 -12  -5  -5    1.15    0.39
  12  -5   5    1.42    0.39
  12   5   5    0.90    0.38
  13  -5   5   11.20    0.80
 -13  -5  -5   13.82    0.92
  13   5   5   13.88    0.95
 -14  -5  -5    6.99    0.79
  14  -5   5    7.28    0.75
  14   5   5    6.34    0.77
 -18  -6   5    0.95    0.44
  18  -6  -5    0.67    0.39
  18   6  -5    0.23    0.40
 -17  -6   5    4.68    0.66
  17  -6  -5    4.21    0.59
  17   6  -5    4.02    0.63
 -16  -6   5   14.79    0.96
  16  -6  -5   15.51    0.88
  16   6  -5   14.82    0.93
 -15  -6   5    2.40    0.47
  15  -6  -5    1.79    0.40
  15   6  -5    2.45    0.46
 -14  -6   5    6.47    0.67
  14  -6  -5    6.47    0.61
  14  -6  -5    5.94    0.49
  14   6  -5    5.40    0.60
  13  -6  -5   -0.06    0.14
 -13  -6   5    0.28    0.25
  13  -6  -5   -0.04    0.20
  13   6  -5   -0.23    0.18
  12  -6  -5   35.68    1.14
 -12  -6   5   39.25    1.42
  12  -6  -5   37.93    1.29
  12   6  -5   37.22    1.35
 -12   6   5   36.23    1.20
  11  -6  -5   19.49    0.73
  11  -6  -5   23.18    0.88
 -11  -6   5   19.83    0.93
 -11   6   5   20.72    0.82
  11   6  -5   20.56    0.90
  10  -6  -5   55.02    1.47
 -10  -6   5   57.05    1.76
  10  -6  -5   56.71    1.62
 -10   6   5   54.96    1.60
  10   6  -5   55.30    1.68
   9  -6  -5    0.05    0.14
  -9  -6   5    0.18    0.19
  -9   6   5   -0.11    0.12
   9   6  -5    0.20    0.17
  -8  -6   5    2.78    0.31
   8  -6  -5    2.74    0.29
  -8  -6   5    2.60    0.33
  -8   6   5    3.33    0.35
   8   6  -5    2.77    0.31
  -7  -6   5    7.05    0.44
  -7  -6   5    6.67    0.36
   7  -6  -5    6.91    0.38
  -7  -6   5    6.82    0.39
   7   6  -5    7.18    0.42
  -7   6   5    6.35    0.42
   6  -6  -5  123.11    2.87
  -6  -6   5  119.89    2.75
  -6  -6   5  118.71    2.91
  -6  -6   5  121.58    2.96
  -6   6   5  120.52    2.96
  -6   6   5  112.56    2.75
   6   6  -5  122.33    2.90
   5  -6  -5   22.05    0.69
  -5  -6   5   20.36    0.64
  -5  -6   5   19.73    0.68
  -5  -6   5   20.83    0.73
  -5   6   5   20.17    0.60
  -5   6   5   21.63    0.79
   5   6  -5   19.26    0.66
  -4  -6   5   87.43    2.14
   4  -6  -5   86.94    2.11
   4  -6  -5   89.44    2.14
  -4  -6   5   87.48    2.02
  -4  -6   5   90.43    2.18
  -4   6   5   84.45    2.06
  -4   6   5   87.39    2.25
   4   6  -5   88.25    2.10
   3  -6  -5    3.52    0.26
   3  -6  -5    3.26    0.22
  -3  -6   5    3.38    0.25
  -3  -6   5    3.26    0.19
  -3   6   5    3.41    0.32
   3   6  -5    3.25    0.20
  -3   6   5    3.19    0.22
   2  -6  -5   34.79    0.96
  -2  -6   5   33.51    0.81
   2  -6  -5   33.33    0.93
  -2  -6   5   32.15    0.92
  -2   6   5   32.61    1.04
  -2   6   5   31.31    0.91
  -1  -6   5   14.37    0.39
   1  -6  -5   14.22    0.52
   1  -6  -5   15.35    0.56
  -1  -6   5   15.14    0.50
  -1   6   5   14.18    0.60
  -1   6   5   14.36    0.39
  -1   6   5   14.76    0.39
  -1   6   5   14.37    0.52
   0  -6  -5   71.06    1.85
   0  -6   5   70.93    1.75
   0  -6   5   74.11    1.57
   0  -6  -5   74.71    1.85
   0   6   5   69.11    1.82
   0   6   5   72.96    1.89
   0   6   5   72.42    1.72
   1  -6   5    0.35    0.06
   1  -6   5    0.44    0.06
   1  -6   5    0.20    0.10
  -1  -6  -5    0.40    0.15
  -1  -6  -5    0.20    0.12
   1   6   5    0.23    0.13
   1   6   5    0.59    0.12
   1   6   5    0.47    0.15
   2  -6   5   44.17    1.01
  -2  -6  -5   42.87    1.27
  -2  -6  -5   43.89    1.30
   2  -6   5   45.33    1.16
   2   6   5   43.73    1.26
   2   6   5   42.74    1.19
   2   6   5   46.20    1.30
  -3  -6  -5   10.72    0.55
   3  -6   5   11.37    0.36
   3  -6   5   11.19    0.46
  -3  -6  -5   11.42    0.54
   3   6   5   11.77    0.55
   3   6   5   11.22    0.47
   3   6   5   12.85    0.54
  -4  -6  -5    4.71    0.43
  -4  -6  -5    4.34    0.39
   4  -6   5    5.08    0.32
   4  -6   5    4.84    0.24
   4   6   5    5.38    0.44
   4   6   5    4.08    0.30
   4   6   5    4.53    0.33
  -5  -6  -5    0.57    0.21
  -5  -6  -5    0.18    0.14
   5  -6   5    0.27    0.15
   5  -6   5    0.19    0.10
   5   6   5    0.44    0.20
   5   6   5    0.06    0.12
   5   6   5    0.31    0.13
   6  -6   5   53.54    1.37
  -6  -6  -5   52.58    1.67
   6  -6   5   55.49    1.53
   6   6   5   54.51    1.46
   6   6   5   53.44    1.66
   6   6   5   51.99    1.55
   7  -6   5   25.69    0.84
  -7  -6  -5   27.78    1.10
   7  -6   5   27.45    0.98
   7   6   5   26.50    0.86
   7   6   5   28.85    1.11
   8  -6   5   14.73    0.71
   8  -6   5   14.95    0.61
  -8  -6  -5   15.07    0.81
   8   6   5   13.91    0.79
   9  -6   5   -0.16    0.20
  -9  -6  -5    0.85    0.30
   9  -6   5    0.45    0.18
   9   6   5    0.67    0.29
 -10  -6  -5   11.43    0.75
  10  -6   5    9.89    0.64
  10  -6   5   10.89    0.57
  10   6   5   10.26    0.73
  11  -6   5    2.09    0.39
  11  -6   5    2.63    0.34
 -11  -6  -5    1.89    0.40
  11   6   5    2.54    0.46
  12  -6   5   16.93    0.93
 -12  -6  -5   19.88    1.09
  12   6   5   18.54    1.05
 -13  -6  -5    7.70    0.82
  13  -6   5    7.71    0.75
  13   6   5    8.75    0.85
 -14  -6  -5    0.24    0.36
  14  -6   5    0.90    0.36
  14   6   5    0.89    0.43
  17  -7  -5    8.55    0.79
 -17  -7   5    9.11    0.89
 -16  -7   5    1.63    0.44
  16  -7  -5    0.85    0.33
  16   7  -5    1.10    0.39
 -15  -7   5    5.49    0.68
  15  -7  -5    5.51    0.59
  15   7  -5    4.49    0.60
 -14  -7   5    1.30    0.37
  14  -7  -5    1.38    0.27
  14  -7  -5    1.11    0.33
  14   7  -5    0.61    0.32
  13  -7  -5   46.22    1.55
  13  -7  -5   46.62    1.39
 -13  -7   5   46.46    1.68
 -12  -7   5    2.81    0.43
  12  -7  -5    2.63    0.36
  12  -7  -5    2.16    0.29
 -12   7   5    2.24    0.33
  12   7  -5    2.30    0.38
  11  -7  -5   16.72    0.66
  11  -7  -5   18.62    0.79
 -11  -7   5   18.96    0.90
  11   7  -5   17.74    0.82
 -11   7   5   16.81    0.77
  10  -7  -5    0.21    0.17
 -10  -7   5    0.91    0.27
  10   7  -5    0.54    0.22
 -10   7   5    0.74    0.21
  -9  -7   5   32.12    1.15
   9  -7  -5   31.85    1.02
  -9   7   5   31.41    1.09
   9   7  -5   28.61    1.05
  -8  -7   5    6.66    0.47
   8  -7  -5    7.81    0.43
   8   7  -5    6.65    0.42
  -8   7   5    7.33    0.47
   7  -7  -5  240.49    5.51
  -7  -7   5  237.68    5.62
  -7  -7   5  238.22    5.31
  -7  -7   5  237.60    5.65
  -7   7   5  239.18    5.57
   7   7  -5  249.73    5.57
  -6  -7   5    0.66    0.14
  -6  -7   5    0.77    0.17
  -6  -7   5    0.59    0.18
   6  -7  -5    0.75    0.17
  -6   7   5    0.94    0.21
   6   7  -5    0.61    0.15
  -5  -7   5   11.90    0.45
  -5  -7   5   12.28    0.50
  -5  -7   5   12.27    0.53
   5  -7  -5   12.15    0.48
  -5   7   5   10.62    0.57
   5   7  -5   12.18    0.47
  -4  -7   5    0.89    0.15
  -4  -7   5    1.33    0.20
   4  -7  -5    0.87    0.16
  -4  -7   5    1.02    0.14
  -4   7   5    1.14    0.22
   4   7  -5    1.01    0.15
  -3  -7   5   73.12    1.70
  -3  -7   5   76.76    1.87
   3  -7  -5   73.63    1.85
   3  -7  -5   72.76    1.83
  -3   7   5   74.44    2.00
  -2  -7   5    4.83    0.21
   2  -7  -5    5.06    0.29
  -2  -7   5    4.67    0.28
   2  -7  -5    4.71    0.30
  -2   7   5    4.88    0.27
  -2   7   5    5.27    0.38
   1  -7  -5   61.26    1.63
   1  -7  -5   62.99    1.62
  -1  -7   5   62.48    1.37
  -1  -7   5   63.20    1.55
  -1   7   5   61.86    1.57
  -1   7   5   62.01    1.73
   0  -7  -5    3.41    0.31
   0  -7  -5    4.13    0.28
   0  -7   5    3.76    0.24
   0   7   5    3.63    0.35
   0   7   5    3.66    0.29
  -1  -7  -5    2.61    0.29
   1  -7   5    2.60    0.21
  -1  -7  -5    2.72    0.28
   1   7   5    2.36    0.29
   1   7   5    2.52    0.26
   1   7   5    2.56    0.17
   2  -7   5    6.87    0.33
  -2  -7  -5    7.50    0.41
  -2  -7  -5    6.67    0.42
   2   7   5    8.00    0.45
   2   7   5    7.57    0.43
   2   7   5    7.39    0.33
  -3  -7  -5   85.55    2.28
  -3  -7  -5   82.32    2.24
   3  -7   5   84.58    1.87
   3  -7   5   86.98    2.08
   3   7   5   87.04    2.13
   3   7   5   86.46    2.21
   3   7   5   85.26    2.25
  -4  -7  -5   13.99    0.63
   4  -7   5   13.25    0.53
   4  -7   5   12.95    0.41
  -4  -7  -5   12.76    0.65
   4   7   5   13.79    0.55
   4   7   5   13.30    0.64
   4   7   5   13.81    0.61
   5  -7   5   11.68    0.52
   5  -7   5   11.39    0.41
  -5  -7  -5   12.02    0.66
   5   7   5   11.57    0.63
   5   7   5   12.15    0.54
   5   7   5   11.85    0.56
   6  -7   5    0.61    0.19
   6  -7   5    0.73    0.14
  -6  -7  -5    0.43    0.21
   6   7   5    0.98    0.20
   6   7   5    0.31    0.16
   6   7   5    0.52    0.22
   7  -7   5    0.98    0.24
   7  -7   5    1.50    0.21
  -7  -7  -5    1.54    0.33
   7   7   5    1.17    0.22
   7   7   5    0.94    0.27
   8  -7   5    0.15    0.13
  -8  -7  -5    0.40    0.24
   8  -7   5    0.02    0.18
   8   7   5    0.52    0.26
  -9  -7  -5   81.67    2.48
   9  -7   5   81.17    2.28
   9  -7   5   82.09    2.09
   9   7   5   79.31    2.44
  10  -7   5    0.60    0.27
 -10  -7  -5    0.54    0.31
  10  -7   5    0.58    0.21
  10   7   5    0.76    0.32
 -11  -7  -5    3.24    0.52
  11  -7   5    3.18    0.44
  11  -7   5    3.52    0.40
  11   7   5    3.06    0.51
  12  -7   5    0.29    0.29
 -12  -7  -5   -0.01    0.30
  12  -7   5    0.19    0.23
  12   7   5    0.44    0.36
  13  -7   5   15.23    0.90
 -13  -7  -5   13.26    0.96
  13   7   5   15.33    1.00
  14  -7   5   -0.06    0.30
 -14  -7  -5    0.56    0.39
  14   7   5    0.30    0.37
 -17  -8   5    0.30    0.35
  17  -8  -5   -0.19    0.27
  16  -8  -5   14.85    0.89
 -16  -8   5   14.28    0.97
 -15  -8   5   -0.06    0.27
  15  -8  -5    0.40    0.28
  15  -8  -5   -0.18    0.19
  14  -8  -5    1.84    0.36
  14  -8  -5    1.65    0.29
 -14  -8   5    1.64    0.40
  13  -8  -5    5.29    0.53
  13  -8  -5    5.53    0.45
 -13  -8   5    5.43    0.62
  12  -8  -5   21.21    0.90
  12  -8  -5   21.94    0.81
 -12  -8   5   21.52    1.05
 -12   8   5   22.72    0.92
 -11  -8   5    2.34    0.41
  11  -8  -5    2.38    0.28
  11  -8  -5    2.47    0.34
 -11   8   5    1.98    0.33
  11   8  -5    2.60    0.39
  10  -8  -5   49.04    1.46
 -10  -8   5   48.61    1.63
  10   8  -5   47.52    1.53
 -10   8   5   50.49    1.55
   9  -8  -5    0.46    0.18
  -9  -8   5    0.44    0.24
  -9   8   5    0.32    0.19
   9   8  -5    0.52    0.20
   8  -8  -5    2.01    0.25
  -8  -8   5    1.67    0.31
   8   8  -5    0.86    0.20
  -8   8   5    1.88    0.30
   7  -8  -5    8.52    0.42
  -7  -8   5    8.00    0.42
  -7  -8   5    8.73    0.52
  -7   8   5    7.79    0.50
  -6  -8   5   52.14    1.42
  -6  -8   5   51.52    1.48
   6  -8  -5   47.25    1.35
  -6  -8   5   49.09    1.33
  -6   8   5   51.05    1.54
   5  -8  -5    1.05    0.18
  -5  -8   5    0.99    0.16
  -5  -8   5    1.04    0.19
  -5  -8   5    0.85    0.20
  -5   8   5    1.01    0.24
  -4  -8   5   54.80    1.37
  -4  -8   5   57.51    1.53
   4  -8  -5   57.06    1.48
  -4   8   5   55.48    1.65
   3  -8  -5    6.99    0.37
  -3  -8   5    6.34    0.36
  -3  -8   5    6.47    0.28
  -3   8   5    7.94    0.48
   2  -8  -5    0.15    0.13
  -2  -8   5    0.08    0.06
  -2  -8   5   -0.12    0.10
  -2   8   5    0.15    0.14
   1  -8  -5    8.62    0.41
  -1  -8   5    9.82    0.39
  -1   8   5   10.33    0.55
   0  -8   5   99.58    2.29
   0  -8  -5   94.39    2.41
   0  -8  -5   96.55    2.43
   0   8   5   93.89    2.34
   0   8   5   99.02    2.52
   1  -8   5   39.10    1.00
  -1  -8  -5   38.17    1.17
  -1  -8  -5   35.47    1.12
   1   8   5   36.15    1.09
   1   8   5   38.70    1.22
  -2  -8  -5   36.66    1.16
   2  -8   5   36.95    1.00
  -2  -8  -5   38.13    1.21
   2   8   5   36.98    0.95
   2   8   5   38.49    1.14
   2   8   5   37.88    1.21
  -3  -8  -5   -0.13    0.15
   3  -8   5    0.13    0.11
   3   8   5    0.08    0.08
   3   8   5    0.16    0.16
   3   8   5    0.02    0.12
   4  -8   5    8.60    0.40
  -4  -8  -5    8.80    0.56
   4  -8   5    8.25    0.29
   4   8   5    8.85    0.51
   4   8   5    7.20    0.48
   4   8   5    9.08    0.41
  -5  -8  -5    0.94    0.26
   5  -8   5    0.63    0.17
   5  -8   5    0.69    0.12
   5   8   5    0.79    0.21
   5   8   5    0.91    0.18
   5   8   5    0.65    0.23
   6  -8   5   48.64    1.37
   6  -8   5   46.40    1.20
  -6  -8  -5   46.25    1.56
   6   8   5   45.14    1.51
   6   8   5   47.86    1.42
   6   8   5   45.89    1.37
   7  -8   5    3.07    0.34
   7  -8   5    2.59    0.25
  -7  -8  -5    3.30    0.45
   7   8   5    2.09    0.38
   7   8   5    2.95    0.34
   8  -8   5   20.20    0.72
  -8  -8  -5   18.53    0.96
   8  -8   5   21.22    0.84
   8   8   5   19.22    0.95
   9  -8   5   -0.03    0.19
  -9  -8  -5   -0.18    0.24
   9  -8   5   -0.13    0.12
   9   8   5   -0.24    0.22
 -10  -8  -5    7.98    0.75
  10  -8   5    8.05    0.49
  10  -8   5    7.32    0.55
  10   8   5    8.04    0.74
 -11  -8  -5    0.29    0.29
  11  -8   5    0.37    0.20
  11  -8   5    0.49    0.28
  11   8   5    0.08    0.28
  12  -8   5   18.87    0.98
  12  -8   5   20.29    0.89
 -12  -8  -5   21.18    1.16
 -13  -8  -5    0.76    0.41
  13  -8   5    0.39    0.31
 -16  -9   5    0.27    0.36
  16  -9  -5    0.93    0.36
 -15  -9   5    9.82    0.89
  15  -9  -5    7.68    0.55
  15  -9  -5    8.85    0.74
 -14  -9   5    4.23    0.59
  14  -9  -5    3.30    0.44
  14  -9  -5    3.03    0.37
  13  -9  -5   14.07    0.74
 -13  -9   5   14.11    0.87
  13  -9  -5   14.51    0.66
 -12  -9   5    2.64    0.44
  12  -9  -5    2.34    0.30
  12  -9  -5    2.78    0.38
 -12   9   5    2.83    0.40
 -11  -9   5    1.02    0.32
  11  -9  -5    1.07    0.26
  11  -9  -5    0.85    0.19
 -11   9   5    0.83    0.26
 -10  -9   5   -0.20    0.19
  10  -9  -5    0.03    0.16
 -10   9   5    0.09    0.19
   9  -9  -5   14.42    0.63
  -9  -9   5   14.45    0.75
  -9   9   5   14.43    0.74
  -8  -9   5    3.59    0.41
   8  -9  -5    4.07    0.34
  -8   9   5    3.64    0.43
  -7  -9   5   37.89    1.25
   7  -9  -5   36.87    1.10
  -7   9   5   38.57    1.31
  -6  -9   5    1.69    0.22
  -6  -9   5    1.77    0.28
   6  -9  -5    1.88    0.23
  -6   9   5    1.55    0.29
   5  -9  -5   14.81    0.57
  -5  -9   5   13.59    0.52
  -5  -9   5   15.36    0.63
  -5   9   5   15.48    0.74
   4  -9  -5    2.53    0.26
  -4  -9   5    3.10    0.30
  -4  -9   5    2.46    0.22
  -4   9   5    2.77    0.36
   3  -9  -5  164.36    3.78
  -3  -9   5  158.77    3.52
  -3  -9   5  163.06    3.79
  -3   9   5  158.77    3.97
  -2  -9   5    0.71    0.10
   2  -9  -5    0.72    0.18
  -2  -9   5    0.77    0.16
  -2   9   5    0.77    0.22
  -1  -9   5   75.03    1.89
   1  -9  -5   77.97    2.00
  -1   9   5   80.02    2.17
   0  -9  -5    1.58    0.24
   0  -9   5    2.12    0.20
   0   9   5    1.54    0.28
   1  -9   5    5.23    0.28
  -1  -9  -5    5.28    0.39
   1   9   5    5.18    0.47
  -2  -9  -5   24.59    0.91
   2  -9   5   23.33    0.70
   2   9   5   25.36    0.96
  -3  -9  -5   60.39    1.75
   3  -9   5   57.65    1.48
   3   9   5   59.02    1.74
   3   9   5   58.42    1.39
  -4  -9  -5    0.17    0.20
   4  -9   5    0.33    0.08
   4  -9   5    0.55    0.16
   4   9   5    0.52    0.12
   4   9   5    0.44    0.20
   5  -9   5   36.07    0.93
   5  -9   5   38.24    1.10
  -5  -9  -5   40.63    1.36
   5   9   5   36.10    1.07
   5   9   5   37.70    1.26
   6  -9   5    1.27    0.23
   6  -9   5    1.12    0.16
  -6  -9  -5    1.28    0.31
   6   9   5    1.07    0.25
   6   9   5    1.56    0.22
   7  -9   5   29.21    0.88
  -7  -9  -5   28.64    1.21
   7  -9   5   31.03    1.02
   7   9   5   31.01    1.08
   8  -9   5    1.95    0.32
   8  -9   5    1.64    0.23
  -8  -9  -5    1.75    0.39
   9  -9   5   15.33    0.75
   9  -9   5   15.07    0.64
  -9  -9  -5   14.51    0.88
  10  -9   5    0.37    0.19
  10  -9   5    0.41    0.25
 -10  -9  -5    0.43    0.31
  11  -9   5    0.39    0.28
 -11  -9  -5    0.44    0.35
  11  -9   5    0.68    0.24
 -12  -9  -5    3.98    0.63
  12  -9   5    3.39    0.49
  12  -9   5    3.06    0.41
  13  -9   5    2.05    0.43
 -13  -9  -5    1.82    0.49
  16 -10  -5   18.54    0.97
 -16 -10   5   17.01    1.12
 -15 -10   5    2.60    0.53
  15 -10  -5    3.16    0.47
  15 -10  -5    2.23    0.35
  14 -10  -5    0.07    0.19
 -14 -10   5   -0.03    0.28
  14 -10  -5    0.38    0.29
  13 -10  -5    3.14    0.35
 -13 -10   5    3.95    0.58
  13 -10  -5    2.85    0.40
  12 -10  -5   10.10    0.60
 -12 -10   5    9.09    0.79
  12 -10  -5    9.12    0.50
 -12  10   5   10.10    0.64
  11 -10  -5    1.19    0.27
 -11 -10   5    1.11    0.34
 -11  10   5    1.12    0.30
 -10 -10   5   16.46    0.87
  10 -10  -5   17.73    0.73
 -10  10   5   17.61    0.85
   9 -10  -5    0.83    0.22
  -9 -10   5    1.02    0.31
  -9  10   5    0.65    0.25
   8 -10  -5    2.30    0.27
  -8 -10   5    2.68    0.38
  -8  10   5    2.56    0.39
  -7 -10   5    0.07    0.17
   7 -10  -5    0.27    0.15
  -7  10   5    0.07    0.16
   6 -10  -5   21.12    0.72
  -6 -10   5   20.34    0.72
  -6 -10   5   20.96    0.84
  -6  10   5   21.48    0.94
  -5 -10   5   14.95    0.55
  -5 -10   5   15.74    0.66
   5 -10  -5   13.98    0.56
  -5  10   5   13.11    0.72
   4 -10  -5   57.65    1.53
  -4 -10   5   57.53    1.59
  -4 -10   5   58.20    1.43
  -4  10   5   55.97    1.77
   3 -10  -5    4.59    0.32
  -3 -10   5    4.39    0.24
  -3 -10   5    4.45    0.32
  -3  10   5    4.82    0.49
  -2 -10   5    0.34    0.14
  -2 -10   5    0.26    0.08
  -2  10   5   -0.11    0.15
   1 -10  -5    3.75    0.34
  -1 -10   5    3.78    0.27
  -1  10   5    3.26    0.42
   0 -10   5   45.54    1.19
   0 -10  -5   45.44    1.35
   0  10   5   45.65    1.49
  -1 -10  -5   32.94    1.10
   1 -10   5   32.19    0.88
   1  10   5   31.95    1.18
  -2 -10  -5   20.17    0.81
   2 -10   5   18.72    0.59
   2  10   5   18.88    0.86
  -3 -10  -5    0.08    0.18
   3 -10   5    0.41    0.13
   3  10   5    0.11    0.17
   4 -10   5   18.13    0.61
  -4 -10  -5   17.00    0.82
   4  10   5   16.49    0.80
  -5 -10  -5   13.42    0.74
   5 -10   5   12.40    0.40
   5 -10   5   12.52    0.52
   5  10   5   12.21    0.43
   5  10   5   13.18    0.69
   6 -10   5   30.18    0.83
  -6 -10  -5   29.91    1.22
   6 -10   5   29.99    0.97
   6  10   5   30.33    0.90
   6  10   5   31.08    1.14
   7 -10   5    6.43    0.34
   7 -10   5    6.53    0.43
  -7 -10  -5    6.39    0.64
   7  10   5    6.17    0.38
   7  10   5    7.38    0.51
  -8 -10  -5    3.88    0.54
   8 -10   5    2.43    0.27
   8 -10   5    2.92    0.36
   9 -10   5    4.96    0.39
   9 -10   5    5.07    0.48
  -9 -10  -5    5.05    0.62
  10 -10   5    5.12    0.51
  10 -10   5    4.91    0.44
 -10 -10  -5    6.43    0.71
  11 -10   5    7.95    0.66
  11 -10   5    6.67    0.54
 -11 -10  -5    8.00    0.82
 -12 -10  -5   11.39    1.01
  12 -10   5   11.75    0.68
  12 -10   5   11.24    0.73
 -15 -11   5    4.61    0.67
  15 -11  -5    3.87    0.44
  15 -11  -5    4.24    0.52
  14 -11  -5    0.38    0.28
 -14 -11   5    1.18    0.41
  14 -11  -5    1.08    0.27
  13 -11  -5   11.52    0.66
 -13 -11   5   11.10    0.81
  13 -11  -5   11.08    0.58
  12 -11  -5    4.24    0.38
  12 -11  -5    5.15    0.47
 -12 -11   5    4.91    0.61
 -12  11   5    4.39    0.54
  11 -11  -5    4.40    0.43
 -11 -11   5    3.88    0.52
 -11  11   5    5.20    0.56
  10 -11  -5    0.17    0.19
 -10 -11   5    0.27    0.25
 -10  11   5    0.01    0.21
   9 -11  -5   16.00    0.66
  -9 -11   5   17.27    0.86
  -9  11   5   14.67    0.81
  -8 -11   5    3.51    0.44
   8 -11  -5    3.66    0.33
  -8  11   5    3.44    0.46
   7 -11  -5   36.22    1.09
  -7 -11   5   36.05    1.26
  -7  11   5   36.53    1.35
   6 -11  -5   11.53    0.51
  -6 -11   5   11.72    0.62
  -6 -11   5   11.14    0.51
  -6  11   5   11.74    0.70
  -5 -11   5    3.57    0.36
  -5 -11   5    3.76    0.30
   5 -11  -5    3.23    0.30
  -5  11   5    2.58    0.40
  -4 -11   5    0.31    0.17
  -4 -11   5    0.06    0.10
   4 -11  -5    0.07    0.14
  -4  11   5    0.20    0.20
  -3 -11   5   12.28    0.45
  -3 -11   5   13.44    0.56
  -3  11   5   12.73    0.74
  -2 -11   5   46.19    1.11
   2 -11  -5   43.43    1.33
  -2 -11   5   46.85    1.28
  -2  11   5   47.95    1.58
  -1 -11   5   20.20    0.67
   1 -11  -5   20.46    0.77
  -1  11   5   20.54    0.93
   0 -11  -5    0.22    0.16
   0 -11   5    0.31    0.12
   0  11   5    0.22    0.21
  -1 -11  -5    1.11    0.25
   1 -11   5    1.00    0.15
   1  11   5    0.86    0.27
   2 -11   5   32.33    0.89
  -2 -11  -5   33.34    1.17
   2  11   5   33.87    1.26
   3 -11   5   44.75    1.17
  -3 -11  -5   46.14    1.50
   3  11   5   45.45    1.54
   4 -11   5   23.40    0.73
  -4 -11  -5   23.22    1.00
   4  11   5   22.58    1.00
   5 -11   5   13.53    0.54
   5 -11   5   13.59    0.41
  -5 -11  -5   14.10    0.78
   5  11   5   13.72    0.75
   6 -11   5    4.31    0.25
   6 -11   5    5.80    0.37
  -6 -11  -5    5.02    0.57
   6  11   5    5.10    0.53
   7 -11   5    0.00    0.10
  -7 -11  -5   -0.36    0.21
   7 -11   5   -0.06    0.17
   7  11   5   -0.24    0.18
   7  11   5    0.12    0.10
   8 -11   5   14.85    0.58
   8 -11   5   14.82    0.67
  -8 -11  -5   14.86    0.89
   8  11   5   13.98    0.56
   9 -11   5   32.75    1.04
  -9 -11  -5   32.08    1.42
   9 -11   5   33.76    1.15
  10 -11   5    0.42    0.20
  10 -11   5    0.07    0.23
 -10 -11  -5    0.27    0.32
 -11 -11  -5    4.40    0.64
  11 -11   5    4.38    0.43
  11 -11   5    4.83    0.52
 -14 -12   5    1.40    0.45
  14 -12  -5    1.02    0.27
  14 -12  -5    1.15    0.31
  13 -12  -5    0.27    0.24
  13 -12  -5   -0.04    0.17
 -13 -12   5    0.06    0.30
 -12 -12   5    8.71    0.81
  12 -12  -5    8.87    0.50
  12 -12  -5    8.40    0.55
 -12  12   5    8.32    0.74
 -11 -12   5   16.13    0.94
 -11  12   5   17.41    0.93
  10 -12  -5   19.09    0.78
 -10 -12   5   20.32    1.01
 -10  12   5   21.49    1.01
   9 -12  -5   12.60    0.59
  -9 -12   5   13.33    0.78
  -9  12   5   13.81    0.81
  -8 -12   5    2.34    0.38
   8 -12  -5    2.59    0.29
  -8  12   5    2.58    0.42
  -7 -12   5    3.66    0.44
   7 -12  -5    3.00    0.31
  -7  12   5    3.55    0.48
   6 -12  -5   17.23    0.67
  -6 -12   5   18.93    0.81
  -6  12   5   19.60    0.96
  -5 -12   5   21.02    0.73
   5 -12  -5   20.26    0.72
  -5 -12   5   20.39    0.83
  -5  12   5   20.61    0.99
   4 -12  -5   12.48    0.54
  -4 -12   5   12.50    0.59
  -4 -12   5   11.79    0.49
  -4  12   5   12.15    0.75
  -3 -12   5    0.77    0.15
  -3 -12   5    0.88    0.20
   3 -12  -5    0.56    0.19
  -3  12   5    0.97    0.28
  -2 -12   5    7.28    0.31
   2 -12  -5    7.44    0.45
  -2 -12   5    7.70    0.41
  -2  12   5    6.49    0.63
   1 -12  -5   25.57    0.92
  -1 -12   5   26.38    0.80
  -1 -12   5   24.91    0.65
  -1  12   5   26.44    1.13
   0 -12  -5    8.71    0.54
   0 -12   5    9.43    0.40
   0  12   5    9.71    0.67
  -1 -12  -5    4.76    0.46
   1 -12   5    4.52    0.26
   1  12   5    4.25    0.52
  -2 -12  -5    1.80    0.32
   2  12   5    1.84    0.37
  -3 -12  -5    0.61    0.25
   3  12   5    0.59    0.25
  -4 -12  -5    1.77    0.35
   4  12   5    2.09    0.38
  -5 -12  -5   10.33    0.69
   5  12   5   10.53    0.69
   6 -12   5   10.26    0.38
  -6 -12  -5   10.06    0.71
   6  12   5   11.22    0.72
  -7 -12  -5    6.25    0.67
   7 -12   5    6.41    0.33
   7  12   5    5.77    0.60
   8 -12   5    1.57    0.22
  -8 -12  -5    1.50    0.42
  -9 -12  -5    0.87    0.38
   9 -12   5    0.64    0.19
 -10 -12  -5    0.10    0.31
  10 -12   5    0.32    0.20
 -11 -12  -5    9.74    0.94
  11 -12   5    9.24    0.56
  13 -13  -5   10.16    0.58
 -13 -13   5   12.11    1.01
 -12 -13   5    4.98    0.65
  12 -13  -5    5.02    0.42
 -12  13   5    5.22    0.62
 -11 -13   5    0.80    0.34
 -11  13   5    1.30    0.38
  10 -13  -5    1.99    0.30
 -10 -13   5    1.31    0.38
 -10  13   5    1.78    0.40
  -9 -13   5    9.84    0.70
   9 -13  -5   10.81    0.53
  -9  13   5    9.91    0.83
   8 -13  -5   30.78    0.99
  -8 -13   5   30.95    1.23
  -8  13   5   31.55    1.32
  -7 -13   5    2.17    0.37
   7 -13  -5    2.86    0.30
  -7  13   5    2.48    0.45
  -6 -13   5    3.34    0.40
   6 -13  -5    3.26    0.32
  -6  13   5    3.04    0.47
   5 -13  -5    0.44    0.17
  -5 -13   5    0.70    0.22
  -5 -13   5    0.63    0.18
  -5  13   5    0.56    0.27
  -4 -13   5   31.27    0.93
  -4 -13   5   31.84    1.05
   4 -13  -5   29.83    0.99
  -4  13   5   30.99    1.31
  -3 -13   5    5.82    0.39
   3 -13  -5    5.57    0.41
  -3 -13   5    4.57    0.29
  -3  13   5    4.81    0.58
   2 -13  -5   26.53    0.93
  -2 -13   5   25.58    0.74
  -2 -13   5   26.08    0.86
  -2  13   5   27.09    1.20
   1 -13  -5    2.52    0.33
  -1 -13   5    2.11    0.17
  -1 -13   5    1.93    0.23
  -1  13   5    2.28    0.42
   0 -13  -5    1.23    0.27
   0  13   5    0.56    0.27
  -1 -13  -5    0.23    0.22
   1  13   5   -0.30    0.15
  -2 -13  -5    5.04    0.50
   2  13   5    5.02    0.57
  -3 -13  -5    4.25    0.49
   3  13   5    4.30    0.55
  -4 -13  -5   19.20    0.93
   4  13   5   16.28    0.92
  -5 -13  -5    2.94    0.48
   5  13   5    3.42    0.50
   6 -13   5    3.15    0.21
  -6 -13  -5    2.16    0.45
   6  13   5    3.36    0.50
   7 -13   5    0.51    0.15
  -7 -13  -5    0.72    0.35
   7  13   5    0.81    0.33
  -8 -13  -5    8.54    0.81
   8 -13   5    9.15    0.44
  -9 -13  -5    4.92    0.66
   9 -13   5    3.73    0.35
  10 -13   5   13.60    0.64
 -10 -13  -5   14.49    0.98
  12 -14  -5    2.83    0.34
 -12 -14   5    2.89    0.55
 -11 -14   5    7.77    0.77
 -11  14   5    8.85    0.82
 -10 -14   5   -0.20    0.26
 -10  14   5    0.29    0.32
  -9 -14   5    8.30    0.73
  -9  14   5    9.64    0.84
  -8 -14   5   -0.14    0.23
  -8  14   5    0.19    0.28
  -7 -14   5    6.37    0.59
  -7  14   5    6.02    0.67
  -6 -14   5    0.33    0.23
  -6  14   5    0.35    0.27
  -5 -14   5   29.00    1.08
   5 -14  -5   29.22    0.96
  -5  14   5   29.37    1.31
  -4 -14   5   -0.02    0.19
  -4 -14   5    0.06    0.14
   4 -14  -5    0.03    0.17
  -4  14   5    0.26    0.27
  -3 -14   5    0.55    0.19
  -3 -14   5    0.60    0.16
   3 -14  -5    0.96    0.23
  -3  14   5    0.62    0.31
   2 -14  -5    2.72    0.33
  -2 -14   5    2.72    0.29
  -2 -14   5    2.33    0.22
  -2  14   5    3.00    0.48
  -1 -14   5    8.37    0.33
   1 -14  -5    8.53    0.54
  -1  14   5    8.29    0.78
   0 -14  -5   11.89    0.65
   0  14   5   11.11    0.79
  -1 -14  -5   19.56    0.89
   1  14   5   20.61    1.06
  -2 -14  -5    7.55    0.57
   2  14   5    7.14    0.72
  -3 -14  -5   -0.01    0.23
   3  14   5   -0.06    0.23
  -4 -14  -5    7.11    0.67
   4  14   5    6.42    0.68
  -5 -14  -5    9.20    0.79
   5  14   5    9.13    0.81
  -6 -14  -5    0.76    0.32
   6 -14   5    0.57    0.12
   6  14   5    0.31    0.28
   7 -14   5   10.20    0.43
  -7 -14  -5   11.53    0.83
   7  14   5   10.69    0.78
   8 -14   5    0.77    0.19
  -8 -14  -5    1.42    0.42
   9 -14   5    0.02    0.16
 -11 -15   5    0.25    0.33
 -11  15   5    0.22    0.35
 -10 -15   5    2.20    0.47
 -10  15   5    1.93    0.46
  -9 -15   5    0.30    0.29
  -9  15   5    0.12    0.27
  -8 -15   5    9.89    0.70
  -8  15   5    8.71    0.84
  -7 -15   5    1.64    0.38
  -7  15   5    3.15    0.54
  -6 -15   5    2.87    0.40
  -6  15   5    2.10    0.47
  -5 -15   5    0.45    0.24
  -5  15   5    0.43    0.31
   4 -15  -5    1.10    0.24
  -4 -15   5    0.61    0.23
  -4  15   5    0.35    0.27
  -3 -15   5    0.18    0.15
   3 -15  -5    0.55    0.22
  -3 -15   5    0.41    0.21
  -3  15   5    0.36    0.31
   2 -15  -5   23.00    0.89
  -2 -15   5   22.47    0.71
  -2  15   5   21.56    1.14
   1 -15  -5    3.83    0.43
  -1 -15   5    3.27    0.24
  -1  15   5    2.85    0.51
   0 -15  -5    4.03    0.46
   0  15   5    3.31    0.54
  -1 -15  -5   -0.28    0.20
   1  15   5   -0.13    0.22
  -2 -15  -5   20.03    0.94
   2  15   5   21.70    1.12
  -3 -15  -5    1.87    0.39
   3  15   5    1.09    0.34
  -4 -15  -5   16.71    0.92
   4  15   5   16.91    1.00
  -5 -15  -5    0.15    0.29
   5  15   5    0.11    0.28
  -6 -15  -5    0.42    0.34
   6  15   5   -0.03    0.28
  -7 -15  -5   -0.01    0.31
   7 -15   5    0.02    0.12
   7  15   5   -0.16    0.28
  -9 -16   5   -0.03    0.28
  -9  16   5    0.50    0.34
  -8 -16   5    7.87    0.72
  -8  16   5    7.52    0.83
  -7 -16   5    1.05    0.33
  -7  16   5    0.97    0.40
  -6 -16   5   -0.01    0.27
  -6  16   5   -0.35    0.26
  -5 -16   5   19.28    0.85
  -5  16   5   17.12    1.05
  -4 -16   5   -0.23    0.21
  -4  16   5   -0.01    0.26
  -3 -16   5    4.84    0.39
  -3  16   5    5.04    0.67
  -2 -16   5    0.70    0.18
   2 -16  -5    1.25    0.28
  -2  16   5    0.71    0.32
   1 -16  -5    8.21    0.57
  -1 -16   5    7.54    0.36
  -1  16   5    6.75    0.77
   0 -16   5    0.82    0.15
   0 -16  -5    0.72    0.28
   0  16   5    0.46    0.31
  -1 -16  -5   29.75    1.17
   1  16   5   28.77    1.39
  -2 -16  -5    0.54    0.30
   2  16   5    0.04    0.26
  -3 -16  -5    0.18    0.30
   3  16   5    0.16    0.29
  -4 -16  -5    2.59    0.47
   4  16   5    2.76    0.55
  -5 -16  -5   12.78    0.85
   5  16   5   12.22    0.89
  -7 -17   5    0.58    0.33
  -7  17   5    0.76    0.38
  -6 -17   5    2.01    0.38
  -6  17   5    2.47    0.55
  -5 -17   5    1.04    0.31
  -5  17   5    0.23    0.33
  -4  17   5    1.33    0.44
  -3  17   5    0.54    0.36
  -2 -17   5   17.93    0.67
  -2  17   5   17.17    1.09
  -1 -17   5    5.48    0.34
  -1  17   5    4.50    0.67
   0 -17  -5    2.34    0.40
   0 -17   5    2.18    0.22
   0  17   5    2.35    0.52
  -1 -17  -5    0.05    0.28
   1  17   5    0.19    0.29
  -2 -17  -5    5.94    0.62
   2  17   5    6.44    0.78
  -3 -17  -5    3.14    0.50
   3  17   5    2.85    0.57
  19   0  -6   -0.27    0.30
  18   0  -6   10.54    0.94
  17   0  -6    0.17    0.29
 -16   0   6   30.27    1.12
  16   0  -6   28.86    1.30
 -15   0   6   -0.03    0.25
  15   0  -6   -0.32    0.21
 -15   0   6   -0.08    0.18
 -14   0   6    0.43    0.24
 -14   0   6    0.70    0.22
  14   0  -6    0.44    0.26
 -13   0   6    0.06    0.15
  13   0  -6    0.20    0.21
 -13   0   6    0.03    0.19
 -12   0   6    3.14    0.40
 -12   0   6    3.92    0.37
  12   0  -6    4.69    0.48
  11   0  -6    0.05    0.18
 -11   0   6   -0.03    0.13
  11   0  -6   -0.04    0.12
 -11   0   6    0.08    0.17
  10   0  -6  138.19    3.15
  10   0  -6  133.23    3.33
 -10   0   6  130.47    3.29
  10   0  -6  132.68    3.37
 -10   0   6  135.66    3.36
   9   0  -6    0.00    0.10
   9   0  -6    0.16    0.16
  -9   0   6   -0.01    0.13
   9   0  -6    0.05    0.12
  -9   0   6    0.03    0.11
   8   0  -6   10.20    0.47
  -8   0   6   10.26    0.46
  -8   0   6    9.02    0.48
   8   0  -6   10.13    0.43
   8   0  -6    9.45    0.49
   7   0  -6    0.04    0.09
  -7   0   6    0.08    0.11
  -7   0   6   -0.01    0.08
   7   0  -6   -0.13    0.07
   7   0  -6    0.28    0.13
   6   0  -6  194.71    4.18
   6   0  -6  191.26    4.42
  -6   0   6  185.34    4.41
  -6   0   6  188.08    4.39
   5   0  -6   -0.08    0.07
  -5   0   6    0.08    0.10
  -5   0   6    0.01    0.08
   5   0  -6    0.13    0.11
  -4   0   6  483.58   10.47
   4   0  -6  465.75   10.41
  -4   0   6  459.65   10.42
   3   0  -6    0.07    0.09
  -3   0   6    0.16    0.11
   2   0  -6    0.94    0.15
  -2   0   6    0.97    0.16
  -1   0   6    0.07    0.08
  -1   0   6    0.10    0.10
   1   0  -6   -0.09    0.07
   0   0   6  197.30    4.57
   0   0   6  200.05    4.58
   1   0   6    0.13    0.11
   1   0   6    0.00    0.07
  -1   0  -6   -0.01    0.10
   2   0   6    9.38    0.46
  -2   0  -6    8.89    0.43
   2   0   6    9.48    0.42
   3   0   6    0.14    0.13
   3   0   6   -0.06    0.08
  -3   0  -6    0.17    0.13
   4   0   6   17.82    0.71
   4   0   6   15.78    0.46
   4   0   6   16.50    0.65
  -4   0  -6   17.46    0.63
  -4   0  -6   15.82    0.66
  -5   0  -6   -0.04    0.13
  -5   0  -6    0.00    0.10
   5   0   6   -0.07    0.12
   5   0   6    0.20    0.13
  -6   0  -6   49.78    1.42
   6   0   6   49.08    1.48
  -6   0  -6   49.47    1.50
   6   0   6   49.60    1.54
   7   0   6    0.22    0.18
  -7   0  -6   -0.13    0.11
  -7   0  -6    0.00    0.14
  -8   0  -6   28.78    1.10
  -8   0  -6   28.68    0.99
   8   0   6   30.68    1.17
   9   0   6    0.21    0.22
  -9   0  -6   -0.08    0.13
  -9   0  -6    0.02    0.20
  10   0   6    7.06    0.66
 -10   0  -6    6.47    0.43
 -10   0  -6    5.83    0.57
  11   0   6    0.44    0.29
  12   0   6   22.48    1.15
  13   0   6   -0.20    0.28
  14   0   6    0.91    0.38
  19  -1  -6    8.12    0.85
  19   1  -6    9.37    0.91
  18  -1  -6    1.32    0.41
  18   1  -6    1.13    0.43
  17  -1  -6    2.36    0.49
 -17  -1   6    3.79    0.44
  17   1  -6    3.38    0.54
 -16  -1   6    1.02    0.36
  16  -1  -6    0.73    0.33
 -16  -1   6    0.77    0.27
 -16   1   6    0.80    0.23
  16   1  -6    0.32    0.30
 -15  -1   6   16.32    0.88
 -15  -1   6   14.90    0.76
  15  -1  -6   16.62    0.90
  15   1  -6   15.80    0.89
 -15   1   6   17.66    0.74
 -14  -1   6    1.43    0.28
 -14  -1   6    1.81    0.36
  14  -1  -6    1.01    0.30
 -14   1   6    1.50    0.25
  14   1  -6    1.29    0.34
 -14   1   6    2.20    0.38
  13  -1  -6   67.62    2.12
 -13  -1   6   72.26    2.05
 -13  -1   6   72.96    2.15
 -13   1   6   69.78    1.97
  13   1  -6   72.70    2.17
 -13   1   6   76.99    2.13
 -12  -1   6    2.99    0.40
 -12  -1   6    3.17    0.35
  12  -1  -6    3.08    0.40
  12  -1  -6    3.70    0.36
 -12   1   6    3.29    0.33
 -12   1   6    3.17    0.39
  12   1  -6    2.97    0.40
  11  -1  -6    8.00    0.44
 -11  -1   6    7.83    0.46
  11  -1  -6    7.06    0.51
 -11  -1   6    7.02    0.50
 -11   1   6    7.97    0.43
  11   1  -6    7.51    0.51
 -11   1   6    6.70    0.47
 -10  -1   6   10.55    0.57
  10  -1  -6   10.22    0.57
  10  -1  -6   10.89    0.53
  10  -1  -6   10.86    0.50
 -10  -1   6   11.03    0.53
  10   1  -6   10.55    0.58
  10   1  -6   10.63    0.53
 -10   1   6   10.83    0.50
  10   1  -6   11.15    0.51
 -10   1   6   10.81    0.56
   9  -1  -6   50.61    1.43
   9  -1  -6   51.93    1.49
  -9  -1   6   50.92    1.49
   9  -1  -6   50.15    1.35
  -9  -1   6   49.87    1.42
   9   1  -6   48.57    1.48
   9   1  -6   47.68    1.41
  -9   1   6   49.68    1.45
  -9   1   6   48.49    1.38
   9   1  -6   51.28    1.35
  -8  -1   6    2.30    0.25
   8  -1  -6    2.44    0.29
  -8  -1   6    2.36    0.29
   8  -1  -6    2.11    0.24
   8  -1  -6    2.12    0.23
  -8   1   6    1.86    0.25
   8   1  -6    2.54    0.30
  -8   1   6    1.99    0.22
   8   1  -6    2.55    0.25
   8   1  -6    2.23    0.25
  -7  -1   6  172.16    4.05
   7  -1  -6  169.38    4.01
   7  -1  -6  176.26    3.81
   7  -1  -6  172.67    4.04
  -7  -1   6  169.43    4.02
   7   1  -6  172.56    4.05
   7   1  -6  166.00    4.01
  -7   1   6  168.54    3.99
   7   1  -6  174.14    3.81
  -7   1   6  166.82    4.02
  -6  -1   6   25.15    0.81
   6  -1  -6   24.11    0.71
  -6  -1   6   23.13    0.75
   6  -1  -6   23.49    0.78
  -6   1   6   22.43    0.77
   6   1  -6   24.30    0.71
   6   1  -6   23.92    0.79
  -6   1   6   24.20    0.74
  -5  -1   6    4.68    0.30
   5  -1  -6    4.42    0.29
  -5  -1   6    4.22    0.26
   5   1  -6    3.64    0.23
  -5   1   6    4.62    0.29
   5   1  -6    3.84    0.27
  -5   1   6    4.12    0.25
   4  -1  -6    1.40    0.18
  -4  -1   6    1.10    0.17
  -4   1   6    1.10    0.15
   4   1  -6    1.41    0.18
   4   1  -6    1.11    0.14
  -4   1   6    1.22    0.17
   3  -1  -6  226.98    5.15
  -3  -1   6  231.51    5.16
   3   1  -6  224.09    5.14
   3   1  -6  227.56    4.87
  -3   1   6  222.54    5.15
   2  -1  -6  155.97    3.67
  -2  -1   6  157.66    3.67
  -2   1   6  157.26    3.67
  -2   1   6  154.43    3.67
   2   1  -6  165.54    3.66
  -1  -1   6  234.36    5.34
  -1   1   6  237.19    5.36
   1   1  -6  230.71    5.32
  -1   1   6  239.29    5.37
   0  -1   6   12.58    0.47
   0  -1   6   12.26    0.48
   0   1  -6   13.38    0.49
   0   1   6   12.77    0.49
   0   1   6   13.27    0.52
   1  -1   6   19.13    0.67
  -1  -1  -6   19.06    0.68
  -1  -1  -6   19.82    0.66
   1  -1   6   19.70    0.65
  -1   1  -6   19.80    0.66
   1   1   6   19.94    0.67
   1   1   6   20.21    0.70
  -2  -1  -6   30.88    0.94
  -2  -1  -6   30.51    0.96
   2  -1   6   29.49    0.92
   2  -1   6   32.31    0.97
  -2   1  -6   32.67    0.95
   2   1   6   30.78    0.98
   2   1   6   33.11    0.97
   2   1   6   31.43    0.84
   3  -1   6  168.63    3.95
   3  -1   6  169.33    3.98
  -3  -1  -6  169.46    3.98
  -3  -1  -6  161.82    3.94
   3   1   6  165.25    3.70
  -3   1  -6  168.21    3.94
   3   1   6  171.57    4.01
   3   1   6  162.69    3.97
   4  -1   6   15.08    0.65
   4  -1   6   15.21    0.60
  -4  -1  -6   14.45    0.59
  -4  -1  -6   14.09    0.63
   4   1   6   15.53    0.67
   4   1   6   15.29    0.62
  -4   1  -6   14.94    0.61
   4   1   6   14.52    0.44
   5  -1   6   25.01    0.90
  -5  -1  -6   23.20    0.83
  -5  -1  -6   22.55    0.87
  -5   1  -6   24.17    0.85
   5   1   6   24.16    0.86
   5   1   6   23.03    0.90
   5   1   6   22.76    0.59
  -6  -1  -6    0.30    0.14
   6  -1   6    0.38    0.19
  -6  -1  -6    0.65    0.21
   6   1   6   -0.08    0.16
  -6   1  -6    0.33    0.17
   7  -1   6   25.35    1.00
  -7  -1  -6   24.92    0.90
  -7  -1  -6   25.04    0.98
   7   1   6   24.56    1.01
  -7   1  -6   24.37    0.93
  -8  -1  -6    2.37    0.31
   8  -1   6    2.66    0.38
  -8  -1  -6    3.15    0.41
   8   1   6    2.85    0.40
  -8   1  -6    2.92    0.37
  -9  -1  -6   47.90    1.50
  -9  -1  -6   48.15    1.60
   9  -1   6   48.72    1.65
   9   1   6   48.29    1.67
 -10  -1  -6    0.06    0.22
  10  -1   6    0.17    0.26
 -10  -1  -6   -0.27    0.13
  10   1   6    0.13    0.25
 -11  -1  -6    4.34    0.54
 -11  -1  -6    4.99    0.47
  11  -1   6    5.25    0.60
  11   1   6    4.61    0.58
  12  -1   6    2.35    0.46
 -12  -1  -6    2.75    0.37
  12   1   6    3.40    0.53
  13  -1   6   13.36    0.93
  13   1   6   17.36    1.02
  14  -1   6    1.20    0.43
  14   1   6    1.11    0.41
  19  -2  -6    0.04    0.32
  19   2  -6   -0.14    0.33
  18  -2  -6    0.75    0.39
  18   2  -6    0.66    0.38
 -17  -2   6    2.64    0.42
 -17  -2   6    2.77    0.51
  17  -2  -6    2.20    0.47
  17   2  -6    2.69    0.50
  16  -2  -6   29.90    1.33
 -16  -2   6   32.11    1.37
 -16  -2   6   32.01    1.24
 -16   2   6   33.05    1.06
  16   2  -6   32.26    1.39
 -15  -2   6    0.02    0.26
  15  -2  -6   -0.06    0.23
 -15  -2   6    0.37    0.23
  15   2  -6    0.00    0.25
 -15   2   6    0.25    0.16
  14  -2  -6    5.45    0.56
 -14  -2   6    6.01    0.52
 -14  -2   6    5.71    0.58
  14   2  -6    5.22    0.58
 -14   2   6    5.83    0.39
 -13  -2   6   -0.12    0.14
 -13  -2   6    0.41    0.23
  13  -2  -6    0.11    0.22
  13   2  -6    0.15    0.22
 -13   2   6    0.01    0.18
 -13   2   6   -0.12    0.11
 -12  -2   6   48.18    1.49
  12  -2  -6   49.15    1.56
  12  -2  -6   48.57    1.40
 -12  -2   6   48.46    1.57
  12   2  -6   46.51    1.56
 -12   2   6   47.16    1.49
 -12   2   6   47.28    1.37
  11  -2  -6   11.03    0.60
 -11  -2   6   10.38    0.55
  11  -2  -6   10.47    0.50
 -11  -2   6    9.94    0.60
 -11   2   6    9.34    0.53
 -11   2   6    9.76    0.47
  11   2  -6    9.74    0.59
  10  -2  -6   89.60    2.41
  10  -2  -6   90.82    2.23
 -10  -2   6   89.04    2.37
 -10  -2   6   92.50    2.44
 -10   2   6   91.03    2.28
  10   2  -6   90.39    2.37
 -10   2   6   90.84    2.36
  10   2  -6   88.21    2.43
   9  -2  -6   24.93    0.79
   9  -2  -6   24.60    0.84
   9  -2  -6   23.36    0.88
  -9  -2   6   24.86    0.86
  -9  -2   6   25.43    0.92
   9   2  -6   24.84    0.85
   9   2  -6   24.14    0.91
   9   2  -6   23.98    0.79
  -9   2   6   25.33    0.86
  -9   2   6   23.65    0.78
   8  -2  -6   18.17    0.61
   8  -2  -6   16.84    0.68
  -8  -2   6   16.82    0.65
   8  -2  -6   16.73    0.63
  -8  -2   6   17.73    0.71
  -8   2   6   16.93    0.60
   8   2  -6   17.26    0.70
   8   2  -6   17.19    0.61
  -8   2   6   16.67    0.65
   7  -2  -6    2.88    0.29
  -7  -2   6    2.71    0.26
   7  -2  -6    2.98    0.27
  -7  -2   6    3.49    0.33
   7   2  -6    2.89    0.29
   7   2  -6    3.11    0.25
  -7   2   6    3.00    0.28
  -7   2   6    3.00    0.22
   6  -2  -6   92.35    2.25
  -6  -2   6   92.98    2.27
  -6  -2   6   88.08    2.29
   6  -2  -6   92.60    2.27
  -6   2   6   93.65    2.22
   6   2  -6   88.51    2.11
  -6   2   6   88.60    2.25
   6   2  -6   93.84    2.29
  -5  -2   6   23.53    0.74
  -5  -2   6   25.17    0.79
   5  -2  -6   23.48    0.76
  -5   2   6   23.13    0.75
   5   2  -6   23.69    0.77
  -5   2   6   23.34    0.71
   5   2  -6   24.26    0.68
  -4  -2   6  187.96    4.36
   4  -2  -6  189.95    4.35
   4   2  -6  184.78    4.34
  -4   2   6  193.34    4.33
  -4   2   6  186.53    4.34
  -4   2   6  191.45    4.34
   3  -2  -6   25.72    0.78
  -3  -2   6   26.44    0.79
  -3   2   6   25.26    0.78
  -3   2   6   26.28    0.76
   3   2  -6   24.78    0.76
   2  -2  -6    0.08    0.10
  -2  -2   6    0.10    0.10
  -2   2   6    0.19    0.09
  -2   2   6    0.17    0.10
   2   2  -6    0.12    0.10
   1  -2  -6   92.98    2.19
  -1  -2   6   87.37    2.15
   1   2  -6   89.34    2.14
  -1   2   6   94.54    2.20
  -1   2   6   79.41    2.15
   0  -2  -6   54.73    1.45
   0  -2   6   56.03    1.45
   0   2   6   54.89    1.48
   0   2  -6   55.92    1.42
  -1  -2  -6   55.09    1.48
   1  -2   6   55.72    1.47
  -1  -2  -6   54.29    1.50
   1  -2   6   57.98    1.45
   1   2   6   55.22    1.48
   1   2   6   58.05    1.53
  -1   2  -6   54.23    1.43
   1   2   6   56.31    1.41
  -2  -2  -6   94.87    2.37
   2  -2   6   97.06    2.35
   2  -2   6   94.10    2.32
  -2  -2  -6   90.36    2.37
  -2   2  -6   93.63    2.30
   2   2   6   96.06    2.41
   2   2   6   95.29    2.37
   2   2   6   95.14    2.22
   3  -2   6    2.85    0.29
  -3  -2  -6    2.77    0.30
  -3  -2  -6    3.23    0.29
   3   2   6    2.77    0.31
   3   2   6    2.96    0.21
   3   2   6    2.65    0.27
  -3   2  -6    3.49    0.29
  -4  -2  -6    0.12    0.14
   4  -2   6    0.10    0.15
  -4  -2  -6    0.11    0.13
   4   2   6    0.01    0.13
  -4   2  -6    0.03    0.12
   4   2   6    0.05    0.10
   4   2   6   -0.02    0.08
  -5  -2  -6    0.52    0.17
  -5  -2  -6    0.13    0.15
   5  -2   6    0.68    0.20
   5   2   6    0.41    0.15
   5   2   6    0.73    0.22
  -5   2  -6    0.48    0.16
   5   2   6    0.43    0.10
  -6  -2  -6  123.84    3.11
  -6  -2  -6  115.13    3.05
   6  -2   6  121.27    3.09
   6   2   6  123.13    3.15
  -6   2  -6  119.33    3.00
  -7  -2  -6    0.13    0.18
   7  -2   6    0.30    0.21
  -7  -2  -6    0.24    0.16
   7   2   6    0.28    0.22
  -7   2  -6   -0.08    0.13
  -8  -2  -6   13.17    0.66
   8  -2   6   13.04    0.71
  -8  -2  -6   12.82    0.72
   8   2   6   14.45    0.78
  -9  -2  -6    0.12    0.24
   9  -2   6   -0.25    0.17
  -9  -2  -6   -0.05    0.15
   9   2   6   -0.18    0.20
  10  -2   6   19.30    0.97
 -10  -2  -6   18.55    0.85
 -10  -2  -6   21.52    1.00
  10   2   6   19.99    1.00
 -11  -2  -6    2.78    0.38
  11  -2   6    2.49    0.44
 -11  -2  -6    3.43    0.49
  11   2   6    2.29    0.43
 -12  -2  -6   36.89    1.34
  12  -2   6   37.97    1.53
  12   2   6   38.93    1.59
  13  -2   6    6.80    0.73
  13   2   6    6.58    0.77
  14  -2   6    0.41    0.37
  14   2   6    0.17    0.36
  19  -3  -6   19.14    1.15
  19   3  -6   19.96    1.22
[truncated: 488,226 more chars]
