# Supplementary material for: Crystal structure of 1-iodo-3-{[4-(tert-butyl­sulfan­yl)phen­yl]ethyn­yl}azulene
Source: Acta Crystallogr E Crystallogr Commun. 2015 Jul 4;71(Pt 8):o544–5. doi: 10.1107/S2056989015012542 (PMC4571388; doi:10.1107/S2056989015012542)
Supplement: Supplementary file 2 [file e-71-0o544-Isup2.hkl]

data_I                                                                          
_shelx_title ' Sefo_41_0m in P2(1)/n'                                           
_shelx_refln_list_code          4                                               
_shelx_F_calc_maximum      286.13                                               
_exptl_crystal_F_000       880.00                                               
_reflns_d_resolution_high  0.7307                                               
                                                                                
loop_                                                                           
 _space_group_symop_operation_xyz                                               
 'x, y, z'                                                                      
 '-x+1/2, y+1/2, -z+1/2'                                                        
 '-x, -y, -z'                                                                   
 'x-1/2, -y-1/2, z-1/2'                                                         
                                                                                
_cell_length_a    12.7222                                                       
_cell_length_b    11.9892                                                       
_cell_length_c    13.7895                                                       
_cell_angle_alpha  90.000                                                       
_cell_angle_beta  113.851                                                       
_cell_angle_gamma  90.000                                                       
                                                                                
_shelx_F_squared_multiplier     1.000                                           
                                                                                
loop_                                                                           
 _refln_index_h                                                                 
 _refln_index_k                                                                 
 _refln_index_l                                                                 
 _refln_F_squared_calc                                                          
 _refln_F_squared_meas                                                          
 _refln_F_squared_sigma                                                         
 _refln_observed_status                                                         
   2   0   0        400.89        344.84         6.08 o                         
   4   0   0      18467.94      18819.33       233.55 o                         
   6   0   0      15930.41      15882.92       162.72 o                         
   8   0   0        323.14        370.35        12.29 o                         
  10   0   0       5960.40       5984.98        82.35 o                         
  12   0   0       1348.90       1398.36        38.50 o                         
  14   0   0        134.56        119.54        19.53 o                         
   1   1   0       2797.60       2605.32        27.84 o                         
   2   1   0        427.52        422.65         5.73 o                         
   3   1   0      48021.80      49348.72       372.05 o                         
   4   1   0        813.92        874.44        10.31 o                         
   5   1   0       1369.23       1412.24        13.58 o                         
   6   1   0       1477.44       1537.24        15.25 o                         
   7   1   0       8660.49       8482.40        62.03 o                         
   8   1   0        756.44        857.90        11.59 o                         
   9   1   0       7813.23       7637.90        65.75 o                         
  10   1   0         18.04         10.95         4.51 o                         
  11   1   0        483.22        499.11        14.65 o                         
  12   1   0         14.01          5.98         6.10 o                         
  13   1   0       1848.06       1829.06        35.69 o                         
  14   1   0        353.15        380.06        18.65 o                         
  15   1   0       2070.01       2090.32        44.49 o                         
   0   2   0       7933.22       7781.22       157.51 o                         
   1   2   0       2738.58       2950.49        28.57 o                         
   2   2   0      23064.63      24679.22       189.99 o                         
   3   2   0      10985.17      12214.22       157.30 o                         
   4   2   0      13470.37      14300.16        95.91 o                         
   5   2   0       7567.07       7932.80        53.83 o                         
   6   2   0      21863.23      21931.05       154.85 o                         
   7   2   0       1432.36       1401.00        15.61 o                         
   8   2   0        909.76        951.09        12.86 o                         
   9   2   0       1347.79       1428.81        24.36 o                         
  10   2   0       2604.74       2550.71        33.06 o                         
  11   2   0        143.27        145.27         8.80 o                         
  12   2   0       8384.42       8220.62        90.65 o                         
  13   2   0         25.35         20.92         7.57 o                         
  14   2   0        332.46        366.90        16.67 o                         
  15   2   0         78.49         75.76        14.15 o                         
   1   3   0      10836.09      10966.93       109.29 o                         
   2   3   0       2997.72       2812.46        24.57 o                         
   3   3   0      21106.78      21947.47       170.89 o                         
   4   3   0          9.37         28.09         2.73 o                         
   5   3   0      11715.66      12993.50        88.96 o                         
   7   3   0       1212.52       1175.66        15.84 o                         
   8   3   0       7324.86       7285.32        57.58 o                         
   9   3   0      13583.89      13643.00       107.91 o                         
  10   3   0        511.36        484.54        13.05 o                         
  11   3   0         75.49         81.72         8.28 o                         
  12   3   0        996.07        944.69        27.64 o                         
  13   3   0       2593.27       2551.26        59.62 o                         
  14   3   0       2521.55       2610.07        55.03 o                         
  15   3   0        661.67        610.14        35.91 o                         
   0   4   0      13184.12      13107.46       167.65 o                         
   1   4   0       6637.90       6754.44       118.24 o                         
   2   4   0        519.02        469.50         9.77 o                         
   3   4   0        986.45       1128.38        13.25 o                         
   4   4   0       5484.86       5347.60        46.66 o                         
   5   4   0       7848.01       7638.28        69.87 o                         
   6   4   0      12951.30      12925.79        99.40 o                         
   7   4   0       1061.32        935.58        13.16 o                         
   8   4   0       1066.28       1155.59        18.25 o                         
   9   4   0         29.97         31.33         4.98 o                         
  10   4   0       3554.28       3598.03        51.55 o                         
  11   4   0       6945.08       7017.54        87.86 o                         
  12   4   0       1588.97       1599.87        37.07 o                         
  13   4   0        125.67        125.09        14.00 o                         
  14   4   0          2.47          3.95        12.51 o                         
  15   4   0       1061.23        992.12        41.48 o                         
   1   5   0        486.96        369.31         8.97 o                         
   2   5   0       6642.84       6015.83        65.01 o                         
   3   5   0      11587.78      12130.39        97.55 o                         
   4   5   0       5412.75       5676.12        49.52 o                         
   5   5   0        147.21        165.20         6.22 o                         
   6   5   0       2063.17       2230.96        24.17 o                         
   7   5   0       5728.82       6014.07        54.72 o                         
   8   5   0       6077.88       5961.53        72.66 o                         
   9   5   0        245.91        232.35         9.71 o                         
  10   5   0       1666.66       1711.47        31.83 o                         
  11   5   0        231.12        246.30        15.97 o                         
  12   5   0        599.26        604.75        23.77 o                         
  13   5   0         81.68         79.91        12.25 o                         
  14   5   0       1609.45       1595.89        49.69 o                         
  15   5   0        546.36        532.60        33.98 o                         
   0   6   0      13574.26      14052.79       224.80 o                         
   1   6   0      14438.41      14403.07       163.65 o                         
   2   6   0        914.65       1050.92        16.86 o                         
   3   6   0       3375.96       3771.71        80.89 o                         
   4   6   0       2123.09       2113.95        20.62 o                         
   5   6   0      11132.15      10866.14        90.71 o                         
   6   6   0        699.31        683.85        12.99 o                         
   7   6   0        649.25        645.92        12.54 o                         
   8   6   0          1.11          2.08         3.80 o                         
   9   6   0       3401.81       3392.12        42.52 o                         
  10   6   0        627.78        609.56        28.09 o                         
  11   6   0       4953.71       4756.45        73.17 o                         
  12   6   0        412.12        389.92        20.86 o                         
  13   6   0        770.17        784.62        31.19 o                         
  14   6   0         46.19         46.93        12.29 o                         
   1   7   0        179.10        198.87         7.61 o                         
   2   7   0      18115.85      17908.46       204.15 o                         
   3   7   0          1.15          0.42         3.71 o                         
   4   7   0       5930.41       5894.88        51.80 o                         
   5   7   0       1059.89       1109.02        17.90 o                         
   6   7   0        795.54        774.07        16.48 o                         
   7   7   0        815.45        895.69        18.81 o                         
   8   7   0       5601.74       5473.97        60.06 o                         
   9   7   0       1063.37       1037.16        19.77 o                         
  10   7   0        182.95        200.79        16.28 o                         
  11   7   0         33.76         15.46         8.60 o                         
  12   7   0        255.42        260.21        17.47 o                         
  13   7   0         13.60          2.59         9.62 o                         
  14   7   0        906.64        928.12        31.79 o                         
   0   8   0       1441.08       1585.21        56.41 o                         
   1   8   0       4703.45       4432.84        62.21 o                         
   2   8   0        168.85        194.55        16.74 o                         
   3   8   0         40.55         50.06         5.38 o                         
   4   8   0        312.79        293.28        10.18 o                         
   5   8   0       7673.89       7473.18        70.93 o                         
   6   8   0         28.69         25.34         4.44 o                         
   7   8   0       6305.18       6192.20        75.49 o                         
   8   8   0        465.24        503.93        14.30 o                         
   9   8   0       1191.77       1119.88        20.75 o                         
  10   8   0         36.28         36.46         8.39 o                         
  11   8   0       3522.54       3536.64        66.75 o                         
  12   8   0        461.88        422.67        21.72 o                         
  13   8   0        347.94        329.99        23.11 o                         
   1   9   0        720.20        745.49        29.16 o                         
   2   9   0       2003.66       1849.17        39.67 o                         
   3   9   0       1629.12       1599.43        36.79 o                         
   4   9   0       6018.79       6199.24        73.22 o                         
   5   9   0         20.18         23.58         4.92 o                         
   6   9   0         91.76        113.48        12.90 o                         
   7   9   0        423.05        459.01        19.65 o                         
   8   9   0       6194.72       6246.40        83.84 o                         
   9   9   0         39.93         51.87         6.99 o                         
  10   9   0       1845.96       1866.75        43.77 o                         
  11   9   0        166.62        174.73        15.64 o                         
  12   9   0       1418.86       1407.37        38.96 o                         
  13   9   0         16.36          8.87        12.93 o                         
   0  10   0        132.38        164.20        16.92 o                         
   1  10   0       5238.80       5333.96        71.28 o                         
   2  10   0         91.04         93.14        11.32 o                         
   3  10   0         87.03         80.13        10.85 o                         
   4  10   0        162.46        148.95        11.00 o                         
   5  10   0       5996.33       5681.12        71.92 o                         
   6  10   0       1284.77       1300.78        27.55 o                         
   7  10   0       2946.26       2997.20        56.53 o                         
   8  10   0         30.54         49.68        10.18 o                         
   9  10   0         45.56         44.12         9.94 o                         
  10  10   0        913.97        899.20        42.84 o                         
  11  10   0       2422.80       2445.76        66.93 o                         
  12  10   0        388.54        424.69        24.15 o                         
   1  11   0        133.30        124.49         9.25 o                         
   2  11   0       2994.06       2907.38        81.20 o                         
   3  11   0       1212.91       1236.61        34.93 o                         
   4  11   0       1230.59       1265.38        28.82 o                         
   5  11   0        529.00        530.61        20.67 o                         
   6  11   0         32.24         39.01         7.21 o                         
   7  11   0        494.41        547.70        34.34 o                         
   8  11   0       1163.58       1157.02        31.99 o                         
   9  11   0       1181.63       1126.14        25.53 o                         
  10  11   0        567.50        504.11        30.86 o                         
  11  11   0         31.24         26.58        12.15 o                         
   0  12   0       2487.46       2501.47        59.77 o                         
   1  12   0       4589.88       4464.91        64.72 o                         
   2  12   0       1375.54       1343.39        27.47 o                         
   3  12   0       1314.21       1326.76        57.64 o                         
   4  12   0       1807.49       1847.66        39.46 o                         
   5  12   0       2119.59       2192.19        52.30 o                         
   6  12   0       2065.57       2037.94        51.06 o                         
   7  12   0        102.16        103.91        33.41 o                         
   8  12   0          7.62        -17.79        11.86 o                         
   9  12   0        242.82        221.21        14.99 o                         
  10  12   0        770.63        771.01        79.84 o                         
   1  13   0        913.03        923.80        23.50 o                         
   2  13   0        458.66        475.86        25.69 o                         
   3  13   0       2269.25       2293.55        65.90 o                         
   4  13   0       1384.26       1301.19        41.00 o                         
   5  13   0        126.67        104.31        15.80 o                         
   6  13   0         64.49         36.08        12.88 o                         
   7  13   0       1096.34       1247.14        49.40 o                         
   8  13   0        140.58        143.31        23.29 o                         
   9  13   0        461.86        441.77        19.96 o                         
   0  14   0       4711.81       4644.35        98.62 o                         
   1  14   0         49.75         40.85        11.79 o                         
   2  14   0        303.81        322.96        22.41 o                         
   3  14   0         32.97         40.59        12.23 o                         
   4  14   0       1260.76       1340.43        42.06 o                         
   5  14   0          3.23         14.46        11.94 o                         
   6  14   0       2367.68       2561.82        93.29 o                         
   7  14   0        647.87        655.45        42.94 o                         
   8  14   0         11.39         -1.97        15.64 o                         
   1  15   0        809.78        845.64        32.63 o                         
   2  15   0         18.43         23.60        12.07 o                         
   3  15   0       1047.27       1099.17        47.36 o                         
   4  15   0          9.16        -22.94        15.29 o                         
   5  15   0        566.81        560.17        33.12 o                         
   6  15   0        669.74        596.08        41.24 o                         
   0  16   0        341.23        339.33        50.33 o                         
   1  16   0         26.60         30.37        18.41 o                         
   2  16   0        467.28        445.57        28.28 o                         
   3  16   0         15.30         19.98        12.61 o                         
 -15   0   1       1770.80       1814.77        58.59 o                         
 -13   0   1        760.87        790.75        29.60 o                         
 -11   0   1       6483.65       6270.63        86.92 o                         
  -9   0   1        181.65        152.37        13.85 o                         
  -7   0   1      13590.41      13818.70       144.03 o                         
  -5   0   1      12593.71      12627.26       129.15 o                         
  -3   0   1       1589.86       1465.55        17.59 o                         
  -1   0   1      23890.72      24013.30       308.13 o                         
   1   0   1       9627.51       9115.08       119.86 o                         
   3   0   1       2102.00       1995.13        24.72 o                         
   5   0   1      24549.49      24843.97       247.75 o                         
   7   0   1      12245.01      12304.01       130.59 o                         
   9   0   1       5450.20       5645.22        69.50 o                         
  11   0   1       8160.08       8084.77       126.75 o                         
  13   0   1         55.58         89.24        15.89 o                         
  15   0   1        477.05        502.48        58.15 o                         
 -16   1   1        389.53        405.15        51.52 o                         
 -15   1   1        139.91        123.82        13.34 o                         
 -14   1   1       3046.19       3107.07        50.91 o                         
 -13   1   1        414.24        477.99        24.19 o                         
 -12   1   1       1676.50       1798.48        40.36 o                         
 -11   1   1        628.86        609.71        21.13 o                         
 -10   1   1       2587.76       2531.50        27.69 o                         
  -9   1   1        729.89        716.15        12.03 o                         
  -8   1   1       5737.31       5505.35        54.96 o                         
  -7   1   1        415.98        491.51         8.72 o                         
  -6   1   1       2311.41       2155.31        20.53 o                         
  -5   1   1       1706.40       1954.61        18.19 o                         
  -4   1   1       2543.82       2187.48        17.87 o                         
  -3   1   1       3421.26       3441.33        25.18 o                         
  -2   1   1       6078.97       5721.50        45.93 o                         
  -1   1   1       3902.60       4063.39        32.43 o                         
   0   1   1        667.09        751.05         9.77 o                         
   1   1   1       7150.75       7935.41        62.11 o                         
   2   1   1      18773.16      19135.45       151.44 o                         
   3   1   1       2495.34       3007.05        20.84 o                         
   4   1   1      29310.42      29873.86       208.05 o                         
   5   1   1       1823.65       1996.93        19.16 o                         
   6   1   1       1674.14       1743.75        18.31 o                         
   7   1   1       1227.80       1223.86        15.27 o                         
   8   1   1      12835.17      12647.20        95.91 o                         
   9   1   1       1204.53       1264.09        18.27 o                         
  10   1   1       2611.40       2717.31        35.22 o                         
  11   1   1         84.92         70.97         7.33 o                         
  12   1   1       2087.80       2081.34        37.74 o                         
  13   1   1        664.80        706.69        22.31 o                         
  14   1   1       3092.07       2983.23        60.50 o                         
  15   1   1         14.35          7.55        16.71 o                         
 -16   2   1        358.11        392.37        28.20 o                         
 -15   2   1        624.70        652.78        21.53 o                         
 -14   2   1        103.12         89.92        10.00 o                         
 -13   2   1        501.85        519.58        19.09 o                         
 -12   2   1        309.14        323.84        13.62 o                         
 -11   2   1       2650.08       2626.60        34.43 o                         
 -10   2   1       2336.23       2249.84        29.92 o                         
  -9   2   1       4559.75       4533.27        42.44 o                         
  -8   2   1         17.02         16.59         3.03 o                         
  -7   2   1       3784.19       3636.74        30.01 o                         
  -6   2   1       3811.51       3859.43        30.55 o                         
  -5   2   1      16598.24      16548.04       106.90 o                         
  -4   2   1         41.01         45.08         2.35 o                         
  -3   2   1       5543.58       6831.28        55.89 o                         
  -2   2   1      15417.47      17361.03       119.89 o                         
  -1   2   1      31534.95      31736.51       309.59 o                         
   0   2   1       4669.15       4709.22        37.68 o                         
   1   2   1       1449.33       1194.09        13.15 o                         
   2   2   1       9576.52       9989.50        85.19 o                         
   3   2   1       4161.59       4261.46        34.12 o                         
   4   2   1       1452.86       1449.18        16.63 o                         
   5   2   1      11293.61      11545.63        83.63 o                         
   6   2   1       4309.15       4384.19        34.42 o                         
   7   2   1       4002.09       3903.91        36.31 o                         
   8   2   1        166.88        181.82         7.23 o                         
   9   2   1        173.11        206.95         9.34 o                         
  10   2   1        606.73        653.94        15.17 o                         
  11   2   1       3286.86       3114.83        42.77 o                         
  12   2   1        429.61        432.06        21.88 o                         
  13   2   1       1297.58       1311.02        34.48 o                         
  14   2   1        148.60        165.78        17.12 o                         
  15   2   1        349.00        358.86        26.68 o                         
 -16   3   1          8.97         24.07        15.80 o                         
 -15   3   1        442.22        410.91        31.40 o                         
 -14   3   1       1002.12       1041.17        32.98 o                         
 -13   3   1        677.52        669.44        22.56 o                         
 -12   3   1       1644.63       1608.15        27.03 o                         
 -11   3   1         83.05         92.67         7.11 o                         
 -10   3   1        378.44        392.10        14.08 o                         
  -9   3   1       1836.85       1820.45        20.06 o                         
  -8   3   1      10006.64       9633.62        91.73 o                         
  -7   3   1       9120.70       9189.61        78.44 o                         
  -6   3   1       1610.34       1390.49        14.85 o                         
  -5   3   1        561.81        497.59        10.34 o                         
  -4   3   1      14623.90      14603.61       103.33 o                         
  -3   3   1      13654.61      14000.26       118.25 o                         
  -2   3   1      37852.33      39984.92       328.10 o                         
  -1   3   1      11526.46      12334.92       136.57 o                         
   0   3   1        116.00        133.24         4.16 o                         
   1   3   1       2671.68       2835.98        28.91 o                         
   2   3   1      24576.47      25800.06       214.33 o                         
   3   3   1       3765.93       3583.50        29.87 o                         
   5   3   1       1460.62       1509.29        16.01 o                         
   6   3   1       1405.80       1440.51        18.71 o                         
   7   3   1       1451.74       1353.76        17.61 o                         
   8   3   1       4301.17       4396.40        42.44 o                         
   9   3   1       2840.18       2906.83        44.37 o                         
  10   3   1       2981.61       3014.68        46.10 o                         
  11   3   1         19.28         16.38         7.49 o                         
  12   3   1         93.75        102.93        11.24 o                         
  13   3   1       1189.47       1219.46        35.16 o                         
  14   3   1       2419.35       2352.02        52.10 o                         
  15   3   1        287.51        315.20        28.19 o                         
 -15   4   1        125.16        136.94        20.83 o                         
 -14   4   1        109.80        104.26        17.48 o                         
 -13   4   1       1132.83       1122.60        39.83 o                         
 -12   4   1       1528.29       1553.19        32.83 o                         
 -11   4   1       3909.52       3722.65        54.13 o                         
 -10   4   1       2435.41       2457.26        34.29 o                         
  -9   4   1       1318.74       1403.36        21.32 o                         
  -8   4   1          0.84          1.78         3.41 o                         
  -7   4   1       2018.04       2064.87        21.81 o                         
  -6   4   1      14687.59      15070.04       121.75 o                         
  -5   4   1       6175.51       5927.10        55.56 o                         
  -4   4   1      21983.70      23660.91       185.16 o                         
  -3   4   1        233.48        360.07        10.78 o                         
  -2   4   1       6196.48       6380.63        57.14 o                         
  -1   4   1       8411.89       8206.02       107.50 o                         
   0   4   1      17299.82      17009.71       204.29 o                         
   1   4   1       4563.85       4474.57        48.72 o                         
   2   4   1        167.26        137.82         5.95 o                         
   3   4   1         63.19         68.73         4.16 o                         
   4   4   1        850.95        702.58        10.51 o                         
   5   4   1       3370.36       3197.48        35.01 o                         
   6   4   1        873.21        780.11        11.36 o                         
   7   4   1       2346.86       2229.86        25.13 o                         
   8   4   1        633.68        549.52        13.00 o                         
   9   4   1       1939.42       1872.98        32.51 o                         
  10   4   1       2241.33       2134.21        36.97 o                         
  11   4   1       1857.76       1835.14        35.13 o                         
  12   4   1        690.01        717.82        25.94 o                         
  13   4   1        201.49        205.88        21.36 o                         
  14   4   1        207.84        173.28        21.46 o                         
  15   4   1        271.76        328.82        28.87 o                         
 -15   5   1        693.79        731.44        39.14 o                         
 -14   5   1       1236.54       1291.78        43.82 o                         
 -13   5   1       1080.75       1095.85        31.38 o                         
 -12   5   1         48.95         47.68        15.78 o                         
 -11   5   1         62.25         66.16         9.83 o                         
 -10   5   1       2194.59       2228.24        32.44 o                         
  -9   5   1       4830.14       4707.57        57.37 o                         
  -8   5   1        338.00        342.45        10.44 o                         
  -7   5   1       9439.34       9458.54        86.65 o                         
  -6   5   1        358.72        448.24        10.03 o                         
  -5   5   1       1549.85       1571.22        19.67 o                         
  -4   5   1        280.33        311.30         9.70 o                         
  -3   5   1       9592.87       9208.94        75.84 o                         
  -2   5   1        869.56        668.93         8.93 o                         
  -1   5   1      10019.72      10578.55       107.29 o                         
   0   5   1       1542.68       1696.94        36.31 o                         
   1   5   1       5160.00       5289.91        57.44 o                         
   2   5   1       5501.98       5837.78        57.63 o                         
   3   5   1      20517.72      21344.66       168.33 o                         
   4   5   1       6680.54       6511.07        56.42 o                         
   5   5   1       4560.42       4725.57        43.86 o                         
   6   5   1        149.88        156.18         6.18 o                         
   7   5   1       2818.08       2669.04        34.34 o                         
   8   5   1       2389.07       2267.70        28.88 o                         
   9   5   1       2602.60       2728.25        41.80 o                         
  10   5   1       1146.97       1099.87        39.58 o                         
  11   5   1        148.32        141.45        13.28 o                         
  12   5   1         37.40         46.41        10.71 o                         
  13   5   1       1484.87       1506.02        77.41 o                         
  14   5   1        382.08        371.13        28.64 o                         
 -15   6   1          0.53          3.16        14.29 o                         
 -14   6   1         16.77         32.09        11.15 o                         
 -13   6   1        678.84        657.88        25.78 o                         
 -12   6   1       3761.73       3794.28        85.91 o                         
 -11   6   1        905.73        865.32        25.15 o                         
 -10   6   1       3269.37       3280.49        46.35 o                         
  -9   6   1        737.80        791.25        16.81 o                         
  -8   6   1       1300.39       1277.72        19.60 o                         
  -7   6   1       1137.65       1124.34        18.00 o                         
  -6   6   1       9653.98       9683.77        88.41 o                         
  -5   6   1        198.67        198.46         6.78 o                         
  -4   6   1       6576.99       6536.29        55.97 o                         
  -3   6   1       1192.88       1338.24        15.85 o                         
  -2   6   1        261.07        273.34         9.19 o                         
  -1   6   1          5.00          9.60         5.72 o                         
   0   6   1      11749.70      11150.65       112.47 o                         
   1   6   1       1278.97       1166.31        22.94 o                         
   2   6   1      10704.55      10982.21       114.63 o                         
   3   6   1       1345.01       1579.08        21.01 o                         
   4   6   1       7799.48       7882.74        63.10 o                         
   5   6   1       2436.17       2537.90        27.26 o                         
   6   6   1      13964.91      13710.24       106.21 o                         
   7   6   1        126.95        145.50         7.19 o                         
   8   6   1        180.69        202.92         8.95 o                         
   9   6   1        240.08        234.46        13.67 o                         
  10   6   1       3688.91       3701.39        59.62 o                         
  11   6   1       1259.97       1260.12        31.89 o                         
  12   6   1       1681.40       1693.49        39.24 o                         
  13   6   1          1.10         -2.35         9.30 o                         
  14   6   1        475.64        526.19        42.07 o                         
 -14   7   1         17.69         33.26        11.65 o                         
 -13   7   1       3580.90       3754.42        65.45 o                         
 -12   7   1          0.81         -3.77         8.21 o                         
 -11   7   1        258.89        256.80        15.75 o                         
 -10   7   1        507.53        475.80        16.33 o                         
  -9   7   1       6364.40       6463.79        71.48 o                         
  -8   7   1        870.92        871.76        16.87 o                         
  -7   7   1       1830.81       1709.59        23.49 o                         
  -6   7   1         38.54         34.33         5.39 o                         
  -5   7   1        436.72        459.44        10.32 o                         
  -4   7   1         19.22         13.90         2.73 o                         
  -3   7   1      11994.74      11640.47       101.59 o                         
  -2   7   1       1393.96       1441.58        26.13 o                         
  -1   7   1      12347.23      13079.83       170.48 o                         
   0   7   1         72.67         91.03         6.69 o                         
   1   7   1       1631.90       1668.71        30.45 o                         
   2   7   1        168.80        157.00         9.71 o                         
   3   7   1      15281.57      15081.37       156.47 o                         
   4   7   1        149.65        159.52         5.20 o                         
   5   7   1       3798.69       3791.58        37.45 o                         
   6   7   1        139.96        144.21         7.01 o                         
   7   7   1       4111.89       4154.09        47.06 o                         
   8   7   1        104.26        109.41        10.93 o                         
   9   7   1       6920.13       6864.62        92.41 o                         
  10   7   1        123.17         99.37        11.19 o                         
  11   7   1          3.45          4.11         8.39 o                         
  12   7   1         31.71         52.60        10.91 o                         
  13   7   1       1264.11       1268.72        35.42 o                         
  14   7   1        270.19        277.39        21.25 o                         
 -14   8   1         21.09         15.67        15.97 o                         
 -13   8   1         24.87         13.73         9.80 o                         
 -12   8   1       2147.70       2124.87        43.78 o                         
 -11   8   1        286.07        252.10        16.11 o                         
 -10   8   1       3576.22       3620.34        55.34 o                         
  -9   8   1         49.03         54.75         6.37 o                         
  -8   8   1        274.70        296.07        12.57 o                         
  -7   8   1         18.07          5.02         5.02 o                         
  -6   8   1       6442.64       6400.57        67.77 o                         
  -5   8   1        638.95        658.86        12.73 o                         
  -4   8   1       5015.34       4857.73        44.07 o                         
  -3   8   1       1072.80       1142.68        45.55 o                         
  -2   8   1       2202.95       2345.54        30.44 o                         
  -1   8   1        322.39        319.04        10.12 o                         
   0   8   1      11778.54      11364.79       118.44 o                         
   1   8   1        211.23        218.01        13.95 o                         
   2   8   1       3267.56       3294.12        83.41 o                         
   3   8   1       1669.82       1691.41        30.98 o                         
   4   8   1       2707.76       2519.16        31.64 o                         
   5   8   1        980.15       1013.03        14.98 o                         
   6   8   1       7658.27       7871.79        81.43 o                         
   7   8   1          6.29          9.42         4.00 o                         
   8   8   1        512.98        540.53        15.98 o                         
   9   8   1        998.95        964.48        24.52 o                         
  10   8   1       1430.53       1437.96        32.56 o                         
  11   8   1        483.82        442.79        21.46 o                         
  12   8   1       2161.93       2176.44        45.59 o                         
  13   8   1         29.05          9.50        10.56 o                         
 -13   9   1       1385.99       1336.23        47.72 o                         
 -12   9   1        547.01        522.71        25.15 o                         
 -11   9   1        497.78        529.24        26.42 o                         
 -10   9   1         23.66         26.21         6.63 o                         
  -9   9   1       2820.92       2904.50        40.85 o                         
  -8   9   1        142.24        158.80        13.67 o                         
  -7   9   1       5987.45       6025.67        93.85 o                         
  -6   9   1        534.37        487.26        20.79 o                         
  -5   9   1        356.30        355.43        10.82 o                         
  -4   9   1        281.41        302.03        14.24 o                         
  -3   9   1      16567.94      16001.78       174.21 o                         
  -2   9   1        445.42        415.68        16.06 o                         
  -1   9   1       3380.37       3462.31        49.13 o                         
   0   9   1        179.94        195.30         8.11 o                         
   1   9   1       5527.09       5507.17        62.34 o                         
   2   9   1        866.50        937.11        36.58 o                         
   3   9   1      10524.55      10773.51       154.13 o                         
   4   9   1       1729.70       1694.07        33.33 o                         
   5   9   1         60.09         57.98        11.27 o                         
   6   9   1        175.55        178.91        18.66 o                         
   7   9   1       1465.27       1396.93        25.22 o                         
   8   9   1        763.96        790.14        17.41 o                         
   9   9   1       2184.63       2245.29        47.47 o                         
  10   9   1         73.53         62.55        21.08 o                         
  11   9   1       1936.09       1870.32        44.92 o                         
  12   9   1        130.45        130.49        26.26 o                         
 -12  10   1       1309.62       1392.89        42.34 o                         
 -11  10   1        227.89        211.19        16.56 o                         
 -10  10   1       1534.33       1561.53        36.37 o                         
  -9  10   1        442.90        490.49        23.13 o                         
  -8  10   1          0.44         -2.06         7.57 o                         
  -7  10   1         20.56          7.40        12.37 o                         
  -6  10   1       7642.54       7820.13       145.64 o                         
  -5  10   1        818.98        902.65        18.81 o                         
  -4  10   1       1879.79       1906.66        28.87 o                         
  -3  10   1        653.82        618.61        16.15 o                         
  -2  10   1       2909.20       2933.72        44.79 o                         
  -1  10   1       1378.67       1416.97        27.10 o                         
   0  10   1      11632.97      11595.04       139.73 o                         
   1  10   1       1955.45       1991.40        36.52 o                         
   2  10   1        691.37        752.56        25.03 o                         
   3  10   1        933.73        913.24        27.79 o                         
   4  10   1       2096.03       2087.12        46.37 o                         
   5  10   1        524.89        512.08        19.74 o                         
   6  10   1       2901.98       2872.69        46.93 o                         
   7  10   1        208.82        235.95        13.86 o                         
   8  10   1        299.10        319.58        13.36 o                         
   9  10   1          1.31          4.50         5.71 o                         
  10  10   1        986.15       1006.19        27.31 o                         
  11  10   1        560.67        520.24        23.57 o                         
  12  10   1       1272.92       1321.04        40.46 o                         
 -12  11   1       1074.71       1062.87        50.26 o                         
 -11  11   1        272.54        253.99        17.74 o                         
 -10  11   1          0.40          1.76         8.00 o                         
  -9  11   1       2083.94       2071.36        61.82 o                         
  -8  11   1       3273.36       3258.82        61.50 o                         
  -7  11   1        539.81        560.07        22.57 o                         
  -6  11   1       1557.76       1515.87        33.83 o                         
  -5  11   1          7.49         14.14         5.19 o                         
  -4  11   1       1797.57       1821.38        53.36 o                         
  -3  11   1        769.57        783.88        33.39 o                         
  -2  11   1       3290.10       3330.82        51.73 o                         
  -1  11   1       2875.78       2929.13        46.04 o                         
   0  11   1         16.58         16.22         5.84 o                         
   1  11   1         87.86         94.33         8.00 o                         
   2  11   1       1896.86       1888.81        43.77 o                         
   3  11   1       4768.93       4809.96        83.99 o                         
   4  11   1        358.93        378.28        17.83 o                         
   5  11   1       1885.98       1912.21        46.73 o                         
   6  11   1        495.23        484.63        26.55 o                         
   7  11   1        944.01        966.94        28.18 o                         
   8  11   1        459.25        428.49        14.61 o                         
   9  11   1       3784.14       3838.63        98.15 o                         
  10  11   1         50.47         49.34        10.26 o                         
  11  11   1         69.94         55.62        16.75 o                         
 -11  12   1       1669.98       1682.70        55.98 o                         
 -10  12   1        269.07        248.97        19.93 o                         
  -9  12   1        364.48        416.41        33.34 o                         
  -8  12   1        573.85        629.36        39.27 o                         
  -7  12   1       1032.55       1053.54        43.85 o                         
  -6  12   1       1111.35       1184.37        45.30 o                         
  -5  12   1       2458.15       2449.95        45.86 o                         
  -4  12   1         84.15         93.12        12.98 o                         
  -3  12   1        283.66        251.57        12.67 o                         
  -2  12   1        350.21        402.52        15.88 o                         
  -1  12   1       1546.34       1582.56        31.57 o                         
   0  12   1       2064.48       2022.30        36.55 o                         
   1  12   1       3092.04       3027.00        47.90 o                         
   2  12   1        974.21        976.42        31.41 o                         
   3  12   1        212.98        188.60        29.52 o                         
   4  12   1        400.09        401.08        19.50 o                         
   5  12   1       3538.11       3577.71        71.88 o                         
   6  12   1       4374.77       4485.49        84.64 o                         
   7  12   1        699.44        728.68        31.64 o                         
   8  12   1        160.37        164.01        22.61 o                         
   9  12   1        317.35        286.32        19.55 o                         
  10  12   1        370.38        322.47        22.76 o                         
 -10  13   1        224.73        223.90        19.24 o                         
  -9  13   1        240.53        233.97        33.85 o                         
  -8  13   1       1151.09       1243.22        50.92 o                         
  -7  13   1        187.91        154.00        22.71 o                         
  -6  13   1        151.39        150.42        21.73 o                         
  -5  13   1         83.58         89.65        14.79 o                         
  -4  13   1        230.93        253.63        15.99 o                         
  -3  13   1       1262.52       1280.77        29.89 o                         
  -2  13   1       1784.95       1771.39        34.55 o                         
  -1  13   1        203.70        239.66        13.87 o                         
   0  13   1       1214.80       1244.50        27.79 o                         
   1  13   1         14.95         23.64        10.59 o                         
   2  13   1       1630.51       1683.81        44.57 o                         
   3  13   1       2602.37       2524.92        85.42 o                         
   4  13   1       2551.76       2465.14        57.75 o                         
   5  13   1        296.85        323.87        23.69 o                         
   6  13   1          1.43         -4.07        10.50 o                         
   7  13   1        221.92        231.11        26.65 o                         
   8  13   1       3126.40       2982.03        82.78 o                         
   9  13   1        836.04        726.64        28.23 o                         
  -8  14   1          2.26          0.50        14.41 o                         
  -7  14   1        828.02        835.61        44.58 o                         
  -6  14   1        909.76        997.61        44.75 o                         
  -5  14   1       1865.99       1819.07        59.43 o                         
  -4  14   1        668.70        645.35        31.16 o                         
  -3  14   1        209.74        188.81        15.39 o                         
  -2  14   1        320.18        345.91        25.69 o                         
  -1  14   1       1283.06       1296.52        29.77 o                         
   0  14   1        173.52        189.62        12.89 o                         
   1  14   1       1997.99       1939.11        48.65 o                         
   2  14   1        288.29        314.75        22.93 o                         
   3  14   1         35.51         60.63        13.32 o                         
   4  14   1         42.76         39.06        13.50 o                         
   5  14   1       1953.24       2018.89        53.78 o                         
   6  14   1         10.30          1.89        11.46 o                         
   7  14   1        731.20        689.09        62.05 o                         
  -6  15   1       1227.35       1145.52        49.52 o                         
  -5  15   1         14.73          3.73        14.18 o                         
  -4  15   1       1112.27       1033.82        37.92 o                         
  -3  15   1        589.04        590.00        22.87 o                         
  -2  15   1       3497.94       3555.62        73.04 o                         
  -1  15   1          0.06         12.98        10.38 o                         
   0  15   1         15.67         15.38        13.56 o                         
   1  15   1        496.52        427.79        43.38 o                         
   2  15   1       1181.65       1166.60        88.42 o                         
   3  15   1          4.40        -12.16        13.50 o                         
   4  15   1       1534.26       1497.69        46.89 o                         
   5  15   1         41.37         45.86        14.80 o                         
   6  15   1         27.43         44.21        15.26 o                         
  -3  16   1          2.49          3.31        11.97 o                         
  -2  16   1         13.63         44.72         9.66 o                         
  -1  16   1       2134.96       2045.73        82.44 o                         
   0  16   1         80.77         40.32        19.94 o                         
   1  16   1       1143.53       1171.56        39.87 o                         
   2  16   1        173.30        175.03        20.28 o                         
   3  16   1        196.32        189.46        21.21 o                         
 -16   0   2       1048.24       1120.88        54.24 o                         
 -14   0   2       3192.18       3197.79       118.80 o                         
 -12   0   2       9000.92       8970.33       138.31 o                         
 -10   0   2      11503.02      11528.45       127.01 o                         
  -8   0   2        106.66        147.61         8.47 o                         
  -6   0   2      21098.53      20619.32       207.56 o                         
  -4   0   2      11358.30      10872.68       110.45 o                         
  -2   0   2      19742.39      20698.39       225.90 o                         
   0   0   2       1386.78       1171.75        47.90 o                         
   2   0   2       5285.08       5524.97        71.13 o                         
   4   0   2       2500.00       2646.99        33.17 o                         
   6   0   2      17849.08      18029.12       184.84 o                         
   8   0   2       3196.80       3232.17        44.76 o                         
  10   0   2       1638.29       1608.32        42.21 o                         
  12   0   2       7200.00       7305.08       119.99 o                         
  14   0   2        253.66        225.61        26.47 o                         
 -16   1   2         95.00         50.44        20.27 o                         
 -15   1   2       1094.96       1096.85        28.65 o                         
 -14   1   2        106.91        116.56        11.32 o                         
 -13   1   2       4538.37       4522.75        68.70 o                         
 -12   1   2         89.02         86.98         7.89 o                         
 -11   1   2        606.02        605.12        14.90 o                         
 -10   1   2         50.95         46.46         5.06 o                         
  -9   1   2      11021.45      10653.65        82.46 o                         
  -8   1   2       3863.02       3927.37        34.89 o                         
  -7   1   2      18669.59      19518.43       140.24 o                         
  -6   1   2        127.98        123.83         4.57 o                         
  -5   1   2       1665.43       1778.20        16.91 o                         
  -4   1   2         57.53         98.92         3.67 o                         
  -3   1   2      39000.32      40092.10       310.19 o                         
  -2   1   2        709.48        654.92         8.79 o                         
  -1   1   2      26917.08      27410.95       224.45 o                         
   0   1   2        459.94        520.13        10.91 o                         
   1   1   2         10.37         35.67         2.80 o                         
   2   1   2       3081.37       3387.58        26.35 o                         
   3   1   2      22858.65      22828.41       159.94 o                         
   4   1   2        585.83        739.50         8.76 o                         
   5   1   2       3749.03       3928.66        33.23 o                         
   6   1   2       1633.54       1823.23        22.45 o                         
   7   1   2       2958.61       2982.39        28.68 o                         
   8   1   2        689.00        732.10        13.99 o                         
   9   1   2       9300.81       9330.67        83.70 o                         
  10   1   2        416.95        384.44        13.32 o                         
  11   1   2         24.14         28.88         6.76 o                         
  12   1   2          0.85         -8.80         6.41 o                         
  13   1   2       1784.98       1755.47        35.56 o                         
  14   1   2        224.31        198.49        15.49 o                         
  15   1   2       1613.09       1642.73        69.86 o                         
 -16   2   2       1783.48       1858.56        90.91 o                         
 -15   2   2        658.94        669.76        22.11 o                         
 -14   2   2        271.50        249.16        15.89 o                         
 -13   2   2        147.00        154.67        11.99 o                         
 -12   2   2       1239.58       1229.82        22.21 o                         
 -11   2   2       1490.83       1428.64        23.26 o                         
 -10   2   2       5318.92       5329.76        48.89 o                         
  -9   2   2        163.24        130.19         5.88 o                         
  -8   2   2        100.08        139.56         5.50 o                         
  -7   2   2       2738.66       2967.98        25.52 o                         
  -6   2   2       9693.86       9862.47        69.62 o                         
  -5   2   2       6498.27       6623.37        49.77 o                         
  -4   2   2       3121.77       2649.12        22.02 o                         
  -3   2   2      10151.32      11628.90        87.64 o                         
  -2   2   2      17843.29      20582.02       133.36 o                         
  -1   2   2        875.89        838.93         8.05 o                         
   0   2   2      57074.11      58825.91       492.83 o                         
   1   2   2       7153.86       7513.23        65.20 o                         
   2   2   2      20526.67      21363.34       165.91 o                         
   3   2   2         22.08         45.77         2.57 o                         
   4   2   2       3048.08       2794.79        24.07 o                         
   5   2   2       2185.90       2160.03        21.82 o                         
   6   2   2      11611.88      11185.06        94.12 o                         
   7   2   2        335.01        284.82         8.30 o                         
   8   2   2        472.85        522.88        11.05 o                         
   9   2   2        218.79        244.84         9.86 o                         
  10   2   2       1715.67       1674.80        25.82 o                         
  11   2   2        930.27        954.27        20.79 o                         
  12   2   2       2214.97       2215.98        39.06 o                         
  13   2   2        489.46        448.78        24.25 o                         
  14   2   2        170.54        161.04        19.18 o                         
 -16   3   2          0.32          6.45        13.66 o                         
 -15   3   2       1330.04       1393.00        49.73 o                         
 -14   3   2        757.36        766.50        28.54 o                         
 -13   3   2       2472.38       2431.76        36.34 o                         
 -12   3   2        677.95        678.94        16.86 o                         
 -11   3   2        305.36        334.57        12.06 o                         
 -10   3   2       1335.64       1250.63        18.29 o                         
  -9   3   2       2617.25       2505.65        25.10 o                         
  -8   3   2       2454.59       2351.17        24.23 o                         
  -7   3   2       7221.78       7153.03        59.07 o                         
  -6   3   2       2039.43       2249.55        21.01 o                         
  -5   3   2       4295.26       4994.30        41.47 o                         
  -4   3   2       1639.97       1709.17        16.52 o                         
  -3   3   2      39762.24      41556.47       319.92 o                         
  -2   3   2      25261.82      26280.67       226.22 o                         
  -1   3   2       7149.20       6809.68        74.00 o                         
   0   3   2        221.12        203.91         4.54 o                         
   1   3   2       8383.43       8646.82        74.76 o                         
   2   3   2      13179.37      13643.13       116.35 o                         
   3   3   2      29144.78      29679.26       216.98 o                         
   4   3   2      12750.52      13309.40        95.35 o                         
   5   3   2       2885.58       3139.08        28.44 o                         
   6   3   2       1829.68       1924.90        27.10 o                         
   7   3   2       7019.53       7122.62        69.53 o                         
   8   3   2       2512.97       2511.75        42.98 o                         
   9   3   2       4425.02       4499.71        60.31 o                         
  10   3   2         16.52         11.89         6.78 o                         
  11   3   2        127.02        124.62        11.54 o                         
  12   3   2        546.10        545.54        22.35 o                         
  13   3   2        871.25        844.46        30.38 o                         
  14   3   2        506.49        482.77        26.59 o                         
 -16   4   2        230.79        264.37        26.55 o                         
 -15   4   2        482.31        491.10        32.51 o                         
 -14   4   2         83.86         91.59        16.83 o                         
 -13   4   2        178.82        183.41        15.28 o                         
 -12   4   2       1380.45       1318.39        29.07 o                         
 -11   4   2       1827.24       1808.50        33.37 o                         
 -10   4   2       2780.57       2740.99        37.05 o                         
  -9   4   2        124.03        114.48         6.54 o                         
  -8   4   2         90.80         91.75         7.03 o                         
  -7   4   2        548.65        543.74         9.64 o                         
  -6   4   2       4804.66       4647.44        45.95 o                         
  -5   4   2       1523.78       1103.06        15.59 o                         
  -4   4   2      18545.43      20076.04       157.95 o                         
  -3   4   2       5397.50       5753.62        47.63 o                         
  -2   4   2        439.50        412.44         6.35 o                         
  -1   4   2       3360.76       3228.24        36.12 o                         
   0   4   2      12065.26      11976.76       101.62 o                         
   1   4   2      12783.46      12910.53       107.71 o                         
   2   4   2       6828.45       7266.59        64.90 o                         
   3   4   2        102.50        155.18         8.16 o                         
   4   4   2        731.04        722.71        10.45 o                         
   5   4   2      12458.16      12470.70        96.06 o                         
   6   4   2       7423.60       7088.22        55.36 o                         
   7   4   2       5627.84       5695.38        52.64 o                         
   8   4   2        101.41        119.76         8.41 o                         
   9   4   2       1087.73       1136.74        24.73 o                         
  10   4   2        291.67        264.80        14.56 o                         
  11   4   2       1367.35       1409.86        30.63 o                         
  12   4   2       1326.12       1387.68        36.03 o                         
  13   4   2        557.24        531.02        32.56 o                         
  14   4   2         82.36         58.97        17.02 o                         
 -15   5   2        257.53        266.22        32.16 o                         
 -14   5   2       2163.89       2230.89        88.24 o                         
 -13   5   2        323.49        329.26        19.87 o                         
 -12   5   2       1041.22       1045.97        28.85 o                         
 -11   5   2        169.62        179.08        13.44 o                         
 -10   5   2         14.38         17.14         5.48 o                         
  -9   5   2       2637.97       2603.90        32.37 o                         
  -8   5   2       8988.33       8846.34        77.36 o                         
  -7   5   2       3981.90       3894.91        45.22 o                         
  -6   5   2          5.27         14.49         4.54 o                         
  -5   5   2       4495.51       4858.91        46.99 o                         
  -4   5   2       6527.62       6771.58        66.46 o                         
  -3   5   2       5672.46       5757.56        52.45 o                         
  -2   5   2      12959.57      13030.77       148.04 o                         
  -1   5   2       1448.04       1467.03        22.70 o                         
   0   5   2        701.85        643.55        13.20 o                         
   1   5   2       2493.47       2533.86        25.20 o                         
   2   5   2      11445.91      11363.97        91.99 o                         
   3   5   2        888.10        709.04        11.42 o                         
   4   5   2      11697.24      11673.23        96.38 o                         
   5   5   2       3663.73       3910.67        37.15 o                         
   6   5   2        922.07        967.45        14.74 o                         
   7   5   2       1436.13       1494.88        21.23 o                         
   8   5   2       7276.43       7477.66        80.54 o                         
   9   5   2       4374.99       4097.57        56.62 o                         
  10   5   2       1496.46       1428.30        33.17 o                         
  11   5   2        806.64        749.74        25.46 o                         
  12   5   2        534.70        539.80        24.29 o                         
  13   5   2        959.71        967.84        38.22 o                         
  14   5   2       1673.86       1781.54        54.55 o                         
 -15   6   2        701.66        743.47        45.55 o                         
 -14   6   2         73.30         82.16        14.95 o                         
 -13   6   2         24.86         10.76         9.04 o                         
 -12   6   2        474.28        479.64        29.69 o                         
 -11   6   2       7023.13       7075.60        97.72 o                         
 -10   6   2        325.78        354.51        20.61 o                         
  -9   6   2       2215.28       2126.42        28.41 o                         
  -8   6   2          0.39          0.78         5.17 o                         
  -7   6   2       3573.19       3568.46        39.12 o                         
  -6   6   2       3897.59       3944.22        41.04 o                         
  -5   6   2      17845.32      17710.16       164.29 o                         
  -4   6   2        612.59        621.38        15.07 o                         
  -3   6   2          2.22         10.15         2.59 o                         
  -2   6   2        269.14        216.96         8.60 o                         
  -1   6   2      13153.08      13215.63       170.85 o                         
   0   6   2        596.62        604.02         9.90 o                         
   1   6   2       9148.30       9103.88       112.75 o                         
   2   6   2        664.86        704.48        12.00 o                         
   3   6   2         90.18         82.41         4.05 o                         
   4   6   2        341.84        393.63         8.67 o                         
   5   6   2       4098.00       3905.15        38.43 o                         
   6   6   2        370.08        372.80         9.12 o                         
   7   6   2       3589.27       3627.16        37.49 o                         
   8   6   2       3240.65       3246.88        45.79 o                         
   9   6   2        140.43        111.29        15.91 o                         
  10   6   2        121.70        136.49        12.68 o                         
  11   6   2       4490.10       4574.42        84.43 o                         
  12   6   2        608.57        604.62        24.87 o                         
  13   6   2        360.42        354.97        22.29 o                         
 -15   7   2        120.20        100.05        23.79 o                         
 -14   7   2       2376.61       2325.91        63.13 o                         
 -13   7   2        225.22        206.11        22.67 o                         
 -12   7   2       2861.63       2742.42        50.79 o                         
 -11   7   2        129.73        151.71        13.90 o                         
 -10   7   2        975.55       1070.80        32.88 o                         
  -9   7   2          1.02         -0.08         6.35 o                         
  -8   7   2       9073.95       8908.60       100.72 o                         
  -7   7   2         46.65         43.15         5.18 o                         
  -6   7   2       1474.13       1548.29        23.00 o                         
  -5   7   2          0.24         10.96         4.03 o                         
  -4   7   2      10198.14      10328.11        91.81 o                         
  -3   7   2       2185.96       2248.57        26.79 o                         
  -2   7   2       9441.20       9141.30       124.85 o                         
  -1   7   2        533.35        571.51        13.62 o                         
   0   7   2       1545.22       1909.99        25.28 o                         
   1   7   2          4.50         -1.87         3.21 o                         
   2   7   2       6828.19       6474.41        95.00 o                         
   3   7   2        267.86        252.39         6.19 o                         
   4   7   2       3676.48       3652.06        35.50 o                         
   5   7   2       1138.14       1123.97        16.42 o                         
   6   7   2          1.10          9.96         3.26 o                         
   7   7   2        511.16        453.79        11.52 o                         
   8   7   2       8324.15       8429.67        87.57 o                         
   9   7   2         39.07         48.55         8.96 o                         
  10   7   2       4823.38       4719.63        91.69 o                         
  11   7   2         43.54         34.69        10.27 o                         
  12   7   2        180.96        169.29        15.97 o                         
  13   7   2         35.87         38.36        11.91 o                         
 -14   8   2        241.43        275.33        22.28 o                         
 -13   8   2        593.18        542.02        24.13 o                         
 -12   8   2         40.04         35.55         9.83 o                         
 -11   8   2       2195.12       2227.02        42.56 o                         
 -10   8   2        465.97        514.45        15.06 o                         
  -9   8   2       1632.76       1617.03        37.03 o                         
  -8   8   2        243.19        273.15        14.36 o                         
  -7   8   2        499.45        648.51        16.32 o                         
  -6   8   2       1592.35       1496.65        24.77 o                         
  -5   8   2       7988.19       7496.47        76.52 o                         
  -4   8   2        103.87        142.09         7.40 o                         
  -3   8   2        503.87        482.64        10.16 o                         
  -2   8   2        299.85        306.33        13.03 o                         
  -1   8   2       4085.46       3886.07        62.87 o                         
   0   8   2        456.07        471.53        10.82 o                         
   1   8   2      12479.21      12868.66       176.99 o                         
   2   8   2       2125.60       2167.94        31.45 o                         
   3   8   2          3.74          9.93         4.76 o                         
   4   8   2          0.42          4.35         3.14 o                         
   5   8   2       7063.25       7010.05        67.31 o                         
   6   8   2          4.03          1.90         6.48 o                         
   7   8   2       2379.98       2405.17        29.81 o                         
   8   8   2         20.83         18.75         5.19 o                         
   9   8   2        335.81        332.51        16.64 o                         
  10   8   2        114.91        117.21        12.05 o                         
  11   8   2       3084.61       3029.46        54.99 o                         
  12   8   2         30.33         26.17        10.75 o                         
  13   8   2        763.55        735.70        28.74 o                         
 -13   9   2        945.47        951.67        58.21 o                         
 -12   9   2        148.51        153.11        15.79 o                         
 -11   9   2         22.28         21.83         9.16 o                         
 -10   9   2       1182.01       1153.52        26.74 o                         
  -9   9   2        578.97        544.49        22.80 o                         
  -8   9   2       4017.09       3917.04        68.46 o                         
  -7   9   2        178.89        168.85        15.87 o                         
  -6   9   2       2711.91       2725.60        42.59 o                         
  -5   9   2        321.09        335.73        11.27 o                         
  -4   9   2       2110.81       2241.77        32.03 o                         
  -3   9   2        490.23        530.24        14.40 o                         
  -2   9   2      13496.19      13339.45       157.58 o                         
  -1   9   2        133.65        156.53         9.23 o                         
   0   9   2        416.41        349.75        11.28 o                         
   1   9   2        279.79        288.60        16.98 o                         
   2   9   2      11734.23      11667.72       165.46 o                         
   3   9   2        492.77        514.04        17.53 o                         
   4   9   2       4524.57       4544.95        82.65 o                         
   5   9   2          0.04          5.02         6.64 o                         
   6   9   2        614.23        639.17        18.10 o                         
   7   9   2        121.53        134.68         8.09 o                         
   8   9   2       4152.20       4232.56        54.05 o                         
   9   9   2        188.70        186.33        14.47 o                         
  10   9   2        564.17        546.72        23.72 o                         
  11   9   2         98.17         61.32        12.38 o                         
  12   9   2       1266.56       1286.90        38.80 o                         
 -13  10   2        292.00        276.99        27.04 o                         
 -12  10   2        180.38        175.29        16.60 o                         
 -11  10   2       1086.50       1095.07        31.47 o                         
 -10  10   2          2.79         15.04         7.17 o                         
  -9  10   2        444.81        389.69        25.58 o                         
  -8  10   2         77.93         67.10        10.71 o                         
  -7  10   2       1289.41       1226.22        31.05 o                         
  -6  10   2        377.47        360.41        20.54 o                         
  -5  10   2       2270.30       2186.36        41.96 o                         
  -4  10   2       2180.74       2075.39        31.12 o                         
  -3  10   2       1943.54       1854.63        28.30 o                         
  -2  10   2        208.84        251.02        12.07 o                         
  -1  10   2       3161.35       3071.31        46.67 o                         
   0  10   2       3105.61       3318.50        49.29 o                         
   1  10   2       3412.76       3273.97        48.40 o                         
   2  10   2        717.38        727.04        41.27 o                         
   3  10   2        157.51        167.86        16.86 o                         
   4  10   2        840.21        901.84        29.36 o                         
   5  10   2       6343.40       6393.33        85.77 o                         
   6  10   2        873.87        883.53        22.78 o                         
   7  10   2       2975.09       2912.07        43.08 o                         
   8  10   2          1.18          1.35         4.82 o                         
   9  10   2        323.29        288.13        14.39 o                         
  10  10   2        903.73        903.60        29.09 o                         
  11  10   2       1473.06       1455.01        39.42 o                         
 -12  11   2       1090.94       1137.19        34.33 o                         
 -11  11   2          4.37          3.23         8.50 o                         
 -10  11   2        467.99        461.07        28.69 o                         
  -9  11   2        603.64        604.29        25.91 o                         
  -8  11   2       2864.37       2869.56        62.30 o                         
  -7  11   2        826.20        798.49        24.91 o                         
  -6  11   2       1155.39       1090.92        28.41 o                         
  -5  11   2         44.65         51.78        11.02 o                         
  -4  11   2       2428.50       2518.13        36.58 o                         
  -3  11   2       2702.49       2657.77        43.78 o                         
  -2  11   2       2288.21       2295.90        39.34 o                         
  -1  11   2       1527.44       1498.46        29.53 o                         
   0  11   2         35.06         44.10         7.56 o                         
   1  11   2        233.27        259.33        11.69 o                         
   2  11   2        984.95        920.98        47.41 o                         
   3  11   2       4147.86       4142.14        75.84 o                         
   4  11   2       2768.87       2747.13        66.58 o                         
   5  11   2         13.22         27.50        10.91 o                         
   6  11   2          1.23          9.09         9.12 o                         
   7  11   2       2165.64       2173.03        40.94 o                         
   8  11   2       1747.71       1682.50        35.04 o                         
   9  11   2        792.24        809.28        29.35 o                         
  10  11   2        870.47        910.59        23.63 o                         
 -11  12   2       2014.63       1959.52        44.46 o                         
 -10  12   2       1437.39       1434.22        39.46 o                         
  -9  12   2        131.37        109.95        46.86 o                         
  -8  12   2         62.17         72.58        17.48 o                         
  -7  12   2       2301.03       2288.60        91.12 o                         
  -6  12   2       1653.59       1661.67        57.28 o                         
  -5  12   2       1658.92       1615.97        41.59 o                         
  -4  12   2       1219.55       1197.96        23.18 o                         
  -3  12   2        145.12        158.85         9.33 o                         
  -2  12   2       1823.07       1836.93        36.70 o                         
  -1  12   2       1174.03       1214.93        26.96 o                         
   0  12   2       5064.14       5110.79        72.43 o                         
   1  12   2        151.06        164.80        10.39 o                         
   2  12   2        158.08        148.61        15.66 o                         
   3  12   2         64.75         65.05        16.99 o                         
   4  12   2        243.01        276.84        20.85 o                         
   5  12   2        175.20        173.96        18.08 o                         
   6  12   2       2423.47       2468.50        57.62 o                         
   7  12   2        889.56        958.47        34.74 o                         
   8  12   2         21.73         31.03        16.92 o                         
   9  12   2        153.27        107.26        32.11 o                         
 -10  13   2        115.66        101.36        21.37 o                         
  -9  13   2       2487.31       2515.41        76.09 o                         
  -8  13   2       1431.15       1436.94        54.31 o                         
  -7  13   2       2488.65       2629.28        75.08 o                         
  -6  13   2          0.25         -7.76        11.61 o                         
  -5  13   2        720.10        702.54        40.35 o                         
  -4  13   2        911.54        900.13        26.31 o                         
  -3  13   2       4205.22       4294.31        56.25 o                         
  -2  13   2        515.29        498.54        38.58 o                         
  -1  13   2       1763.63       1689.46        39.96 o                         
   0  13   2        141.94        162.22        16.79 o                         
   1  13   2        843.60        812.30        51.55 o                         
   2  13   2       1656.64       1669.57        50.69 o                         
   3  13   2       1187.31       1220.09        38.73 o                         
   4  13   2        168.03        166.37        18.68 o                         
   5  13   2        390.68        412.51        43.09 o                         
   6  13   2         40.67         85.97        15.52 o                         
   7  13   2        246.06        268.69        25.44 o                         
   8  13   2        865.63        809.96        27.24 o                         
  -8  14   2        124.72        149.38        32.54 o                         
  -7  14   2          0.73         -1.99        14.69 o                         
  -6  14   2       2199.02       2258.53       110.65 o                         
  -5  14   2         30.53         20.39        14.95 o                         
  -4  14   2        888.07        887.49        28.87 o                         
  -3  14   2         77.62         74.66        13.79 o                         
  -2  14   2       1236.09       1221.87        29.41 o                         
  -1  14   2          1.49        -10.65         7.21 o                         
   0  14   2       1140.89       1168.05        36.39 o                         
   1  14   2       1331.06       1384.05        61.74 o                         
   2  14   2        760.77        742.04        39.67 o                         
   3  14   2         81.84         55.20        13.90 o                         
   4  14   2        625.62        646.69        34.07 o                         
   5  14   2        440.48        502.62        31.74 o                         
   6  14   2       1280.07       1297.49        43.89 o                         
   7  14   2         32.30          8.53        13.11 o                         
  -6  15   2         40.92         56.18        18.29 o                         
  -5  15   2         35.44         33.35        15.92 o                         
  -4  15   2         30.56         20.39        32.54 o                         
  -3  15   2       2274.35       2249.45        61.57 o                         
  -2  15   2        262.70        265.97        25.18 o                         
  -1  15   2       1600.82       1641.51        44.33 o                         
   0  15   2          4.58        -13.29         8.86 o                         
   1  15   2       1047.82       1040.10        53.08 o                         
   2  15   2         30.22         44.17        13.41 o                         
   3  15   2       4811.82       4971.94       142.97 o                         
   4  15   2        360.18        342.60        26.95 o                         
   5  15   2        283.82        309.44        26.84 o                         
  -3  16   2          0.13          9.58        13.95 o                         
  -2  16   2         77.96         86.24        14.58 o                         
  -1  16   2          0.16        -17.36        14.73 o                         
   0  16   2       2487.73       2608.63        85.27 o                         
   1  16   2          3.11         -1.78        11.59 o                         
   2  16   2        972.54       1013.18        63.51 o                         
 -15   0   3       2358.67       2354.98        68.36 o                         
 -13   0   3       1066.04       1050.96        33.54 o                         
 -11   0   3       2806.38       2657.43        45.43 o                         
  -9   0   3       4051.99       3791.77        49.41 o                         
  -7   0   3        379.84        306.12         9.96 o                         
  -5   0   3      44650.39      45987.76       449.69 o                         
  -3   0   3       9847.35       9836.97       100.06 o                         
  -1   0   3      81871.62      84669.30      2176.98 o                         
   1   0   3      21851.27      21254.83       236.92 o                         
   3   0   3       1267.12       1236.00        18.33 o                         
   5   0   3      18055.02      18585.44       189.78 o                         
   7   0   3       5653.29       5890.56        70.35 o                         
   9   0   3         57.81         84.37         9.47 o                         
  11   0   3       4616.06       4586.55        83.56 o                         
  13   0   3       1961.64       2164.16        63.59 o                         
 -16   1   3        296.94        256.46        18.29 o                         
 -15   1   3        213.38        237.65        15.65 o                         
 -14   1   3       2073.50       2093.41        39.25 o                         
 -13   1   3        168.63        192.88        12.13 o                         
 -12   1   3       2442.64       2467.60        34.12 o                         
 -11   1   3         72.92         75.68         6.89 o                         
 -10   1   3       1845.49       1893.84        22.14 o                         
  -9   1   3        185.73        198.51         7.24 o                         
  -8   1   3      18050.21      18387.78       133.68 o                         
  -7   1   3       1112.41       1092.00        14.64 o                         
  -6   1   3       4636.19       4376.82        35.88 o                         
  -5   1   3       1143.98       1272.62        12.64 o                         
  -4   1   3      13611.21      13913.52        98.92 o                         
  -3   1   3       4034.91       4126.69        37.19 o                         
  -2   1   3      39182.01      39971.90       354.67 o                         
  -1   1   3      10678.10      11663.08       120.99 o                         
   0   1   3        376.46        406.94         9.38 o                         
   1   1   3       6273.04       6789.68        56.36 o                         
   2   1   3      27087.47      28169.66       206.68 o                         
   3   1   3        584.79        570.19         7.94 o                         
   4   1   3       9765.15       9588.36        71.39 o                         
   5   1   3        199.98        235.77         7.23 o                         
   6   1   3        451.34        504.22        11.59 o                         
   7   1   3        250.57        280.66         8.95 o                         
   8   1   3       5856.85       5659.97        54.62 o                         
   9   1   3         33.06         40.68         5.98 o                         
  10   1   3       1590.78       1663.00        26.61 o                         
  11   1   3         17.10         17.53         7.38 o                         
  12   1   3        144.64        165.06        12.63 o                         
  13   1   3         85.74         70.35        11.16 o                         
  14   1   3       2680.22       2714.63        64.80 o                         
 -16   2   3        523.42        532.34        27.75 o                         
 -15   2   3       1783.70       1830.04        36.53 o                         
 -14   2   3         38.77         36.98         8.54 o                         
 -13   2   3        501.15        526.30        19.13 o                         
 -12   2   3        271.84        249.74        12.51 o                         
 -11   2   3       6664.09       6659.01        67.18 o                         
 -10   2   3        617.87        645.27        11.66 o                         
  -9   2   3       2863.94       2833.88        29.48 o                         
  -8   2   3        549.38        584.45         9.88 o                         
  -7   2   3       5961.29       6076.11        50.87 o                         
  -6   2   3        291.50        225.84         7.44 o                         
  -5   2   3      10414.16      10255.89        79.03 o                         
  -4   2   3       1816.50       1824.34        24.88 o                         
  -3   2   3       8967.85       9373.42        67.16 o                         
  -2   2   3        530.16        634.11         8.54 o                         
  -1   2   3       7961.73       8255.89        66.23 o                         
   0   2   3       9589.33       9878.50        85.18 o                         
   1   2   3      20873.02      20575.51       160.70 o                         
   2   2   3       1393.00       1309.02        14.29 o                         
   3   2   3        419.48        410.39         6.75 o                         
   4   2   3       5701.23       6099.67        50.38 o                         
   5   2   3       7021.02       6724.93        59.22 o                         
   6   2   3       1299.85       1288.67        19.51 o                         
   7   2   3      12579.35      12815.65       108.94 o                         
   8   2   3         17.51          8.66         4.29 o                         
   9   2   3        343.57        341.50        11.86 o                         
  10   2   3        748.88        750.50        21.59 o                         
  11   2   3       9244.94       9261.34       111.90 o                         
  12   2   3        765.99        724.40        35.57 o                         
  13   2   3       1180.25       1229.66        35.81 o                         
  14   2   3        101.14         79.91        19.25 o                         
 -16   3   3         14.13         19.87        14.36 o                         
 -15   3   3        447.14        508.89        32.19 o                         
 -14   3   3       4783.97       4801.41        66.70 o                         
 -13   3   3       2670.83       2610.82        40.94 o                         
 -12   3   3       2155.83       2246.41        49.55 o                         
 -11   3   3         79.33         79.40         6.01 o                         
 -10   3   3       4611.78       4657.94        43.72 o                         
  -9   3   3       4497.87       4384.82        40.45 o                         
  -8   3   3       5658.18       5485.99        47.34 o                         
  -7   3   3       2382.03       2357.31        28.56 o                         
  -6   3   3        426.29        355.10         6.26 o                         
  -5   3   3        181.45        196.04         4.28 o                         
  -4   3   3      17192.83      18482.88       130.06 o                         
  -3   3   3      12079.14      12306.82        87.31 o                         
  -2   3   3        766.81        526.94         6.86 o                         
  -1   3   3       6026.84       6120.19        50.06 o                         
   0   3   3       1411.20       1550.72        18.61 o                         
   1   3   3       3187.28       3430.09        32.51 o                         
   2   3   3       9649.49      10165.11        87.65 o                         
   3   3   3       2769.73       2610.56        22.72 o                         
   4   3   3      16263.03      16631.73       132.68 o                         
   5   3   3        721.81        593.28        11.15 o                         
   6   3   3         16.21         22.67         3.61 o                         
   7   3   3       1702.70       1673.22        23.99 o                         
   8   3   3       7868.10       7803.56        86.23 o                         
   9   3   3       1845.59       1784.26        32.84 o                         
  10   3   3       3429.97       3445.58        52.23 o                         
  11   3   3        184.00        180.73        13.67 o                         
  12   3   3       1032.13       1016.61        31.77 o                         
  13   3   3        758.64        831.62        33.57 o                         
  14   3   3       1053.11       1031.90        35.09 o                         
 -16   4   3       1383.93       1398.09        48.30 o                         
 -15   4   3        488.26        510.23        32.10 o                         
 -14   4   3        501.28        488.46        30.28 o                         
 -13   4   3        113.72        137.69        16.28 o                         
 -12   4   3       2373.79       2330.12        47.82 o                         
 -11   4   3       4433.14       4459.73        54.58 o                         
 -10   4   3       2984.69       2878.95        38.50 o                         
  -9   4   3       1166.08       1114.16        19.27 o                         
  -8   4   3         32.76         30.99         3.84 o                         
  -7   4   3       2165.04       2073.32        23.76 o                         
  -6   4   3       2891.34       2616.42        27.13 o                         
  -5   4   3      12850.30      13146.64       106.57 o                         
  -4   4   3       5118.23       5162.50        44.86 o                         
  -3   4   3       1367.86       1308.28        15.87 o                         
  -2   4   3       3317.80       3717.79        34.39 o                         
  -1   4   3      11027.27      11425.11       138.43 o                         
   0   4   3       3320.50       3122.00        32.75 o                         
   1   4   3      12720.48      12730.15       118.72 o                         
   2   4   3       8943.47       9259.94        89.06 o                         
   3   4   3        470.26        518.94         9.10 o                         
   4   4   3        185.24        151.15         6.19 o                         
   5   4   3       9084.54       9332.03        79.46 o                         
   6   4   3      10548.34      10358.87        88.47 o                         
   7   4   3       2029.37       2118.46        30.84 o                         
   8   4   3       3451.88       3505.08        51.48 o                         
   9   4   3        141.20        135.87        11.50 o                         
  10   4   3       1738.95       1731.12        33.92 o                         
  11   4   3       1625.80       1641.83        38.71 o                         
  12   4   3       2622.13       2666.20        53.36 o                         
  13   4   3        753.15        725.72        44.34 o                         
  14   4   3         45.54         18.30        15.80 o                         
 -16   5   3        587.64        570.00        35.49 o                         
 -15   5   3        601.55        577.60        34.15 o                         
 -14   5   3        386.28        386.80        22.32 o                         
 -13   5   3       3072.52       3106.38        56.74 o                         
 -12   5   3        550.65        541.21        22.33 o                         
 -11   5   3         96.18        127.85        10.11 o                         
 -10   5   3         17.49         23.28         5.60 o                         
  -9   5   3       3709.74       3790.01        42.52 o                         
  -8   5   3       2513.05       2581.89        44.49 o                         
  -7   5   3       7752.96       7556.03        66.47 o                         
  -6   5   3         82.37         43.40         4.13 o                         
  -5   5   3       2020.34       2272.85        33.45 o                         
  -4   5   3        209.80        174.45         6.23 o                         
  -3   5   3       5767.68       5102.26        46.81 o                         
  -2   5   3       7340.36       7195.84        74.70 o                         
  -1   5   3       4151.30       4180.09        46.56 o                         
   0   5   3          3.51          8.72         2.78 o                         
   1   5   3       1120.68       1110.13        14.42 o                         
   2   5   3       3508.39       3484.13        35.33 o                         
   3   5   3      11571.21      11427.66       101.49 o                         
   4   5   3       2778.19       2794.09        26.56 o                         
   5   5   3       1045.55        892.30        12.78 o                         
   6   5   3       1212.19       1150.67        18.17 o                         
   7   5   3       1302.06       1316.05        20.64 o                         
   8   5   3       3682.79       3648.34        51.26 o                         
   9   5   3       5129.01       5065.43        95.15 o                         
  10   5   3        737.23        743.35        24.86 o                         
  11   5   3        239.28        251.28        17.64 o                         
  12   5   3        110.79        114.78        14.52 o                         
  13   5   3       1310.52       1350.87        46.18 o                         
 -15   6   3         73.06         33.69        15.66 o                         
 -14   6   3        127.43        140.32        15.20 o                         
 -13   6   3        130.50        129.63        13.75 o                         
 -12   6   3       1474.07       1504.23        61.00 o                         
 -11   6   3        145.21        146.82        11.17 o                         
 -10   6   3       5479.43       5326.83        61.14 o                         
  -9   6   3       1360.27       1283.26        20.55 o                         
  -8   6   3        567.18        612.58        17.08 o                         
  -7   6   3         58.58         65.41         8.23 o                         
  -6   6   3      11129.63      11300.44       109.62 o                         
  -5   6   3       4736.12       4851.76        51.50 o                         
  -4   6   3      21335.42      22186.18       202.00 o                         
  -3   6   3          7.07          3.29         3.04 o                         
  -2   6   3        441.02        455.88         8.89 o                         
  -1   6   3       4934.62       5119.43        57.33 o                         
   0   6   3      27174.93      27278.68       247.22 o                         
   1   6   3       4910.94       5098.01        46.09 o                         
   2   6   3       2742.43       2587.67        25.81 o                         
   3   6   3       2057.26       2178.56        33.62 o                         
   4   6   3       5196.63       5005.04        46.77 o                         
   5   6   3        811.33        843.28        12.50 o                         
   6   6   3       3747.70       3775.15        38.30 o                         
   7   6   3       1265.71       1210.29        19.88 o                         
   8   6   3        841.96        875.41        23.26 o                         
   9   6   3          0.42          7.81         6.71 o                         
  10   6   3       2046.52       2024.11        55.70 o                         
  11   6   3        183.42        174.12        29.34 o                         
  12   6   3       1003.41        996.74        31.06 o                         
  13   6   3         68.42         76.19        17.11 o                         
 -15   7   3        855.39        944.85        41.71 o                         
 -14   7   3        162.41        173.82        16.78 o                         
 -13   7   3        869.20        906.83        28.19 o                         
 -12   7   3        100.65         99.19        11.87 o                         
 -11   7   3        151.41        175.64        11.83 o                         
 -10   7   3        249.69        276.99        13.13 o                         
  -9   7   3       3688.52       3610.19        49.88 o                         
  -8   7   3       2184.82       2219.31        39.19 o                         
  -7   7   3       5781.20       5710.18        62.33 o                         
  -6   7   3       1216.65       1261.08        24.32 o                         
  -5   7   3        301.30        289.88        11.84 o                         
  -4   7   3       1111.40       1140.30        18.99 o                         
  -3   7   3      14202.20      13886.32       141.23 o                         
  -2   7   3         46.85         76.93         8.23 o                         
  -1   7   3       5794.97       5772.88        82.94 o                         
   0   7   3         41.54         54.85         4.06 o                         
   1   7   3       3910.67       3700.74        47.92 o                         
   2   7   3        110.02        106.47         4.69 o                         
   3   7   3      13247.81      13080.38       121.50 o                         
   4   7   3       1396.26       1418.92        20.15 o                         
   5   7   3       4749.17       4597.92        41.23 o                         
   6   7   3         18.27         23.17         4.18 o                         
   7   7   3       4329.26       4060.92        44.33 o                         
   8   7   3        264.10        244.64        20.77 o                         
   9   7   3        950.79        976.13        41.52 o                         
  10   7   3         38.29         21.20         9.16 o                         
  11   7   3        383.62        406.21        21.55 o                         
  12   7   3         18.49         20.90        10.34 o                         
  13   7   3        833.71        880.36        31.81 o                         
 -14   8   3        241.67        237.68        20.78 o                         
 -13   8   3          4.24         15.56         9.49 o                         
 -12   8   3       1165.46       1209.62        41.04 o                         
 -11   8   3        395.16        384.16        16.11 o                         
 -10   8   3       4082.69       4143.56        50.64 o                         
  -9   8   3        923.12        889.37        26.18 o                         
  -8   8   3         31.18         51.90         8.18 o                         
  -7   8   3          3.02          5.18         4.94 o                         
  -6   8   3      10207.57      10003.99        99.41 o                         
  -5   8   3        338.68        363.50        10.38 o                         
  -4   8   3       7358.25       7538.48        82.44 o                         
  -3   8   3        344.72        347.12        19.17 o                         
  -2   8   3        110.54        133.34         8.73 o                         
  -1   8   3        426.51        456.22        16.48 o                         
   0   8   3       9851.32       9520.51       101.55 o                         
   1   8   3       1934.38       1981.40        22.87 o                         
   2   8   3       9193.53       8887.92        93.82 o                         
   3   8   3        837.33        832.71        12.98 o                         
   4   8   3        910.92        900.45        15.37 o                         
   5   8   3          8.85          5.41         4.46 o                         
   6   8   3       8714.41       8808.24        82.54 o                         
   7   8   3        829.85        799.44        15.50 o                         
   8   8   3        293.75        288.34        20.67 o                         
   9   8   3         20.68         13.84         7.82 o                         
  10   8   3       1100.82       1062.15        37.20 o                         
  11   8   3        615.67        567.22        66.01 o                         
  12   8   3       1871.31       1970.95        49.23 o                         
 -14   9   3          1.65         20.47        12.18 o                         
 -13   9   3       3343.69       3379.89        98.27 o                         
 -12   9   3        339.21        353.33        21.43 o                         
 -11   9   3         13.81         10.73         7.00 o                         
 -10   9   3        155.66        129.84        14.15 o                         
  -9   9   3       8477.94       8391.83       128.08 o                         
  -8   9   3         68.39         97.90        11.94 o                         
  -7   9   3       3556.88       3597.53        63.10 o                         
  -6   9   3         58.78         72.36         9.39 o                         
  -5   9   3       2524.02       2487.48        39.00 o                         
  -4   9   3        160.70        174.44         9.43 o                         
  -3   9   3       3070.20       2985.29        39.12 o                         
  -2   9   3        896.53        903.20        25.55 o                         
  -1   9   3       5319.85       5306.62        70.83 o                         
   0   9   3         42.10         43.71         6.01 o                         
   1   9   3         12.95         21.95         7.71 o                         
   2   9   3         64.80         62.39         8.42 o                         
   3   9   3       4328.44       4250.46        59.62 o                         
   4   9   3          1.22         11.99         6.64 o                         
   5   9   3       1763.34       1778.45        28.21 o                         
   6   9   3        245.00        245.94        13.78 o                         
   7   9   3        421.32        399.46        13.97 o                         
   8   9   3        666.76        622.14        17.26 o                         
   9   9   3       6759.63       6747.64       106.17 o                         
  10   9   3          0.07         -9.21         8.91 o                         
  11   9   3         92.37         62.89        13.13 o                         
 -13  10   3        133.06        125.87        15.52 o                         
 -12  10   3       1812.66       1732.28        43.27 o                         
 -11  10   3       1222.02       1185.81        41.46 o                         
 -10  10   3       2892.90       2926.69        74.58 o                         
  -9  10   3        870.82        849.95        28.20 o                         
  -8  10   3        151.82        145.03        20.07 o                         
  -7  10   3        319.40        337.20        27.50 o                         
  -6  10   3       3355.03       3331.20        61.00 o                         
  -5  10   3        499.90        555.92        16.54 o                         
  -4  10   3       2451.50       2489.72        62.38 o                         
  -3  10   3        159.92        146.97        11.49 o                         
  -2  10   3        425.49        460.40        20.05 o                         
  -1  10   3        247.23        260.80        21.17 o                         
   0  10   3       4505.93       4363.71        61.64 o                         
   1  10   3         10.47         27.31         7.77 o                         
   2  10   3       3444.38       3403.87        64.13 o                         
   3  10   3       1055.44       1051.21        31.51 o                         
   4  10   3         88.34        103.58        12.40 o                         
   5  10   3       1047.03       1130.57        25.81 o                         
   6  10   3       5617.90       5628.92        68.29 o                         
   7  10   3        847.49        873.03        16.83 o                         
   8  10   3       1036.33        984.29        21.16 o                         
   9  10   3        161.03        167.44        14.39 o                         
  10  10   3        655.45        593.57        24.59 o                         
  11  10   3        434.60        424.25        43.80 o                         
 -12  11   3        377.09        346.10        21.46 o                         
 -11  11   3         59.86         42.64         9.56 o                         
 -10  11   3        277.79        275.90        21.09 o                         
  -9  11   3        858.85        989.75        42.44 o                         
  -8  11   3       1192.77       1277.49        50.93 o                         
  -7  11   3       2098.72       2064.22        61.04 o                         
  -6  11   3         47.69         48.86         7.66 o                         
  -5  11   3         35.09         36.16         8.39 o                         
  -4  11   3        685.23        672.10        20.28 o                         
  -3  11   3       9621.22       9450.56       104.77 o                         
  -2  11   3         40.65         39.75         8.39 o                         
  -1  11   3       2130.37       2155.84        38.08 o                         
   0  11   3        396.23        442.79        19.17 o                         
   1  11   3         73.27         90.48        10.09 o                         
   2  11   3        859.88        846.82        36.16 o                         
   3  11   3       3992.05       4092.30        75.85 o                         
   4  11   3       1827.64       1839.12        45.74 o                         
   5  11   3        281.56        279.74        20.96 o                         
   6  11   3        222.49        228.33        16.91 o                         
   7  11   3        418.40        402.75        13.33 o                         
   8  11   3        966.25        988.65        25.23 o                         
   9  11   3        107.75        107.12         9.95 o                         
  10  11   3        486.04        476.78        23.24 o                         
 -11  12   3        319.33        279.87        17.66 o                         
 -10  12   3        332.85        350.92        26.93 o                         
  -9  12   3        742.50        756.06        28.24 o                         
  -8  12   3        283.10        288.59        18.47 o                         
  -7  12   3        255.39        246.66        16.51 o                         
  -6  12   3       1086.81       1111.72        30.04 o                         
  -5  12   3       1697.96       1718.51        34.07 o                         
  -4  12   3       3292.71       3276.38        56.49 o                         
  -3  12   3         82.36         79.97         8.01 o                         
  -2  12   3          2.66          4.88         8.52 o                         
  -1  12   3        648.44        622.61        20.11 o                         
   0  12   3       4810.80       4870.29        70.18 o                         
   1  12   3       2694.06       2742.37        63.41 o                         
   2  12   3        154.97        160.71        16.83 o                         
   3  12   3        122.89        143.09        16.95 o                         
   4  12   3        541.71        548.17        31.37 o                         
   5  12   3       2159.26       2181.03        53.25 o                         
   6  12   3        445.54        464.02        27.89 o                         
   7  12   3        669.73        644.96        33.04 o                         
   8  12   3        469.48        437.64        39.49 o                         
   9  12   3        271.00        274.40        26.47 o                         
 -10  13   3         14.44         44.05        18.03 o                         
  -9  13   3       1254.84       1230.53        56.41 o                         
  -8  13   3        886.74        896.55        68.56 o                         
  -7  13   3        681.98        729.11        56.84 o                         
  -6  13   3       2624.12       2549.82        72.03 o                         
  -5  13   3        104.72        105.97        12.82 o                         
  -4  13   3        228.85        250.37        13.53 o                         
  -3  13   3        482.17        508.68        16.81 o                         
  -2  13   3       4088.70       4131.91        54.26 o                         
  -1  13   3        692.09        713.72        23.93 o                         
   0  13   3         90.72         87.72         9.90 o                         
   1  13   3       1079.58       1030.41        34.34 o                         
   2  13   3       2561.08       2573.36        58.64 o                         
   3  13   3        696.41        750.11        51.89 o                         
   4  13   3       1213.31       1257.85        51.67 o                         
   5  13   3        107.69        129.07        17.54 o                         
   6  13   3        323.67        314.09        24.70 o                         
   7  13   3          7.05          9.25        14.95 o                         
   8  13   3        699.30        704.67        27.46 o                         
  -9  14   3        621.67        616.27        42.90 o                         
  -8  14   3        360.45        373.15        33.73 o                         
  -7  14   3         25.16         15.77        15.64 o                         
  -6  14   3        277.34        329.66        29.64 o                         
  -5  14   3       1478.03       1579.48        54.18 o                         
  -4  14   3         84.93         67.96        11.33 o                         
  -3  14   3        297.56        319.97        15.15 o                         
  -2  14   3          5.96          9.59         6.43 o                         
  -1  14   3        928.08        965.17        25.89 o                         
   0  14   3         20.31         39.13        11.99 o                         
   1  14   3       2733.05       2679.12        61.26 o                         
   2  14   3        635.51        654.38        32.03 o                         
   3  14   3          2.16          5.24        11.38 o                         
   4  14   3        591.62        649.41        45.68 o                         
   5  14   3       2519.20       2471.76        61.56 o                         
   6  14   3        672.17        660.34        54.02 o                         
  -7  15   3        103.21         89.23        21.26 o                         
  -6  15   3          9.41         -4.58        14.18 o                         
  -5  15   3         10.79         11.47        17.79 o                         
  -4  15   3       1083.58       1101.24        45.24 o                         
  -3  15   3        127.25        116.23        20.88 o                         
  -2  15   3       1775.29       1756.37        48.92 o                         
  -1  15   3        263.14        235.17        18.82 o                         
   0  15   3          5.12         -3.49        10.26 o                         
   1  15   3        149.14        136.63        23.82 o                         
   2  15   3        888.42       1007.87        38.18 o                         
   3  15   3          5.56         -1.46        12.07 o                         
   4  15   3        601.52        682.74        36.63 o                         
  -3  16   3         93.12         76.00        18.35 o                         
  -2  16   3          1.61          0.40         9.98 o                         
  -1  16   3        218.84        254.26        71.16 o                         
   0  16   3         42.50         44.68        19.53 o                         
   1  16   3        848.44        897.66        45.73 o                         
 -16   0   4       3971.53       3854.95       125.84 o                         
 -14   0   4         85.12         77.28        12.96 o                         
 -12   0   4       4411.08       4324.23        77.68 o                         
 -10   0   4       5583.49       5529.28        97.95 o                         
  -8   0   4        301.17        329.78        11.24 o                         
  -6   0   4      16032.18      16643.12       169.40 o                         
  -4   0   4      12267.63      11560.69       131.70 o                         
  -2   0   4       2280.27       2290.35        44.49 o                         
   0   0   4      17829.43      16908.91       220.12 o                         
   2   0   4      27279.06      28498.88       318.71 o                         
   4   0   4       2662.29       2647.87        40.09 o                         
   6   0   4      21102.06      20087.62       234.30 o                         
   8   0   4          5.61         10.49         7.38 o                         
  10   0   4       3554.45       3539.81        73.26 o                         
  12   0   4       1761.83       1797.32        85.48 o                         
  14   0   4        166.99        174.44        39.05 o                         
 -17   1   4         95.21        116.93        27.34 o                         
 -16   1   4         78.46         77.59        12.32 o                         
 -15   1   4        698.37        654.65        22.97 o                         
 -14   1   4        113.17        108.25        10.41 o                         
 -13   1   4       3351.80       3302.21        49.68 o                         
 -12   1   4        109.25        108.69         9.20 o                         
 -11   1   4          3.70          7.30         4.82 o                         
 -10   1   4       1046.71       1071.23        15.61 o                         
  -9   1   4       6230.15       5946.51        49.85 o                         
  -8   1   4         65.13         54.00         5.26 o                         
  -7   1   4       6148.71       5611.36        45.48 o                         
  -6   1   4        104.15        142.27         4.88 o                         
  -5   1   4         37.68         39.63         2.77 o                         
  -4   1   4        504.05        535.96         7.95 o                         
  -3   1   4      25238.10      25795.90       232.05 o                         
  -2   1   4         64.11         56.82         4.45 o                         
  -1   1   4      22931.38      22369.15       248.74 o                         
   0   1   4       1699.35       1661.74        22.72 o                         
   1   1   4         61.14         59.20         4.04 o                         
   2   1   4        377.69        535.34         9.02 o                         
   3   1   4      18627.48      17645.37       145.84 o                         
   4   1   4       5309.63       5646.84        45.25 o                         
   5   1   4       4928.81       5006.36        48.67 o                         
   6   1   4        120.55        130.59         6.41 o                         
   7   1   4        993.15        918.24        16.05 o                         
   8   1   4        647.42        660.75        15.57 o                         
   9   1   4       6801.71       6800.22        78.04 o                         
  10   1   4        185.64        171.22        10.86 o                         
  11   1   4        683.74        632.51        21.09 o                         
  12   1   4       1016.93        918.66        24.82 o                         
  13   1   4        611.45        613.18        31.43 o                         
  14   1   4         23.69         38.06        20.50 o                         
 -16   2   4        483.81        511.32        27.25 o                         
 -15   2   4        449.97        467.86        19.45 o                         
 -14   2   4        724.96        763.64        22.24 o                         
 -13   2   4          4.48          4.46         6.74 o                         
 -12   2   4        678.93        660.29        15.69 o                         
 -11   2   4       1688.06       1717.59        35.03 o                         
 -10   2   4       9843.86       9677.19        80.72 o                         
  -9   2   4        140.44        134.09         6.45 o                         
  -8   2   4         14.78          6.81         2.81 o                         
  -7   2   4        134.66        125.18         4.97 o                         
  -6   2   4      14848.95      14532.23       110.93 o                         
  -5   2   4       1338.82       1286.95        15.45 o                         
  -4   2   4      17331.78      16736.43       124.91 o                         
  -3   2   4         41.97         36.59         4.67 o                         
  -2   2   4       2803.48       2761.54        29.48 o                         
  -1   2   4        631.07        760.59        11.50 o                         
   0   2   4      26351.29      26636.15       223.35 o                         
   1   2   4       1569.31       1457.74        19.00 o                         
   2   2   4       3111.80       3106.89        28.23 o                         
   3   2   4        152.04        129.32         4.91 o                         
   4   2   4        933.87        932.01        14.24 o                         
   5   2   4       6171.67       6161.28        55.63 o                         
   6   2   4       9866.95       9767.76        91.66 o                         
   7   2   4       1994.86       1991.15        27.68 o                         
   8   2   4       2206.56       2152.27        41.01 o                         
   9   2   4       1065.58       1030.39        22.28 o                         
  10   2   4       1240.47       1190.33        27.63 o                         
  11   2   4       1286.94       1358.27        47.98 o                         
  12   2   4       1692.03       1822.28        43.56 o                         
  13   2   4         32.27         19.61        11.90 o                         
 -16   3   4         34.08         18.46        15.00 o                         
 -15   3   4        896.69        895.61        35.07 o                         
 -14   3   4        945.48        913.73        27.69 o                         
 -13   3   4       2166.41       2149.30        33.79 o                         
 -12   3   4        612.69        579.68        17.77 o                         
 -11   3   4        131.60        124.37         7.23 o                         
 -10   3   4          1.40         -0.39         3.31 o                         
  -9   3   4       2941.68       2823.33        29.00 o                         
  -8   3   4       9056.19       9090.46        70.00 o                         
  -7   3   4      16251.60      16207.68       117.50 o                         
  -6   3   4       1445.78       1400.17        26.98 o                         
  -5   3   4        263.36        262.36         5.90 o                         
  -4   3   4       4663.20       5054.58        39.25 o                         
  -3   3   4      15282.27      15450.78       122.37 o                         
  -2   3   4       5791.50       5760.68        49.74 o                         
  -1   3   4       3920.10       3827.75        33.78 o                         
   0   3   4       1452.85       1900.57        27.48 o                         
   1   3   4       3766.03       3850.46        34.66 o                         
   2   3   4       2165.77       1994.23        21.53 o                         
   3   3   4       4555.45       4038.10        37.62 o                         
   4   3   4       2985.65       3013.18        32.45 o                         
   5   3   4       1378.54       1340.07        17.80 o                         
   6   3   4        146.25        164.49         7.11 o                         
   7   3   4         76.22         91.03         6.89 o                         
   8   3   4       1306.39       1406.21        28.05 o                         
   9   3   4       2190.15       2151.94        37.85 o                         
  10   3   4        932.11        973.37        30.67 o                         
  11   3   4        333.22        338.66        18.13 o                         
  12   3   4         22.64         27.47        11.71 o                         
  13   3   4        857.79        888.18        47.21 o                         
 -16   4   4       1188.83       1145.01        43.70 o                         
 -15   4   4        297.42        329.00        26.43 o                         
 -14   4   4         22.61         21.26        12.99 o                         
 -13   4   4         61.87         69.50        11.08 o                         
 -12   4   4       1868.24       1815.04        30.48 o                         
 -11   4   4       2462.24       2443.38        35.64 o                         
 -10   4   4       3893.34       3819.85        40.77 o                         
  -9   4   4       7576.98       7514.86        68.20 o                         
  -8   4   4        265.48        282.06         8.36 o                         
  -7   4   4        213.35        217.71         8.28 o                         
  -6   4   4      16684.81      17506.95       150.85 o                         
  -5   4   4      22132.24      22855.34       193.06 o                         
  -4   4   4       1450.61       1134.05        14.67 o                         
  -3   4   4        867.94        834.92        11.82 o                         
  -2   4   4          2.56          6.01         1.69 o                         
  -1   4   4       9096.55       9058.67        73.65 o                         
   0   4   4       7381.74       7107.09        68.11 o                         
   1   4   4       8467.27       8784.66        71.66 o                         
   2   4   4       5487.59       5638.01        53.02 o                         
   3   4   4        316.81        348.51         8.46 o                         
   4   4   4       1024.83       1064.24        13.88 o                         
   5   4   4       1997.67       1954.32        23.05 o                         
   6   4   4       3326.95       3165.81        33.68 o                         
   7   4   4       1993.05       1899.69        28.19 o                         
   8   4   4        370.50        372.04        16.30 o                         
   9   4   4        242.81        240.61        14.10 o                         
  10   4   4        224.29        232.63        14.57 o                         
  11   4   4       2693.32       2746.35        53.50 o                         
  12   4   4       1011.02       1018.60        39.06 o                         
  13   4   4        859.27        902.24        66.00 o                         
 -16   5   4          4.13         14.40        14.51 o                         
 -15   5   4        283.87        282.81        24.98 o                         
 -14   5   4       1253.01       1236.09        54.36 o                         
 -13   5   4       1086.25       1112.91        31.14 o                         
 -12   5   4       2275.16       2306.33        38.94 o                         
 -11   5   4        307.14        310.95        14.64 o                         
 -10   5   4         11.17         17.35         4.85 o                         
  -9   5   4       1231.85       1284.12        20.52 o                         
  -8   5   4       7291.53       7013.42        68.39 o                         
  -7   5   4         77.73        125.64         6.66 o                         
  -6   5   4       2103.19       2026.44        24.34 o                         
  -5   5   4       5029.73       5648.12        53.52 o                         
  -4   5   4       1205.04       1054.78        13.34 o                         
  -3   5   4        205.89        158.28         5.51 o                         
  -2   5   4      13660.71      13752.83       117.05 o                         
  -1   5   4       5742.50       5828.28        48.72 o                         
   0   5   4        505.87        476.25        13.04 o                         
   1   5   4         33.81         48.50         6.32 o                         
   2   5   4       6301.48       6167.57        63.40 o                         
   3   5   4       5997.57       5956.47        56.58 o                         
   4   5   4       4108.20       4030.09        41.90 o                         
   5   5   4       2574.30       2606.99        28.81 o                         
   6   5   4        265.73        226.41         9.25 o                         
   7   5   4       1200.37       1155.19        23.04 o                         
   8   5   4       4875.63       4899.01        90.34 o                         
   9   5   4       2272.11       2183.51        42.92 o                         
  10   5   4       2305.93       2240.70        45.53 o                         
  11   5   4         21.69         10.93         9.74 o                         
  12   5   4          2.30          3.41        12.81 o                         
  13   5   4        421.33        412.04        30.53 o                         
 -15   6   4       2214.44       2236.48        59.85 o                         
 -14   6   4         41.93         17.46         9.91 o                         
 -13   6   4        575.46        566.21        23.88 o                         
 -12   6   4       1552.05       1454.79        29.73 o                         
 -11   6   4       5544.10       5528.17        70.73 o                         
 -10   6   4        366.83        395.55        13.91 o                         
  -9   6   4        867.08        936.58        19.60 o                         
  -8   6   4        137.28        158.59         9.88 o                         
  -7   6   4       2368.32       2586.49        33.74 o                         
  -6   6   4        228.50        251.46        11.87 o                         
  -5   6   4       9026.31       8815.91        86.66 o                         
  -4   6   4       1261.00       1273.26        20.14 o                         
  -3   6   4        672.70        514.67        13.40 o                         
  -2   6   4        133.87        169.84         6.40 o                         
  -1   6   4       6331.18       6406.95        74.06 o                         
   0   6   4        785.17        722.34        11.50 o                         
   1   6   4      15440.15      15495.86       145.16 o                         
   2   6   4       2110.51       2040.41        26.40 o                         
   3   6   4         21.45         19.16         4.12 o                         
   4   6   4         45.87         54.75         4.47 o                         
   5   6   4       8541.55       8592.92        80.92 o                         
   6   6   4        521.66        510.37        13.05 o                         
   7   6   4       6552.32       6504.42        89.47 o                         
   8   6   4          1.84          7.33         8.41 o                         
   9   6   4        421.33        430.89        19.61 o                         
  10   6   4        347.43        323.43        20.17 o                         
  11   6   4       1988.42       2079.16        45.26 o                         
  12   6   4         81.10         88.32        13.96 o                         
 -15   7   4        296.70        308.35        23.80 o                         
 -14   7   4       3016.53       3000.95        71.40 o                         
 -13   7   4         20.08          8.09         8.96 o                         
 -12   7   4       1294.81       1269.99        27.87 o                         
 -11   7   4         66.66         64.20        11.28 o                         
 -10   7   4        616.38        630.24        22.90 o                         
  -9   7   4        223.49        205.46        13.48 o                         
  -8   7   4       1977.01       1899.15        35.54 o                         
  -7   7   4        406.24        488.39        16.95 o                         
  -6   7   4       1723.01       1694.10        29.56 o                         
  -5   7   4         86.85        104.06         6.39 o                         
  -4   7   4        349.01        362.15         9.38 o                         
  -3   7   4        379.58        365.35        17.66 o                         
  -2   7   4      12231.04      12496.51       142.56 o                         
  -1   7   4        594.56        583.27        13.29 o                         
   0   7   4       4315.58       4379.27        67.36 o                         
   1   7   4         22.72         24.76         4.45 o                         
   2   7   4       4750.84       4534.15        49.15 o                         
   3   7   4         13.60         15.45         4.31 o                         
   4   7   4      13169.79      13271.59       117.71 o                         
   5   7   4       1012.11        975.30        24.09 o                         
   6   7   4        314.79        278.68        12.43 o                         
   7   7   4         63.45         76.10         9.61 o                         
   8   7   4       5905.74       6069.11        75.43 o                         
   9   7   4         91.04        104.36        23.80 o                         
  10   7   4       2923.32       2854.72        64.62 o                         
  11   7   4        698.44        680.12        29.44 o                         
  12   7   4        728.62        723.58        29.81 o                         
 -14   8   4          3.74         -9.04        10.20 o                         
 -13   8   4          0.70         -7.00         8.67 o                         
 -12   8   4        119.68         98.96        10.24 o                         
 -11   8   4       4637.24       4742.33        63.74 o                         
 -10   8   4          0.31          7.26         7.85 o                         
  -9   8   4       1583.18       1541.68        32.91 o                         
  -8   8   4        284.52        315.53        15.68 o                         
  -7   8   4       2515.02       2572.39        52.58 o                         
  -6   8   4          0.23          5.79         4.59 o                         
  -5   8   4      10457.01      10201.29       109.73 o                         
  -4   8   4          5.23          7.94         4.88 o                         
  -3   8   4       1303.86       1248.96        22.50 o                         
  -2   8   4        487.94        508.50        12.18 o                         
  -1   8   4       4921.75       4917.87        92.41 o                         
   0   8   4        252.20        278.95        10.03 o                         
   1   8   4       8490.62       8563.59        86.00 o                         
   2   8   4       1549.93       1510.60        22.88 o                         
   3   8   4         55.74         50.28         5.67 o                         
   4   8   4          0.24          7.02         4.71 o                         
   5   8   4       7403.57       7404.56        76.21 o                         
   6   8   4        204.33        224.50         9.92 o                         
   7   8   4       3596.84       3505.76        44.31 o                         
   8   8   4        100.71        105.11         9.60 o                         
   9   8   4         31.14         19.26         8.71 o                         
  10   8   4        160.79        152.53        14.66 o                         
  11   8   4       2446.83       2474.57        70.27 o                         
 -14   9   4        716.68        740.07        31.65 o                         
 -13   9   4         77.11         59.46        12.79 o                         
 -12   9   4       1344.58       1317.84        33.95 o                         
 -11   9   4         78.31         59.53         9.53 o                         
 -10   9   4        150.51        149.15        15.10 o                         
  -9   9   4         40.93         33.34        12.39 o                         
  -8   9   4       4785.39       4876.13        82.12 o                         
  -7   9   4        772.93        761.32        35.64 o                         
  -6   9   4       1775.75       1865.35        33.42 o                         
  -5   9   4        350.63        352.95        13.47 o                         
  -4   9   4       4417.85       4368.46        59.41 o                         
  -3   9   4        274.56        328.16        11.95 o                         
  -2   9   4       9721.98       9974.18       117.27 o                         
  -1   9   4        242.27        229.56        12.91 o                         
   0   9   4        131.46        165.36        10.02 o                         
   1   9   4         13.01         12.66         5.40 o                         
   2   9   4       8001.84       7862.79        99.97 o                         
   3   9   4       3037.59       3020.51        47.06 o                         
   4   9   4       3151.26       3172.88        46.56 o                         
   5   9   4          1.65         -1.51         5.21 o                         
   6   9   4        597.29        603.29        15.02 o                         
   7   9   4        430.89        444.17        14.44 o                         
   8   9   4       1616.16       1654.24        33.62 o                         
   9   9   4        286.12        328.84        19.91 o                         
  10   9   4       2126.14       2164.85        50.13 o                         
  11   9   4          7.32          8.44        10.71 o                         
 -13  10   4          2.95         -2.90         9.90 o                         
 -12  10   4         61.69         45.32        19.07 o                         
 -11  10   4       2395.51       2412.99        44.82 o                         
 -10  10   4       1020.82        983.71        31.62 o                         
  -9  10   4       2235.56       2232.73        49.27 o                         
  -8  10   4        347.74        388.81        26.79 o                         
  -7  10   4       1347.79       1457.34        35.60 o                         
  -6  10   4        362.17        407.42        19.17 o                         
  -5  10   4       5853.43       5990.31        79.09 o                         
  -4  10   4       3912.11       3945.75        55.64 o                         
  -3  10   4        268.34        243.90        10.94 o                         
  -2  10   4       1132.56       1154.37        24.32 o                         
  -1  10   4       5938.11       5961.79        92.59 o                         
   0  10   4       4031.92       4023.27        58.63 o                         
   1  10   4       5158.94       5253.96       125.77 o                         
   2  10   4          8.38         14.05         5.93 o                         
   3  10   4          0.53          5.56         5.76 o                         
   4  10   4         44.59         57.90         9.90 o                         
   5  10   4       2669.94       2630.41        63.62 o                         
   6  10   4        435.68        416.20        13.57 o                         
   7  10   4       1411.76       1448.01        28.50 o                         
   8  10   4        226.59        232.41        12.16 o                         
   9  10   4         37.74         26.25        11.81 o                         
  10  10   4          5.58          5.85         9.44 o                         
 -12  11   4         33.08         22.35        10.79 o                         
 -11  11   4        663.64        626.26        60.47 o                         
 -10  11   4        759.08        763.78        28.53 o                         
  -9  11   4        631.88        595.74        26.41 o                         
  -8  11   4       1940.97       1888.49        74.63 o                         
  -7  11   4       3537.13       3437.25        63.82 o                         
  -6  11   4        384.73        379.73        16.16 o                         
  -5  11   4         45.10         56.70         7.95 o                         
  -4  11   4        701.83        714.61        18.91 o                         
  -3  11   4       2738.43       2731.92        42.15 o                         
  -2  11   4       2453.24       2427.31        37.55 o                         
  -1  11   4       3115.50       3135.85        56.12 o                         
   0  11   4       1679.49       1699.27        36.00 o                         
   1  11   4        376.57        390.42        15.01 o                         
   2  11   4       2389.30       2296.87        39.52 o                         
   3  11   4       1077.67       1149.16        25.79 o                         
   4  11   4       4128.85       4129.19        70.59 o                         
   5  11   4         28.85         29.51         9.09 o                         
   6  11   4        159.40        150.91        14.61 o                         
   7  11   4        223.39        228.28        17.28 o                         
   8  11   4       1253.35       1241.55        48.63 o                         
   9  11   4        422.28        449.31        17.56 o                         
 -11  12   4        248.49        262.37        21.22 o                         
 -10  12   4       1853.19       2030.76        78.54 o                         
  -9  12   4        119.06        122.42        14.79 o                         
  -8  12   4         15.43          8.68         8.93 o                         
  -7  12   4        425.10        463.50        31.52 o                         
  -6  12   4       2109.78       2007.38        44.28 o                         
  -5  12   4        283.22        299.40        14.89 o                         
  -4  12   4       1802.48       1740.74        32.52 o                         
  -3  12   4        352.96        337.45        13.92 o                         
  -2  12   4        151.13        150.64         9.50 o                         
  -1  12   4        837.48        807.91        34.99 o                         
   0  12   4       2205.33       2232.42        44.78 o                         
   1  12   4       3145.16       3148.31        56.22 o                         
   2  12   4        637.53        677.48        29.73 o                         
   3  12   4        400.92        413.89        31.13 o                         
   4  12   4       1441.90       1498.26        84.18 o                         
   5  12   4       2407.16       2399.44        70.57 o                         
   6  12   4       1383.61       1375.18        69.86 o                         
   7  12   4       2439.74       2287.41        47.76 o                         
   8  12   4         98.28        101.88        12.66 o                         
 -10  13   4        423.87        428.89        95.90 o                         
  -9  13   4        901.39        911.03        44.75 o                         
  -8  13   4         49.63         28.20        16.57 o                         
  -7  13   4        534.14        554.43        34.80 o                         
  -6  13   4         50.24         38.32        15.17 o                         
  -5  13   4         57.06         73.21         9.43 o                         
  -4  13   4        626.22        658.34        20.11 o                         
  -3  13   4       1706.83       1648.28        31.81 o                         
  -2  13   4        794.82        806.74        21.17 o                         
  -1  13   4       2366.84       2230.32        45.95 o                         
   0  13   4         52.75         28.72        25.60 o                         
   1  13   4         39.07         47.04        14.57 o                         
   2  13   4        202.52        188.28        29.94 o                         
   3  13   4       2884.95       2950.81        79.60 o                         
   4  13   4        544.42        549.37        37.99 o                         
   5  13   4       2178.83       2206.21        69.65 o                         
   6  13   4         85.75         37.21        21.70 o                         
   7  13   4        736.27        658.78        49.32 o                         
  -9  14   4        155.21        214.35        27.61 o                         
  -8  14   4        116.37        117.45        23.01 o                         
  -7  14   4        322.66        293.71        29.28 o                         
  -6  14   4       1028.12       1127.10        50.33 o                         
  -5  14   4       1705.64       1691.83        56.84 o                         
  -4  14   4       2140.55       1986.53        37.47 o                         
  -3  14   4         28.34         17.82         7.21 o                         
  -2  14   4        216.73        201.17        16.53 o                         
  -1  14   4        288.09        283.41        17.30 o                         
   0  14   4       2655.04       2739.07        74.02 o                         
   1  14   4         13.37         23.45        14.80 o                         
   2  14   4       2055.55       2089.51        65.35 o                         
   3  14   4        130.02        136.29        21.69 o                         
   4  14   4        440.70        489.04        37.19 o                         
   5  14   4        155.49        134.42        23.29 o                         
   6  14   4       2280.67       2311.00        74.25 o                         
  -6  15   4         19.73          7.81        14.11 o                         
  -5  15   4          0.24         -8.76        12.93 o                         
  -4  15   4        215.91        202.51        23.60 o                         
  -3  15   4       2224.69       2330.04        66.30 o                         
  -2  15   4         11.60          2.89         8.16 o                         
  -1  15   4        507.14        491.77        20.32 o                         
   0  15   4         37.05         20.39        17.36 o                         
   1  15   4        115.11        121.87        21.26 o                         
   2  15   4         12.39        -13.77        13.46 o                         
   3  15   4       1006.90       1026.75        59.45 o                         
   4  15   4         23.71         12.04        16.87 o                         
  -2  16   4        938.39        886.28        35.78 o                         
  -1  16   4          0.73         -0.35         7.99 o                         
 -17   0   5       1206.28       1176.79        78.11 o                         
 -15   0   5       5371.51       5533.08       118.37 o                         
 -13   0   5          0.64          7.88         9.20 o                         
 -11   0   5       8856.89       8651.28       111.88 o                         
  -9   0   5       8707.75       8886.55        99.33 o                         
  -7   0   5       5464.14       5291.10        61.71 o                         
  -5   0   5       7820.09       7327.22       122.12 o                         
  -3   0   5       1534.42       1574.79        35.28 o                         
  -1   0   5      12259.30      12448.67       203.12 o                         
   1   0   5      11722.95      11809.71       160.00 o                         
   3   0   5          4.23         31.55         8.02 o                         
   5   0   5       5843.00       5786.16        77.96 o                         
   7   0   5       6973.61       6660.85       125.43 o                         
   9   0   5          9.88         30.07        10.20 o                         
  11   0   5       4442.31       4526.00       102.17 o                         
  13   0   5       2613.42       2727.63       122.37 o                         
 -17   1   5         57.66         19.87        13.26 o                         
 -16   1   5        393.96        409.73        20.10 o                         
 -15   1   5          3.00        -10.31         7.63 o                         
 -14   1   5       2271.68       2316.37        57.38 o                         
 -13   1   5        654.17        667.13        19.16 o                         
 -12   1   5       3940.63       4008.46        47.47 o                         
 -11   1   5        711.50        654.48        15.33 o                         
 -10   1   5        698.13        677.02        12.31 o                         
  -9   1   5        289.15        263.25         9.39 o                         
  -8   1   5      12557.55      12576.98        94.27 o                         
  -7   1   5       1357.85       1296.14        15.79 o                         
  -6   1   5       6086.12       5929.60        49.61 o                         
  -5   1   5       3701.39       4011.99        37.40 o                         
  -4   1   5       7651.34       7630.72        68.97 o                         
  -3   1   5       1068.81       1108.57        17.23 o                         
  -2   1   5       7215.26       6345.19        77.34 o                         
  -1   1   5        139.55        161.02         6.97 o                         
   0   1   5       8074.05       8821.13       105.12 o                         
   1   1   5        827.50        943.91        18.47 o                         
   2   1   5      16284.83      16986.92       137.48 o                         
   3   1   5         51.38         69.30         4.37 o                         
   4   1   5      19909.31      20365.94       177.05 o                         
   5   1   5        212.37        194.40         6.84 o                         
   6   1   5       1252.62       1251.62        20.62 o                         
   7   1   5        125.16        130.73         8.95 o                         
   8   1   5       6739.38       6696.42        75.66 o                         
   9   1   5       1651.83       1612.74        28.62 o                         
  10   1   5       5225.33       5286.56        85.05 o                         
  11   1   5        465.24        487.73        23.10 o                         
  12   1   5         22.84         17.62        12.22 o                         
  13   1   5        225.70        206.27        21.46 o                         
 -17   2   5        757.20        756.37        32.23 o                         
 -16   2   5         16.77         18.88         9.06 o                         
 -15   2   5       1261.47       1320.18        30.59 o                         
 -14   2   5        730.63        733.06        24.85 o                         
 -13   2   5         17.90         19.57         6.01 o                         
 -12   2   5       1109.45       1155.32        21.36 o                         
 -11   2   5       4494.33       4441.40        49.89 o                         
 -10   2   5       4083.47       3989.45        39.31 o                         
  -9   2   5       2006.34       1812.92        20.62 o                         
  -8   2   5         65.62         90.12         4.80 o                         
  -7   2   5        173.72        147.12         5.82 o                         
  -6   2   5       4176.27       4269.33        37.61 o                         
  -5   2   5       8506.27       7951.05        63.35 o                         
  -4   2   5       3709.04       3994.40        50.38 o                         
  -3   2   5      13189.62      13800.21       129.08 o                         
  -2   2   5         71.71         54.73         4.64 o                         
  -1   2   5      11908.34      12582.87       147.61 o                         
   0   2   5       1780.05       1780.02        22.53 o                         
   1   2   5      22494.38      22471.08       206.21 o                         
   2   2   5          4.15          7.82         2.64 o                         
   3   2   5       1080.54       1188.35        16.18 o                         
   4   2   5         16.31         14.68         3.65 o                         
   5   2   5      13427.32      13137.33       110.21 o                         
   6   2   5        470.64        430.08        13.95 o                         
   7   2   5       3851.53       3922.61        49.25 o                         
   8   2   5        207.34        229.38        11.98 o                         
   9   2   5          3.75          4.35         7.64 o                         
  10   2   5         22.15         25.11         9.51 o                         
  11   2   5       1777.49       1749.55        42.12 o                         
  12   2   5        120.43        113.36        15.43 o                         
  13   2   5       1518.80       1566.58        61.13 o                         
 -16   3   5        412.52        422.73        30.28 o                         
 -15   3   5        634.16        615.20        22.57 o                         
 -14   3   5       1369.40       1361.79        36.20 o                         
 -13   3   5       1079.88       1059.73        20.39 o                         
 -12   3   5       2906.32       2856.28        36.54 o                         
 -11   3   5         12.54         14.18         4.32 o                         
 -10   3   5         84.41        123.03         6.96 o                         
  -9   3   5       1636.59       1691.92        20.63 o                         
  -8   3   5       3784.55       3741.76        35.30 o                         
  -7   3   5       3038.71       2912.62        38.17 o                         
  -6   3   5       6563.92       6552.88        61.99 o                         
  -4   3   5       2395.95       2408.31        30.22 o                         
  -3   3   5       7595.49       7510.42        63.13 o                         
  -2   3   5      34655.88      35875.80       298.05 o                         
  -1   3   5      12285.81      12985.16       113.01 o                         
   0   3   5        235.04        193.44         7.02 o                         
   1   3   5         35.45         79.69         4.83 o                         
   2   3   5       3996.99       3626.54        37.81 o                         
   3   3   5       5457.47       5288.61        51.43 o                         
   4   3   5      10072.36      10163.17        92.24 o                         
   5   3   5       1633.36       1617.36        20.90 o                         
   6   3   5        238.03        267.85         9.04 o                         
   7   3   5        692.74        695.10        21.69 o                         
   8   3   5       7244.29       6950.16        86.34 o                         
   9   3   5        970.15        958.12        24.78 o                         
  10   3   5       1552.29       1581.60        57.40 o                         
  11   3   5         44.48         36.33        13.81 o                         
  12   3   5         15.14         10.40        11.14 o                         
  13   3   5        188.07        200.60        19.35 o                         
 -16   4   5       1160.81       1107.19        42.51 o                         
 -15   4   5        791.71        832.47        67.86 o                         
 -14   4   5         38.87         62.10        17.07 o                         
 -13   4   5        294.60        276.06        15.43 o                         
 -12   4   5        879.07        858.29        22.17 o                         
 -11   4   5       1858.28       1864.73        22.97 o                         
 -10   4   5       1447.08       1383.46        20.31 o                         
  -9   4   5       1560.69       1441.64        19.50 o                         
  -8   4   5       1285.67       1288.93        15.09 o                         
  -7   4   5       2496.10       2588.19        26.91 o                         
  -6   4   5       3244.11       3169.32        29.16 o                         
  -5   4   5       5852.33       5869.25        48.26 o                         
  -4   4   5       9210.12       9242.52        72.13 o                         
  -3   4   5        284.41        264.54         8.62 o                         
  -2   4   5       3464.29       3762.93        32.25 o                         
  -1   4   5       1424.41       1381.93        15.79 o                         
   0   4   5      12340.96      12333.17       116.59 o                         
   1   4   5      12115.58      12341.54       108.90 o                         
   2   4   5      11577.22      11365.41        94.07 o                         
   3   4   5          4.67         15.60         3.23 o                         
   4   4   5       5345.53       5354.98        49.81 o                         
   5   4   5       2272.74       2161.91        25.50 o                         
   6   4   5       3415.57       3353.81        38.86 o                         
   7   4   5       4218.96       4307.13        58.63 o                         
   8   4   5         71.27         65.17         9.18 o                         
   9   4   5       1210.75       1182.97        27.54 o                         
  10   4   5       1135.85       1106.34        31.41 o                         
  11   4   5       1402.92       1355.63        44.59 o                         
  12   4   5        667.50        635.46        36.98 o                         
 -16   5   5        147.06        119.36        19.86 o                         
 -15   5   5        293.17        311.17        25.86 o                         
 -14   5   5        490.69        525.89        24.18 o                         
 -13   5   5       1850.32       1853.01        35.28 o                         
 -12   5   5       1214.61       1216.80        26.82 o                         
 -11   5   5        890.72        889.92        21.82 o                         
 -10   5   5         64.18         63.66         6.35 o                         
  -9   5   5       7959.81       7859.72        83.98 o                         
  -8   5   5       6390.65       6263.99        67.81 o                         
  -7   5   5       4691.58       4539.41        54.70 o                         
  -6   5   5       3750.31       3876.71        40.52 o                         
  -5   5   5       5404.35       5708.43        54.71 o                         
  -4   5   5       5787.78       6193.02        61.14 o                         
  -3   5   5       9463.66       9521.57       104.74 o                         
  -2   5   5       4619.96       4960.22        40.80 o                         
  -1   5   5      11430.44      11287.81        98.54 o                         
   0   5   5        961.82       1140.15        15.15 o                         
   1   5   5        683.87        677.34        12.07 o                         
   2   5   5         89.99         89.21         4.99 o                         
   3   5   5      10378.20      10346.47        93.82 o                         
   4   5   5       2598.10       2535.85        28.22 o                         
   5   5   5       4964.37       4713.55        49.71 o                         
   6   5   5       1482.86       1523.25        24.89 o                         
   7   5   5       2932.78       2876.52        38.81 o                         
   8   5   5       1260.72       1167.79        29.53 o                         
   9   5   5        979.36        978.48        28.25 o                         
  10   5   5       1938.99       1918.98        42.43 o                         
  11   5   5        120.43        163.54        16.27 o                         
  12   5   5        137.25        101.71        19.37 o                         
 -16   6   5       1267.94       1307.90        46.17 o                         
 -15   6   5        227.67        192.17        22.04 o                         
 -14   6   5        486.04        526.12        25.20 o                         
 -13   6   5          0.36         -3.15         7.83 o                         
 -12   6   5       3254.98       3221.46        49.22 o                         
 -11   6   5       1829.41       1800.66        41.88 o                         
 -10   6   5       4943.28       4838.48        62.77 o                         
  -9   6   5          6.06          5.10         6.42 o                         
  -8   6   5        213.12        246.82        12.27 o                         
  -7   6   5        542.36        592.78        14.13 o                         
  -6   6   5      10752.92      10396.12        94.07 o                         
  -5   6   5       1780.88       1782.05        27.96 o                         
  -4   6   5       7548.56       7612.20        65.11 o                         
  -3   6   5        265.82        286.74         7.48 o                         
  -2   6   5       2600.71       2863.28        35.96 o                         
  -1   6   5       1225.05       1265.73        14.25 o                         
   0   6   5       6415.41       6274.18        58.03 o                         
   1   6   5         41.15         33.42         3.77 o                         
   2   6   5       4085.42       3832.23        39.35 o                         
   3   6   5       1012.92        997.32        16.07 o                         
   4   6   5        361.53        409.12        11.92 o                         
   5   6   5         11.10         22.37         4.57 o                         
   6   6   5       4589.55       4657.42        54.17 o                         
   7   6   5       2388.46       2348.17        41.94 o                         
   8   6   5       1224.16       1277.10        31.08 o                         
   9   6   5         37.58         34.26        16.79 o                         
  10   6   5        829.56        922.50        28.65 o                         
  11   6   5        201.47        203.43        16.95 o                         
  12   6   5       1529.71       1594.12        63.84 o                         
 -15   7   5        430.50        450.19        31.05 o                         
 -14   7   5         97.54        100.36        13.73 o                         
 -13   7   5       4070.58       4030.90        76.47 o                         
 -12   7   5        187.23        208.15        13.53 o                         
 -11   7   5       1503.72       1533.20        35.78 o                         
 -10   7   5         52.08         49.95        11.27 o                         
  -9   7   5       2570.49       2691.96        59.27 o                         
  -8   7   5        530.73        620.65        22.92 o                         
  -7   7   5      20920.31      20875.23       196.10 o                         
  -6   7   5         63.87         62.16         5.87 o                         
  -5   7   5        952.84       1039.15        17.55 o                         
  -4   7   5         75.73         89.45         5.79 o                         
  -3   7   5       6621.62       6431.26        71.51 o                         
  -2   7   5        406.55        423.10         9.76 o                         
  -1   7   5       5573.66       5409.61        55.49 o                         
   0   7   5        313.56        325.87        11.15 o                         
   1   7   5        219.90        222.90         8.33 o                         
   2   7   5        624.50        634.35        14.88 o                         
   3   7   5       7194.38       7419.16        70.13 o                         
   4   7   5       1129.18       1159.91        18.16 o                         
   5   7   5       1002.62       1018.04        18.90 o                         
   6   7   5         58.39         55.79         7.28 o                         
   7   7   5        102.59        110.25        10.59 o                         
   8   7   5         20.88         20.13         9.39 o                         
   9   7   5       7071.37       7043.07       100.09 o                         
  10   7   5         77.85         53.31        11.54 o                         
  11   7   5        230.35        285.45        19.93 o                         
 -15   8   5         21.08          1.79        13.51 o                         
 -14   8   5        121.10        148.30        17.07 o                         
 -13   8   5        494.73        471.37        26.05 o                         
 -12   8   5       1883.55       1898.82        39.42 o                         
 -11   8   5        209.27        204.70        13.22 o                         
 -10   8   5       4368.61       4247.23        66.78 o                         
  -9   8   5         41.99         37.66         8.64 o                         
  -8   8   5        164.32        142.95        17.61 o                         
  -7   8   5        725.46        717.55        19.89 o                         
  -6   8   5       4586.60       4351.15        71.44 o                         
  -5   8   5         77.47         86.39         7.33 o                         
  -4   8   5       4963.65       4876.44        64.98 o                         
  -3   8   5        547.04        589.83        26.56 o                         
  -2   8   5          1.61          4.93         4.84 o                         
  -1   8   5        819.13        826.69        41.00 o                         
   0   8   5       8662.21       8394.80        92.92 o                         
   1   8   5       3200.69       3262.40        58.65 o                         
   2   8   5       3429.80       3250.24        38.86 o                         
   3   8   5          0.22          5.03         4.38 o                         
   4   8   5        796.87        735.31        18.98 o                         
   5   8   5         60.18         65.73         6.27 o                         
   6   8   5       4071.40       4058.15        49.25 o                         
   7   8   5        229.39        243.11        15.96 o                         
   8   8   5       1853.67       1734.36        45.97 o                         
   9   8   5          0.33        -11.20         7.46 o                         
  10   8   5        705.29        679.77        26.08 o                         
  11   8   5         34.79         27.20        10.99 o                         
 -14   9   5        300.31        295.39        26.67 o                         
 -13   9   5       1231.26       1238.27        37.20 o                         
 -12   9   5        214.95        227.13        15.99 o                         
 -11   9   5         74.32         80.71        10.60 o                         
 -10   9   5          6.08         -2.02         8.93 o                         
  -9   9   5       1187.06       1252.44        35.07 o                         
  -8   9   5        342.27        331.91        19.40 o                         
  -7   9   5       3194.27       3270.49        60.63 o                         
  -6   9   5        162.84        151.32        10.83 o                         
  -5   9   5       1343.25       1274.03        33.81 o                         
  -4   9   5        240.43        232.34        11.78 o                         
  -3   9   5      14209.95      13993.12       162.92 o                         
  -2   9   5         50.71         63.48         6.29 o                         
  -1   9   5       6955.07       6725.93       111.65 o                         
   0   9   5        139.43        161.26        17.55 o                         
   1   9   5        444.58        454.27        17.77 o                         
   2   9   5       2070.29       2101.90        49.10 o                         
   3   9   5       4915.69       5097.37        67.96 o                         
   4   9   5         31.18         35.40         5.23 o                         
   5   9   5       3307.67       3250.44        60.28 o                         
   6   9   5        118.49        109.88         8.47 o                         
   7   9   5       2687.46       2604.42        52.48 o                         
   8   9   5        146.56        152.43        14.62 o                         
   9   9   5       1404.12       1304.27        36.97 o                         
  10   9   5         28.53         34.57        11.80 o                         
 -13  10   5        309.75        279.34        24.11 o                         
 -12  10   5        768.63        834.31        26.38 o                         
 -11  10   5        121.49         99.57        15.00 o                         
 -10  10   5       1598.81       1505.30        40.54 o                         
  -9  10   5         83.08         71.72        12.65 o                         
  -8  10   5        225.05        214.42        16.63 o                         
  -7  10   5         14.81         12.23         7.99 o                         
  -6  10   5       1825.35       1815.65        34.29 o                         
  -5  10   5       1341.28       1263.24        45.09 o                         
  -4  10   5       4933.12       4987.28        67.95 o                         
  -3  10   5        379.69        390.48        13.54 o                         
  -2  10   5         31.84         16.55        10.62 o                         
  -1  10   5        277.71        319.11        16.39 o                         
   0  10   5       3909.65       3951.89        66.46 o                         
   1  10   5       2730.07       2807.69        51.53 o                         
   2  10   5       1751.00       1662.97        36.19 o                         
   3  10   5         22.06         19.59         9.12 o                         
   4  10   5       1589.30       1511.79        42.14 o                         
   5  10   5       1163.86       1090.32        19.76 o                         
   6  10   5       2619.24       2627.79        38.09 o                         
   7  10   5        541.19        567.18        16.62 o                         
   8  10   5        249.72        248.94        30.71 o                         
   9  10   5        452.53        435.06        23.61 o                         
  10  10   5        415.95        461.43        35.12 o                         
 -12  11   5        376.22        402.62        20.70 o                         
 -11  11   5        364.26        391.05        29.17 o                         
 -10  11   5         31.64         12.51        10.65 o                         
  -9  11   5       1305.91       1388.46        53.20 o                         
  -8  11   5        309.80        309.59        19.87 o                         
  -7  11   5       3203.27       3146.11        61.06 o                         
  -6  11   5        974.60        997.02        24.71 o                         
  -5  11   5        284.54        295.35        19.04 o                         
  -4  11   5          7.01         12.15         5.98 o                         
  -3  11   5       1079.87       1106.91        27.51 o                         
  -2  11   5       4102.95       3996.64        68.33 o                         
  -1  11   5       1783.25       1767.37        38.54 o                         
   0  11   5         22.76         22.46         7.58 o                         
   1  11   5         64.05         87.14        10.08 o                         
   2  11   5       2743.95       2863.37        53.59 o                         
   3  11   5       3954.95       3933.87        68.68 o                         
   4  11   5       1970.44       2008.80        44.08 o                         
   5  11   5       1272.08       1185.46        24.26 o                         
   6  11   5        420.58        427.00        22.17 o                         
   7  11   5          5.63         -5.28         6.26 o                         
   8  11   5       1287.20       1264.29        27.93 o                         
   9  11   5       2912.38       2860.48        58.82 o                         
 -11  12   5       1413.14       1458.08        57.37 o                         
 -10  12   5       1657.96       1746.73        53.03 o                         
  -9  12   5       1129.35       1138.94        35.31 o                         
  -8  12   5        264.32        218.86        17.54 o                         
  -7  12   5        282.22        288.10        19.45 o                         
  -6  12   5       1585.76       1592.81        60.27 o                         
  -5  12   5       1735.20       1785.92        34.64 o                         
  -4  12   5       1100.39       1059.66        24.80 o                         
  -3  12   5         65.37         68.45         8.28 o                         
  -2  12   5        595.91        637.85        17.78 o                         
  -1  12   5       2185.21       2226.25        35.75 o                         
   0  12   5        730.66        806.23        25.15 o                         
   1  12   5        411.19        393.22        18.01 o                         
   2  12   5        128.21        157.72        21.00 o                         
   3  12   5         34.16         52.07        15.34 o                         
   4  12   5        162.25        167.51        22.34 o                         
   5  12   5       1019.05        905.24        42.34 o                         
   6  12   5        894.12        903.34        26.78 o                         
   7  12   5        490.28        544.09        23.04 o                         
   8  12   5        124.50        134.99        16.91 o                         
 -10  13   5        152.10        155.25        17.61 o                         
  -9  13   5        803.18        899.56        32.68 o                         
  -8  13   5       2717.92       2692.82        57.79 o                         
  -7  13   5        201.76        225.61        17.96 o                         
  -6  13   5        274.90        281.14        19.15 o                         
  -5  13   5         41.33         50.36         8.69 o                         
  -4  13   5       2622.94       2688.96        45.32 o                         
  -3  13   5        409.48        448.91        25.18 o                         
  -2  13   5       2337.79       2269.57        38.70 o                         
  -1  13   5        184.90        186.17        10.50 o                         
   0  13   5         73.39         83.66        29.07 o                         
   1  13   5          1.02         -7.39        23.00 o                         
   2  13   5        499.65        436.64        32.62 o                         
   3  13   5        401.40        370.77        31.75 o                         
   4  13   5       1475.42       1548.62       126.70 o                         
   5  13   5        325.61        276.70        30.05 o                         
   6  13   5        290.51        266.34        26.20 o                         
  -9  14   5        765.71        774.65        58.15 o                         
  -8  14   5          0.93          0.77        15.42 o                         
  -7  14   5        564.51        539.97        38.43 o                         
  -6  14   5         14.23         29.44        15.19 o                         
  -5  14   5       2486.20       2532.42        54.61 o                         
  -4  14   5          1.96          5.77         7.70 o                         
  -3  14   5         59.89         59.75         8.85 o                         
  -2  14   5        209.71        224.97        12.79 o                         
  -1  14   5        736.82        728.99        22.99 o                         
   0  14   5       1066.39       1005.64        43.56 o                         
   1  14   5       1713.23       1736.34        59.15 o                         
   2  14   5        667.45        641.98        38.78 o                         
   3  14   5          5.82         -3.04        14.11 o                         
   4  14   5        611.12        589.06        41.42 o                         
   5  14   5        733.85        795.46        49.08 o                         
  -6  15   5        224.40        225.92        33.41 o                         
  -5  15   5         23.75         38.30        16.47 o                         
  -4  15   5         63.34         65.92        18.40 o                         
  -3  15   5         35.93         30.80         8.76 o                         
  -2  15   5       1911.69       1950.32        43.31 o                         
  -1  15   5        310.92        290.65        21.66 o                         
   0  15   5        295.43        326.41        31.24 o                         
   1  15   5          4.49        -18.10        12.84 o                         
   2  15   5       1746.59       1801.02        72.46 o                         
   3  15   5        126.96        132.91        33.85 o                         
 -16   0   6       2493.39       2576.25        73.64 o                         
 -14   0   6         41.24         46.38        11.94 o                         
 -12   0   6        379.61        340.66        31.81 o                         
 -10   0   6      11692.28      11644.67       127.96 o                         
  -8   0   6        921.11        856.02        19.58 o                         
  -6   0   6      15575.81      16492.61       188.60 o                         
  -4   0   6      39867.09      40773.98       572.99 o                         
  -2   0   6         70.39         82.82         9.50 o                         
   0   0   6      18547.17      17242.42       280.75 o                         
   2   0   6        899.38        803.24        21.83 o                         
   4   0   6       1393.31       1435.91        32.33 o                         
   6   0   6       4297.88       4294.79        64.35 o                         
   8   0   6       2641.55       2543.26        54.06 o                         
  10   0   6        596.98        559.08        26.43 o                         
  12   0   6       1716.42       1950.91        99.80 o                         
 -17   1   6        241.24        289.10        30.25 o                         
 -16   1   6         66.19         63.06        11.15 o                         
 -15   1   6       1388.11       1418.04        32.02 o                         
 -14   1   6        145.93        135.61        12.32 o                         
 -13   1   6       6350.32       6256.66        86.17 o                         
 -12   1   6        264.60        280.44        12.23 o                         
 -11   1   6        663.23        652.26        15.46 o                         
 -10   1   6        892.12        935.22        14.70 o                         
  -9   1   6       4334.59       4333.90        39.03 o                         
  -8   1   6        194.33        194.64         6.95 o                         
  -7   1   6      15046.90      14834.84       109.17 o                         
  -6   1   6       2105.52       2071.07        23.17 o                         
  -5   1   6        336.67        364.09        10.86 o                         
  -4   1   6        114.97        105.68         5.77 o                         
  -3   1   6      19422.78      19664.90       197.55 o                         
  -2   1   6      12650.11      13735.70       142.36 o                         
  -1   1   6      20201.11      20429.74       232.03 o                         
   0   1   6        973.53       1114.89        18.99 o                         
   1   1   6       1544.55       1707.11        21.96 o                         
   2   1   6       2573.70       2726.45        32.23 o                         
   3   1   6      14999.50      14504.10       120.60 o                         
   4   1   6       1257.02       1288.68        18.01 o                         
   5   1   6       2218.32       2036.17        26.63 o                         
   6   1   6         19.73         25.86         7.34 o                         
   7   1   6       2159.34       2156.12        37.30 o                         
   8   1   6        244.98        240.27        14.30 o                         
   9   1   6       4128.93       4187.07        69.46 o                         
  10   1   6          0.84         -2.72         8.68 o                         
  11   1   6        428.72        418.42        23.44 o                         
  12   1   6        283.10        245.52        23.10 o                         
 -17   2   6        207.70        224.50        20.43 o                         
 -16   2   6       2865.21       2778.66        48.85 o                         
 -15   2   6         19.18         11.37         8.36 o                         
 -14   2   6        474.69        494.87        19.70 o                         
 -13   2   6          2.21          2.64         5.82 o                         
 -12   2   6       4258.36       4157.55        48.73 o                         
 -11   2   6        909.11        876.09        17.78 o                         
 -10   2   6       8027.88       7839.77        72.36 o                         
  -9   2   6       2090.70       2126.95        23.17 o                         
  -8   2   6       1385.63       1489.41        18.68 o                         
  -7   2   6        219.24        260.57         8.24 o                         
  -6   2   6       7752.38       7927.06        71.94 o                         
  -5   2   6       2285.99       2065.90        24.28 o                         
  -4   2   6      16325.94      16406.62       153.88 o                         
  -3   2   6       2262.33       2230.70        30.03 o                         
  -2   2   6          9.37         11.56         3.79 o                         
  -1   2   6       7475.41       7720.53       183.27 o                         
   0   2   6       5302.71       4808.66        62.90 o                         
   1   2   6       4823.11       4849.98        45.03 o                         
   2   2   6       8285.26       8209.75        71.70 o                         
   3   2   6        267.58        258.78         8.97 o                         
   4   2   6          2.22          4.26         3.74 o                         
   5   2   6         38.95         40.14         4.95 o                         
   6   2   6      10849.79      10461.88       119.49 o                         
   7   2   6          2.79         12.98         6.61 o                         
   8   2   6       1141.62       1158.20        30.97 o                         
   9   2   6          1.97         -8.81         7.88 o                         
  10   2   6       1787.32       1716.81        45.85 o                         
  11   2   6        230.60        240.50        18.65 o                         
  12   2   6       3329.99       3282.88        73.88 o                         
 -17   3   6        332.05        384.67        30.46 o                         
 -16   3   6         32.29         32.24        14.59 o                         
 -15   3   6        536.50        509.58        21.35 o                         
 -14   3   6        832.69        805.26        27.31 o                         
 -13   3   6       4849.71       4939.97        55.94 o                         
 -12   3   6        313.94        323.22        11.43 o                         
 -11   3   6          8.74          7.84         4.73 o                         
 -10   3   6        335.46        352.07        10.88 o                         
  -9   3   6      10949.78      11062.35        94.64 o                         
  -8   3   6       2131.27       1916.86        41.66 o                         
  -7   3   6       6485.26       6206.78        56.42 o                         
  -6   3   6        515.62        477.77         9.47 o                         
  -5   3   6        225.71        258.98         7.10 o                         
  -4   3   6       1850.77       1883.98        22.15 o                         
  -3   3   6       5757.66       5928.30        60.46 o                         
  -2   3   6       3445.24       3264.20        37.00 o                         
  -1   3   6       8126.19       8031.96        73.79 o                         
   0   3   6        308.30        233.34         8.38 o                         
   1   3   6         21.19         35.85         4.08 o                         
   2   3   6       2838.43       2824.13        71.91 o                         
   3   3   6       8693.70       8299.23        84.72 o                         
   4   3   6       6179.56       6111.12        61.24 o                         
   5   3   6       2742.44       2735.81        33.47 o                         
   6   3   6         62.82         62.01         6.47 o                         
   7   3   6        479.86        487.38        21.99 o                         
   8   3   6       1553.55       1564.88        36.92 o                         
   9   3   6       4192.57       4151.15        84.43 o                         
  10   3   6       2274.62       2147.54        47.51 o                         
  11   3   6         44.64         35.79        12.33 o                         
  12   3   6        165.16        177.30        18.15 o                         
 -16   4   6        608.50        588.80        38.77 o                         
 -15   4   6       2560.84       2615.24        64.62 o                         
 -14   4   6         26.30         41.37        13.98 o                         
 -13   4   6          3.53         13.32         6.23 o                         
 -12   4   6       1180.61       1169.16        20.34 o                         
 -11   4   6       2014.63       1950.46        24.60 o                         
 -10   4   6       2105.61       2181.51        23.45 o                         
  -9   4   6        541.97        533.50        11.55 o                         
  -8   4   6        374.42        384.06         8.81 o                         
  -7   4   6       1262.86       1280.36        17.34 o                         
  -6   4   6       2908.59       2808.13        27.27 o                         
  -5   4   6       8406.81       8388.15        67.50 o                         
  -4   4   6       3446.30       3071.18        33.50 o                         
  -3   4   6         42.90         27.19         3.94 o                         
  -2   4   6        134.45        156.02         5.86 o                         
  -1   4   6        662.97        667.61        13.07 o                         
   0   4   6      10596.79      10700.49       103.77 o                         
   1   4   6       9588.83       9874.29        90.06 o                         
   2   4   6       8469.64       8594.77        80.36 o                         
   3   4   6       1727.94       1638.22        22.55 o                         
   4   4   6        849.60        860.32        15.83 o                         
   5   4   6       2194.80       2219.16        29.16 o                         
   6   4   6       2071.69       2015.76        30.14 o                         
   7   4   6       9379.34       9451.63       110.84 o                         
   8   4   6       1491.24       1485.89        31.33 o                         
   9   4   6         19.52         31.13        12.78 o                         
  10   4   6        827.85        812.24        33.87 o                         
  11   4   6       1893.02       1943.57        65.98 o                         
  12   4   6       1336.11       1325.29        74.27 o                         
 -16   5   6         24.35         35.41        15.22 o                         
 -15   5   6        376.89        394.23        35.74 o                         
 -14   5   6       1963.53       1955.72        61.88 o                         
 -13   5   6       1189.61       1218.85        28.44 o                         
 -12   5   6       3927.50       3832.41        55.63 o                         
 -11   5   6        382.62        364.91        19.75 o                         
 -10   5   6        573.48        564.98        17.06 o                         
  -9   5   6       1423.25       1394.34        27.15 o                         
  -8   5   6       5016.58       4781.56        55.06 o                         
  -7   5   6       7970.85       7885.62        75.08 o                         
  -6   5   6        533.47        513.56        11.49 o                         
  -5   5   6        238.43        234.56         8.24 o                         
  -4   5   6       1309.02       1295.06        15.54 o                         
  -3   5   6       6378.67       6417.04        52.50 o                         
  -2   5   6      13147.98      13587.79       104.25 o                         
  -1   5   6       3559.84       3442.34        33.18 o                         
   0   5   6       1035.96        930.14        14.51 o                         
   1   5   6        860.20        911.43        19.18 o                         
   2   5   6       3445.30       3471.58        41.86 o                         
   3   5   6       3958.43       3937.91        47.03 o                         
   4   5   6       7663.48       7441.94        72.42 o                         
   5   5   6        138.02        165.10        11.65 o                         
   6   5   6         88.83         93.46         7.87 o                         
   7   5   6       1227.37       1193.88        29.59 o                         
   8   5   6       2572.81       2683.89        49.69 o                         
   9   5   6         62.36         50.78        11.02 o                         
  10   5   6       2168.68       2153.34        82.55 o                         
  11   5   6        281.16        254.73        24.30 o                         
  12   5   6        129.88        129.24        20.96 o                         
 -16   6   6         41.65         47.86        28.61 o                         
 -15   6   6        574.62        554.59        33.59 o                         
 -14   6   6          5.23          2.40         8.83 o                         
 -13   6   6          7.37          6.85         7.79 o                         
 -12   6   6          6.53          5.53         7.00 o                         
 -11   6   6        979.83       1047.43        24.35 o                         
 -10   6   6        466.66        464.04        20.59 o                         
  -9   6   6       2221.14       2199.29        40.72 o                         
  -8   6   6         42.04         37.98         9.31 o                         
  -7   6   6         78.75         89.41         7.05 o                         
  -6   6   6       1361.49       1330.02        19.51 o                         
  -5   6   6      14010.46      13859.87       122.16 o                         
  -4   6   6       2681.61       2553.25        28.89 o                         
  -3   6   6       2300.36       2221.55        25.69 o                         
  -2   6   6        188.20        214.21         6.68 o                         
  -1   6   6       4120.85       4038.36        37.79 o                         
   0   6   6       2507.94       2425.32        27.60 o                         
   1   6   6       9297.62       8982.71        90.71 o                         
   2   6   6        219.57        224.92         9.85 o                         
   3   6   6         87.83        100.15         6.75 o                         
   4   6   6          1.62          7.34         5.03 o                         
   5   6   6       5872.85       5979.51        66.16 o                         
   6   6   6       2581.33       2471.70        38.30 o                         
   7   6   6       4380.43       4383.97        67.53 o                         
   8   6   6        139.96        123.75        13.09 o                         
   9   6   6         85.39         68.13        11.78 o                         
  10   6   6          0.13         -8.64         8.72 o                         
  11   6   6       1020.12       1027.21        33.00 o                         
 -15   7   6         47.45         63.69        16.09 o                         
 -14   7   6       1010.34        969.54        39.46 o                         
 -13   7   6        316.95        335.68        17.79 o                         
 -12   7   6       2013.81       1991.34        36.81 o                         
 -11   7   6         17.31          7.76         6.93 o                         
 -10   7   6         69.12         79.15        10.49 o                         
  -9   7   6       2158.73       2150.96        40.67 o                         
  -8   7   6      10067.08      10008.37       184.64 o                         
  -7   7   6        796.27        841.03        17.74 o                         
  -6   7   6       4356.98       4232.84        53.64 o                         
  -5   7   6       2322.50       2382.53        30.88 o                         
  -4   7   6       4106.21       3974.13        40.83 o                         
  -3   7   6         55.32         47.53         4.89 o                         
  -2   7   6      16834.68      17173.32       160.46 o                         
  -1   7   6        183.85        189.53         8.35 o                         
   0   7   6        986.65        942.06        14.38 o                         
   1   7   6          1.14          4.60         3.11 o                         
   2   7   6       8492.80       8362.59        88.92 o                         
   3   7   6        588.56        597.03        13.48 o                         
   4   7   6       4916.72       4804.31        65.45 o                         
   5   7   6        440.40        426.62        13.27 o                         
   6   7   6         32.61         18.52         6.88 o                         
   7   7   6         21.89         14.67         7.93 o                         
   8   7   6       1635.71       1709.10        37.79 o                         
   9   7   6        111.87        103.93        13.53 o                         
  10   7   6       1182.68       1235.96        36.83 o                         
  11   7   6        111.60        114.72        15.88 o                         
 -15   8   6        580.50        671.39        32.26 o                         
 -14   8   6         14.64         20.48        11.50 o                         
 -13   8   6        100.02        101.59        12.78 o                         
 -12   8   6        685.96        696.02        23.93 o                         
 -11   8   6       2876.60       2840.31        60.36 o                         
 -10   8   6         74.78         45.13        11.27 o                         
  -9   8   6       2772.80       2811.26        57.10 o                         
  -8   8   6         13.07         12.32         8.76 o                         
  -7   8   6        570.28        578.68        19.42 o                         
  -6   8   6        850.81        856.65        31.44 o                         
  -5   8   6       3817.54       3873.82        49.94 o                         
  -4   8   6        656.64        643.71        33.82 o                         
  -3   8   6       3754.01       3585.70        66.20 o                         
  -2   8   6         20.63         18.59         6.73 o                         
  -1   8   6       3465.66       3361.01        42.58 o                         
   0   8   6       1237.04       1238.65        19.34 o                         
   1   8   6      11649.56      11501.83       110.49 o                         
   2   8   6         61.98         69.97         6.39 o                         
   3   8   6       1419.09       1400.74        21.90 o                         
   4   8   6        126.43        115.52         9.52 o                         
   5   8   6       3382.55       3345.04        42.62 o                         
   6   8   6         81.22         81.25         8.94 o                         
   7   8   6       4695.37       4624.10        62.52 o                         
   8   8   6        306.64        317.66        18.41 o                         
   9   8   6          8.00         23.56        10.15 o                         
  10   8   6        198.08        201.51        19.29 o                         
 -14   9   6       2192.79       2244.61        62.27 o                         
 -13   9   6        290.04        302.73        18.93 o                         
 -12   9   6       2003.19       2038.75        41.94 o                         
 -11   9   6        547.37        446.08        25.53 o                         
 -10   9   6       1806.11       1801.62        45.62 o                         
  -9   9   6         75.74         58.43        11.64 o                         
  -8   9   6       5143.07       5144.14       117.31 o                         
  -7   9   6       1286.55       1223.56        33.11 o                         
  -6   9   6        827.79        839.99        34.95 o                         
  -5   9   6         19.13         22.10         6.04 o                         
  -4   9   6       1494.75       1548.07        29.16 o                         
  -3   9   6         26.13         27.92         6.21 o                         
  -2   9   6       2585.60       2457.79        38.49 o                         
  -1   9   6        381.80        417.08        13.03 o                         
   0   9   6        645.54        587.34        14.73 o                         
   1   9   6         74.95         96.68        13.99 o                         
   2   9   6        740.46        735.95        13.93 o                         
   3   9   6          8.62         13.79         4.35 o                         
   4   9   6       6752.52       6702.05        77.48 o                         
   5   9   6          0.22          1.35         5.04 o                         
   6   9   6         46.43         43.88         7.23 o                         
   7   9   6         10.88          2.53         7.38 o                         
   8   9   6       2980.31       2963.39        60.07 o                         
   9   9   6          8.35         21.45        11.36 o                         
  10   9   6       1266.68       1291.56        40.08 o                         
 -13  10   6        340.63        340.47        26.56 o                         
 -12  10   6         60.55         47.90        10.66 o                         
 -11  10   6       1972.95       1881.01        48.04 o                         
 -10  10   6       1067.04       1114.91        37.78 o                         
  -9  10   6       1232.07       1190.46        35.22 o                         
  -8  10   6         79.25         69.92        11.84 o                         
  -7  10   6        667.17        750.46        26.14 o                         
  -6  10   6        489.95        525.44        20.17 o                         
  -5  10   6       3211.34       3120.26        59.62 o                         
  -4  10   6        231.48        221.02        13.53 o                         
  -3  10   6        718.43        690.24        18.38 o                         
  -2  10   6        706.40        695.51        17.82 o                         
  -1  10   6        181.15        174.76         9.36 o                         
   0  10   6         39.00         41.98         7.14 o                         
   1  10   6       3963.88       3880.89        67.46 o                         
   2  10   6       1690.17       1697.00        39.19 o                         
   3  10   6       1323.53       1366.27        27.81 o                         
   4  10   6          2.64         -3.07         3.99 o                         
   5  10   6       1073.77       1075.05        21.36 o                         
   6  10   6       2256.34       2232.28        35.45 o                         
   7  10   6       2505.28       2388.02        44.00 o                         
   8  10   6         85.36        102.13        13.65 o                         
   9  10   6         39.89         36.75        16.43 o                         
 -12  11   6        644.49        664.46        25.07 o                         
 -11  11   6        189.93        187.84        18.61 o                         
 -10  11   6         54.00         40.34        11.97 o                         
  -9  11   6        840.14        805.14        29.35 o                         
  -8  11   6       1314.09       1241.13        39.86 o                         
  -7  11   6        410.86        442.83        22.44 o                         
  -6  11   6       1015.23       1014.27        25.49 o                         
  -5  11   6         15.26         26.14         7.11 o                         
  -4  11   6        745.66        694.65        20.27 o                         
  -3  11   6        734.94        724.03        22.39 o                         
  -2  11   6       3863.37       3899.33        67.14 o                         
  -1  11   6        567.07        549.91        17.12 o                         
   0  11   6       1327.14       1237.69        40.33 o                         
   1  11   6        165.17        185.63        17.82 o                         
   2  11   6       4295.78       4274.55        74.41 o                         
   3  11   6       1308.49       1342.17        44.97 o                         
   4  11   6       1681.39       1660.30        33.35 o                         
   5  11   6        971.52        985.92        29.92 o                         
   6  11   6        183.49        187.81         9.93 o                         
   7  11   6        122.15        112.80         9.70 o                         
   8  11   6        667.75        697.55        22.21 o                         
 -11  12   6        517.07        527.13        44.27 o                         
 -10  12   6       1194.14       1243.11        38.57 o                         
  -9  12   6        952.42        982.64        33.06 o                         
  -8  12   6        195.38        196.01        17.47 o                         
  -7  12   6          2.26         -7.66         8.62 o                         
  -6  12   6        548.63        623.05        25.98 o                         
  -5  12   6       3649.22       3616.74        56.70 o                         
  -4  12   6       1563.53       1506.79        32.13 o                         
  -3  12   6        924.92        875.49        30.31 o                         
  -2  12   6        165.65        146.40        10.53 o                         
  -1  12   6       1382.21       1340.27        31.32 o                         
   0  12   6       1605.14       1664.61        39.19 o                         
   1  12   6        256.54        306.46        33.11 o                         
   2  12   6       1166.56       1172.48        31.82 o                         
   3  12   6         69.35         67.79        19.96 o                         
   4  12   6        130.26        127.88        24.41 o                         
   5  12   6        481.93        478.04        23.56 o                         
   6  12   6        587.53        601.66        24.53 o                         
   7  12   6        199.95        183.01        21.50 o                         
 -10  13   6         96.20        111.36        17.04 o                         
  -9  13   6          2.72         -8.57        10.66 o                         
  -8  13   6        679.53        697.86        30.12 o                         
  -7  13   6       3641.43       3664.89       116.39 o                         
  -6  13   6        226.43        252.21        18.92 o                         
  -5  13   6        356.46        348.28        21.50 o                         
  -4  13   6        157.07        166.09        12.42 o                         
  -3  13   6       2779.35       2833.82        47.09 o                         
  -2  13   6        940.24        961.75        23.56 o                         
  -1  13   6       2124.83       2053.29        35.96 o                         
   0  13   6         69.27         59.27        14.15 o                         
   1  13   6        344.24        345.63        37.32 o                         
   2  13   6        178.50        171.73        23.29 o                         
   3  13   6       2072.84       1946.50        87.65 o                         
   4  13   6        298.60        292.81        33.47 o                         
   5  13   6        266.10        278.11        15.96 o                         
   6  13   6         31.20         29.09        11.55 o                         
  -8  14   6        405.69        374.41        37.32 o                         
  -7  14   6        399.56        406.10        24.38 o                         
  -6  14   6        936.24        955.64        49.13 o                         
  -5  14   6          3.04          6.91        10.28 o                         
  -4  14   6       2555.15       2584.98        71.65 o                         
  -3  14   6         27.42         27.59         8.18 o                         
  -2  14   6          0.98         -2.06         6.67 o                         
  -1  14   6        112.68        117.66        11.96 o                         
   0  14   6       2155.60       2127.01        44.28 o                         
   1  14   6        263.58        315.18        30.88 o                         
   2  14   6       1239.62       1269.01        56.84 o                         
   3  14   6        369.98        381.87        34.05 o                         
   4  14   6        292.48        306.88        29.33 o                         
  -6  15   6          0.73         13.73        15.19 o                         
  -5  15   6          3.76         -9.55        10.52 o                         
  -4  15   6          1.04         -4.64         9.85 o                         
  -3  15   6       1037.39       1035.57        36.45 o                         
  -2  15   6         30.23          6.62         9.52 o                         
  -1  15   6       1016.46        974.78        28.89 o                         
   0  15   6        117.22        119.23        11.83 o                         
   1  15   6         10.67        -10.96        13.18 o                         
 -17   0   7        939.38        987.39        44.41 o                         
 -15   0   7        294.57        333.01        23.40 o                         
 -13   0   7        475.24        418.94        23.84 o                         
 -11   0   7       8463.94       8649.77       143.60 o                         
  -9   0   7       3360.98       3168.33        44.02 o                         
  -7   0   7       2135.53       2259.41        41.82 o                         
  -5   0   7      11508.12      11163.38       151.48 o                         
  -3   0   7       4671.94       4611.96       236.05 o                         
  -1   0   7        841.28        780.49        20.86 o                         
   1   0   7      18961.53      18703.47       250.69 o                         
   3   0   7       9187.13       9359.85       136.60 o                         
   5   0   7       5271.93       5157.72        86.49 o                         
   7   0   7       4680.84       4762.52       105.50 o                         
   9   0   7          0.65         -1.65        13.18 o                         
  11   0   7       2238.48       2233.83       105.88 o                         
 -17   1   7         15.10         33.27        13.96 o                         
 -16   1   7         26.43         35.58         9.89 o                         
 -15   1   7         22.10         12.34         9.06 o                         
 -14   1   7       1104.87       1102.52        25.10 o                         
 -13   1   7        295.21        290.59        14.62 o                         
 -12   1   7       1993.76       1997.71        32.99 o                         
 -11   1   7         24.13         14.72         5.30 o                         
 -10   1   7        213.43        192.29         7.86 o                         
  -9   1   7         66.63         77.97         5.26 o                         
  -8   1   7       4059.47       3852.48        37.02 o                         
  -7   1   7         39.25         50.82         4.41 o                         
  -6   1   7       4538.72       4246.01        44.17 o                         
  -5   1   7       2734.78       2940.80        32.50 o                         
  -4   1   7       3516.02       3788.21        46.49 o                         
  -3   1   7         53.88         52.37         9.02 o                         
  -2   1   7      18166.06      17924.56       184.74 o                         
  -1   1   7        882.07        824.30        22.58 o                         
   0   1   7       2886.16       2843.58        38.25 o                         
   1   1   7        198.86        195.31        11.20 o                         
   2   1   7       5290.92       5123.27        52.24 o                         
   3   1   7       2229.15       2320.23        27.18 o                         
   4   1   7      10170.05      10057.06        88.47 o                         
   5   1   7       1159.88       1117.39        19.87 o                         
   6   1   7        605.94        571.34        18.92 o                         
   7   1   7       1507.94       1407.44        29.82 o                         
   8   1   7       3754.23       3742.33        56.61 o                         
   9   1   7        284.96        294.25        19.09 o                         
  10   1   7       2561.92       2485.94        51.47 o                         
  11   1   7        316.03        265.92        23.12 o                         
  12   1   7         11.75         10.19        18.10 o                         
 -17   2   7        163.46        186.47        23.17 o                         
 -16   2   7       1150.66       1118.89        29.22 o                         
 -15   2   7       2010.90       2116.79        40.44 o                         
 -14   2   7        428.27        421.54        18.27 o                         
 -13   2   7        312.31        324.01        16.22 o                         
 -12   2   7        713.52        705.86        19.77 o                         
 -11   2   7       2805.07       2806.84        36.32 o                         
 -10   2   7        171.59        175.97         7.99 o                         
  -9   2   7       7543.54       7258.03        62.75 o                         
  -8   2   7          4.65          2.02         3.15 o                         
  -7   2   7       2274.85       2299.42        30.27 o                         
  -6   2   7       1274.41       1289.80        18.61 o                         
  -5   2   7      15330.72      15142.91       144.67 o                         
  -4   2   7        346.42        283.28        10.40 o                         
  -3   2   7       2972.62       2806.69        37.76 o                         
  -2   2   7       2308.39       2521.79        34.52 o                         
  -1   2   7       5527.81       5542.70        72.24 o                         
   0   2   7         40.56         12.58         4.74 o                         
   1   2   7      13515.49      13577.06       150.64 o                         
   2   2   7       4186.06       4062.27        43.63 o                         
   3   2   7       1417.48       1413.29        21.25 o                         
   4   2   7        659.90        642.07        13.91 o                         
   5   2   7       3965.21       3846.44        47.12 o                         
   6   2   7       1481.89       1506.25        30.25 o                         
   7   2   7       4635.56       4752.49        74.67 o                         
   8   2   7        457.81        470.25        24.27 o                         
   9   2   7        248.76        226.80        17.55 o                         
  10   2   7        331.16        292.98        25.83 o                         
  11   2   7       1293.89       1349.04        38.32 o                         
  12   2   7        240.15        262.15        24.37 o                         
 -17   3   7        133.75        131.26        21.50 o                         
 -16   3   7          0.64         13.28        13.19 o                         
 -15   3   7         93.49         61.95        11.01 o                         
 -14   3   7       1439.73       1428.13        30.35 o                         
 -13   3   7        681.40        658.38        18.83 o                         
 -12   3   7        624.58        652.91        16.48 o                         
 -11   3   7       2663.75       2715.67        35.23 o                         
 -10   3   7         87.69         87.03         6.94 o                         
  -9   3   7        617.14        579.62        13.31 o                         
  -8   3   7       9719.02       9802.28        99.68 o                         
  -7   3   7       3371.80       3416.63        37.82 o                         
  -6   3   7       4533.93       4367.45        48.73 o                         
  -5   3   7        141.35        178.88         7.22 o                         
  -4   3   7       4038.65       4020.15        44.85 o                         
  -3   3   7       4309.15       4213.34        51.22 o                         
  -2   3   7       5475.63       4999.87        58.97 o                         
  -1   3   7        300.20        212.29         8.03 o                         
   0   3   7        628.21        640.47        12.67 o                         
   1   3   7        174.74        174.75         7.79 o                         
   2   3   7       1874.24       1720.03        25.49 o                         
   3   3   7       3351.06       3259.32        62.18 o                         
   4   3   7       1963.49       2033.83        27.57 o                         
   5   3   7       1027.70       1002.94        27.88 o                         
   6   3   7       1854.47       1765.88        55.54 o                         
   7   3   7        463.44        494.68        22.14 o                         
   8   3   7        544.45        523.33        34.33 o                         
   9   3   7       1104.04        950.52        30.40 o                         
  10   3   7       1324.39       1362.93        37.93 o                         
  11   3   7        276.82        247.56        20.19 o                         
 -16   4   7        302.59        288.53        26.37 o                         
 -15   4   7        884.60        993.72        39.08 o                         
 -14   4   7       1438.12       1532.07        29.11 o                         
 -13   4   7        316.10        306.79        12.27 o                         
 -12   4   7        213.35        218.48         9.24 o                         
 -11   4   7       1753.99       1746.71        23.52 o                         
 -10   4   7      10862.57      10738.14        88.57 o                         
  -9   4   7        456.09        458.95        10.83 o                         
  -8   4   7       2331.32       2276.59        24.97 o                         
  -7   4   7        886.95        893.21        14.28 o                         
  -6   4   7       6984.46       6878.51        61.39 o                         
  -5   4   7       2753.67       2601.23        26.16 o                         
  -4   4   7       9563.81       9736.21        82.43 o                         
  -3   4   7       6175.38       6567.24        78.89 o                         
  -2   4   7        159.21        132.64         6.47 o                         
  -1   4   7       2507.87       2496.28        41.91 o                         
   0   4   7       7111.68       7128.18        68.29 o                         
   1   4   7       5935.15       5936.38        59.05 o                         
   2   4   7        179.13        134.48         7.39 o                         
   3   4   7        190.73        172.82         8.48 o                         
   4   4   7         84.12         83.57         7.87 o                         
   5   4   7       3137.77       2998.28        44.30 o                         
   6   4   7       3669.17       3713.54        64.89 o                         
   7   4   7       2896.83       2988.68        63.01 o                         
   8   4   7        648.76        753.42        44.01 o                         
   9   4   7         32.15         17.54        13.01 o                         
  10   4   7        547.89        614.45        44.59 o                         
  11   4   7        437.17        425.50        32.38 o                         
 -16   5   7         56.40          8.79        14.69 o                         
 -15   5   7        356.34        351.73        27.05 o                         
 -14   5   7       1627.99       1700.00        52.23 o                         
 -13   5   7       2821.74       2864.75        47.47 o                         
 -12   5   7        304.44        298.50        15.64 o                         
 -11   5   7       1455.00       1424.08        28.83 o                         
 -10   5   7        401.87        398.75        16.62 o                         
  -9   5   7       1480.39       1414.03        24.78 o                         
  -8   5   7         67.73         72.36         5.20 o                         
  -7   5   7       8848.84       8983.95        77.54 o                         
  -6   5   7        207.27        224.86        12.55 o                         
  -5   5   7         11.35         16.45         4.22 o                         
  -4   5   7         49.36         54.56         4.10 o                         
  -3   5   7       5381.56       5150.64        44.56 o                         
  -2   5   7       3347.18       3199.72        35.13 o                         
  -1   5   7       6590.98       6436.76        62.39 o                         
   0   5   7       1227.58       1115.14        21.87 o                         
   1   5   7         93.99         78.61         5.83 o                         
   2   5   7        631.19        599.39        14.75 o                         
   3   5   7       3307.15       3239.94        41.91 o                         
   4   5   7       4124.83       4076.93        58.73 o                         
   5   5   7        727.99        686.48        32.89 o                         
   6   5   7        146.93        152.83        16.30 o                         
   7   5   7        101.57         91.00        14.59 o                         
   8   5   7        658.99        693.37        32.70 o                         
   9   5   7       2777.24       2686.45       106.25 o                         
  10   5   7        833.51        772.65        39.36 o                         
  11   5   7        535.93        608.11        59.38 o                         
 -16   6   7       2125.89       2194.22        61.39 o                         
 -15   6   7        142.09        146.42        20.56 o                         
 -14   6   7        725.95        734.46        24.33 o                         
 -13   6   7        332.53        314.60        17.03 o                         
 -12   6   7       1427.23       1424.67        30.12 o                         
 -11   6   7        227.77        251.45        14.08 o                         
 -10   6   7       2923.50       2951.96        51.56 o                         
  -9   6   7        207.56        249.07        15.91 o                         
  -8   6   7       2637.51       2521.21        60.00 o                         
  -7   6   7        161.19        167.52         8.37 o                         
  -6   6   7       2321.12       2148.61        29.35 o                         
  -5   6   7       1016.37        997.00        16.51 o                         
  -4   6   7       3664.88       3572.63        39.60 o                         
  -3   6   7          2.03          6.84         2.64 o                         
  -2   6   7         68.87         74.78         4.70 o                         
  -1   6   7        348.69        376.59        11.07 o                         
   0   6   7       7046.14       7051.39        86.55 o                         
   1   6   7       3356.74       3272.57        40.95 o                         
   2   6   7       9791.56       9614.65        98.78 o                         
   3   6   7         58.58         58.27         6.84 o                         
   4   6   7       1256.04       1285.52        26.03 o                         
   5   6   7        926.17        871.28        24.46 o                         
   6   6   7       6473.54       6373.52        90.19 o                         
   7   6   7        310.11        292.55        22.21 o                         
   8   6   7        693.16        706.81        39.36 o                         
   9   6   7         24.74         29.33        14.05 o                         
  10   6   7        858.62        788.11        39.76 o                         
 -15   7   7       1088.93       1061.63        53.94 o                         
 -14   7   7          8.00         15.66         8.94 o                         
 -13   7   7       2685.15       2588.49        73.36 o                         
 -12   7   7         30.96         35.55         8.86 o                         
 -11   7   7         68.36         75.56        11.90 o                         
 -10   7   7         63.86         67.58        10.36 o                         
  -9   7   7       4989.19       4908.84        73.00 o                         
  -8   7   7         49.10         45.87        10.49 o                         
  -7   7   7       2632.51       2573.15        43.66 o                         
  -6   7   7         73.84         78.62         6.90 o                         
  -5   7   7       4123.54       4015.74        51.78 o                         
  -4   7   7         75.28         68.19         5.94 o                         
  -3   7   7       4030.87       3863.73        44.62 o                         
  -2   7   7        479.35        528.38        10.92 o                         
  -1   7   7       9229.37       9099.83        82.88 o                         
   0   7   7        590.92        570.06        13.69 o                         
   1   7   7         98.99        110.32         7.68 o                         
   2   7   7         55.90         78.70         7.80 o                         
   3   7   7       4826.49       4801.09        92.41 o                         
   4   7   7        239.55        247.77        13.06 o                         
   5   7   7       4086.16       4076.36        64.29 o                         
   6   7   7         63.85         65.92        10.72 o                         
   7   7   7        857.49        899.51        33.33 o                         
   8   7   7        176.15        167.33        19.40 o                         
   9   7   7       2383.75       2388.75        60.62 o                         
  10   7   7        568.22        541.01        33.55 o                         
 -15   8   7        150.71        174.54        29.51 o                         
 -14   8   7       1237.98       1289.52        34.68 o                         
 -13   8   7        252.10        228.94        16.78 o                         
 -12   8   7        637.91        620.55        24.07 o                         
 -11   8   7         26.33         23.89        20.15 o                         
 -10   8   7       4553.81       4425.46        80.97 o                         
  -9   8   7        459.74        455.45        24.34 o                         
  -8   8   7        547.84        539.35        23.40 o                         
  -7   8   7         79.90         69.63        11.23 o                         
  -6   8   7       2907.76       2725.19        44.89 o                         
  -5   8   7         52.64         64.79         8.13 o                         
  -4   8   7      11974.47      12246.67       165.35 o                         
  -3   8   7        220.68        221.19        10.54 o                         
  -2   8   7        485.63        463.53        13.42 o                         
  -1   8   7        341.84        358.14        13.07 o                         
   0   8   7       9420.25       9398.82        85.62 o                         
   1   8   7        432.12        450.36        14.14 o                         
   2   8   7       4909.70       4837.36        61.55 o                         
   3   8   7          9.54          6.62         5.76 o                         
   4   8   7        806.18        766.64        28.76 o                         
   5   8   7        785.13        823.65        25.07 o                         
   6   8   7       3125.35       3040.62        46.56 o                         
   7   8   7          7.54         15.29         8.41 o                         
   8   8   7       1001.51       1057.78        38.09 o                         
   9   8   7         47.25         53.04        17.21 o                         
 -14   9   7         52.71         18.95        12.38 o                         
 -13   9   7       2296.24       2372.84        86.13 o                         
 -12   9   7        435.91        459.14        26.93 o                         
 -11   9   7        196.64        238.59        20.02 o                         
 -10   9   7        247.44        241.37        19.52 o                         
  -9   9   7        434.31        468.14        39.97 o                         
  -8   9   7         50.24         53.80        13.29 o                         
  -7   9   7       8339.01       8562.46       130.93 o                         
  -6   9   7        118.61        122.05        10.79 o                         
  -5   9   7        142.79        166.10        11.51 o                         
  -4   9   7        174.82        213.92        12.57 o                         
  -3   9   7       5117.34       5113.39        70.03 o                         
  -2   9   7        988.39        956.72        24.65 o                         
  -1   9   7       1454.53       1388.26        28.06 o                         
   0   9   7        434.60        405.81        13.98 o                         
   1   9   7         55.73         81.26         7.89 o                         
   2   9   7         41.61         29.94         8.39 o                         
   3   9   7       3405.22       3352.80        52.37 o                         
   4   9   7        231.10        265.43        15.66 o                         
   5   9   7        949.38        919.91        27.94 o                         
   6   9   7          3.38          9.01         7.35 o                         
   7   9   7         30.38          8.05         9.65 o                         
   8   9   7        197.41        205.13        17.95 o                         
   9   9   7       1297.65       1259.57        51.69 o                         
 -13  10   7        550.16        512.38        30.92 o                         
 -12  10   7        745.28        805.64        32.38 o                         
 -11  10   7        184.28        206.58        19.63 o                         
 -10  10   7       5033.56       5023.50       115.37 o                         
  -9  10   7       2433.85       2283.50        70.42 o                         
  -8  10   7         54.23         28.19        10.07 o                         
  -7  10   7          0.08         -8.78         9.59 o                         
  -6  10   7       3992.84       3945.81        71.10 o                         
  -5  10   7       2458.51       2336.01        48.16 o                         
  -4  10   7       6318.55       6019.58        81.61 o                         
  -3  10   7        523.38        517.84        17.06 o                         
  -2  10   7         73.69         66.26         8.03 o                         
  -1  10   7       3674.96       3559.14        68.64 o                         
   0  10   7       3302.96       3266.72        85.98 o                         
   1  10   7        753.28        764.69        25.59 o                         
   2  10   7       1369.95       1341.38        35.24 o                         
   3  10   7         20.09         19.76         6.96 o                         
   4  10   7          0.66          3.36         6.46 o                         
   5  10   7        739.75        693.41        18.05 o                         
   6  10   7       1723.71       1663.14        34.85 o                         
   7  10   7        474.73        471.21        27.20 o                         
   8  10   7        625.24        657.62        38.03 o                         
 -12  11   7        713.77        640.31        31.89 o                         
 -11  11   7        181.67        167.75        18.38 o                         
 -10  11   7          1.31         -4.78         9.53 o                         
  -9  11   7       1441.63       1429.39        40.71 o                         
  -8  11   7       2062.54       2106.32        49.81 o                         
  -7  11   7        826.71        859.31        29.94 o                         
  -6  11   7        935.05        933.86        30.35 o                         
  -5  11   7        138.43        129.09        11.31 o                         
  -4  11   7       1009.16       1036.49        25.17 o                         
  -3  11   7       1546.35       1557.24        38.33 o                         
  -2  11   7       1461.98       1447.66        29.37 o                         
  -1  11   7       5763.32       5686.04        81.55 o                         
   0  11   7         66.15         62.46         7.72 o                         
   1  11   7        111.15        100.28         8.48 o                         
   2  11   7       1265.71       1259.43        34.26 o                         
   3  11   7       1015.39       1085.76        32.66 o                         
   4  11   7        296.37        315.93        20.73 o                         
   5  11   7       1320.18       1283.62        37.25 o                         
   6  11   7         18.88          7.95         7.65 o                         
   7  11   7        243.43        235.31        20.89 o                         
 -11  12   7        913.22        970.96        35.97 o                         
 -10  12   7        495.77        560.72        28.57 o                         
  -9  12   7        466.79        454.10        26.51 o                         
  -8  12   7         18.70         24.15        20.49 o                         
  -7  12   7         43.97         74.37        13.15 o                         
  -6  12   7        648.75        689.39        27.68 o                         
  -5  12   7       1726.88       1645.36        34.41 o                         
  -4  12   7        655.59        678.51        55.88 o                         
  -3  12   7       1046.35       1075.76        25.87 o                         
  -2  12   7         79.05         64.64         8.58 o                         
  -1  12   7        742.89        806.69        28.31 o                         
   0  12   7        364.15        365.86        16.18 o                         
   1  12   7       2610.77       2584.81        42.28 o                         
   2  12   7       3620.55       3402.43        52.21 o                         
   3  12   7        191.01        190.54        17.05 o                         
   4  12   7         37.78         34.36        16.49 o                         
   5  12   7        511.17        514.22        38.03 o                         
   6  12   7       1467.32       1475.06        57.26 o                         
 -10  13   7          0.28          3.20        11.62 o                         
  -9  13   7         50.51         76.56        17.75 o                         
  -8  13   7        700.03        726.43        30.46 o                         
  -7  13   7       1023.63       1042.59        56.12 o                         
  -6  13   7        212.64        228.01        25.42 o                         
  -5  13   7         16.69          7.32        10.32 o                         
  -4  13   7         18.34         22.53         8.15 o                         
  -3  13   7        431.94        415.77        17.77 o                         
  -2  13   7       1796.72       1796.13        34.88 o                         
  -1  13   7        323.71        295.25        14.66 o                         
   0  13   7        566.35        566.83        17.87 o                         
   1  13   7         78.05         59.30         9.05 o                         
   2  13   7       1897.31       1888.22        68.98 o                         
   3  13   7        585.94        654.67        42.90 o                         
   4  13   7       4054.76       3988.60       102.79 o                         
   5  13   7        299.58        263.37        29.76 o                         
  -8  14   7          8.72        -11.14        10.41 o                         
  -7  14   7         29.77         40.09        12.10 o                         
  -6  14   7        273.13        280.95        26.03 o                         
  -5  14   7       1653.98       1614.53        82.72 o                         
  -4  14   7        533.36        582.91        27.63 o                         
  -3  14   7        993.20        950.15        40.21 o                         
  -2  14   7        109.33        121.30        11.96 o                         
  -1  14   7        318.27        390.06        19.46 o                         
   0  14   7        378.41        350.18        36.92 o                         
   1  14   7       3193.37       2984.08        79.67 o                         
   2  14   7         48.63         53.97         9.66 o                         
   3  14   7        141.21        116.73        23.01 o                         
  -5  15   7         82.95         90.94        15.45 o                         
  -4  15   7        858.41        845.41        39.45 o                         
  -3  15   7        139.79        132.39        12.32 o                         
  -2  15   7       1817.23       1752.81        89.13 o                         
  -1  15   7         42.81         29.86        12.19 o                         
 -16   0   8       4044.87       4146.14       116.29 o                         
 -14   0   8       1736.20       1741.09        46.25 o                         
 -12   0   8       1810.25       1684.33        42.46 o                         
 -10   0   8       9903.65       9535.75       121.29 o                         
  -8   0   8        322.67        306.46        14.24 o                         
  -6   0   8       6090.67       5829.21        76.36 o                         
  -4   0   8       9755.33       9562.60       166.61 o                         
  -2   0   8        128.96        147.85        11.58 o                         
   0   0   8       8855.21       8798.80       127.26 o                         
   2   0   8       5293.54       5348.26        86.17 o                         
   4   0   8        310.69        287.88        13.40 o                         
   6   0   8       7140.23       7276.44       145.05 o                         
   8   0   8       3346.31       3262.49       134.52 o                         
  10   0   8        413.69        349.74        48.60 o                         
 -17   1   8       1339.39       1476.45        47.49 o                         
 -16   1   8        348.55        345.16        19.22 o                         
 -15   1   8          9.89          1.78         9.19 o                         
 -14   1   8        449.69        461.09        18.03 o                         
 -13   1   8       5422.92       5507.81        68.25 o                         
 -12   1   8       2317.99       2335.74        36.65 o                         
 -11   1   8       2615.42       2628.79        40.28 o                         
 -10   1   8          7.96          5.53         4.72 o                         
  -9   1   8       2806.46       2673.69        31.19 o                         
  -8   1   8        985.08        960.29        24.93 o                         
  -7   1   8      13683.54      13346.25       119.30 o                         
  -6   1   8        283.47        308.08         9.67 o                         
  -5   1   8        705.70        823.46        14.56 o                         
  -4   1   8       2470.77       2737.80        37.27 o                         
  -3   1   8       4747.67       4346.21        70.12 o                         
  -2   1   8        366.29        394.00        12.26 o                         
  -1   1   8      13630.15      13635.50       145.23 o                         
   0   1   8          8.28         12.93         4.31 o                         
   1   1   8         38.10         71.33         6.73 o                         
   2   1   8         16.40         12.91         4.29 o                         
   3   1   8       8787.34       8542.43        83.98 o                         
   4   1   8        434.04        378.42        14.30 o                         
   5   1   8       4859.36       5020.90        75.79 o                         
   6   1   8          0.26         -8.98         5.98 o                         
   7   1   8        237.73        212.02        17.33 o                         
   8   1   8        171.34        163.88        18.65 o                         
   9   1   8       3763.14       3714.62        79.45 o                         
  10   1   8        637.43        585.77        42.96 o                         
  11   1   8       1167.32       1039.43        71.16 o                         
 -17   2   8         15.51          1.02        20.42 o                         
 -16   2   8       2406.20       2334.45        56.31 o                         
 -15   2   8        605.40        621.52        22.56 o                         
 -14   2   8        848.76        843.99        29.03 o                         
 -13   2   8        411.04        416.11        16.45 o                         
 -12   2   8       1060.72       1036.79        23.03 o                         
 -11   2   8       1588.76       1594.67        25.46 o                         
 -10   2   8       4345.12       4420.78        54.92 o                         
  -9   2   8        527.57        482.78        12.00 o                         
  -8   2   8       1288.70       1345.07        19.24 o                         
  -7   2   8       1737.51       1862.86        27.94 o                         
  -6   2   8       3434.15       3512.44        42.37 o                         
  -5   2   8       1317.81       1321.50        26.59 o                         
  -4   2   8      19003.83      19215.83       199.02 o                         
  -3   2   8        522.57        584.76        33.62 o                         
  -2   2   8        492.40        415.66        19.92 o                         
  -1   2   8         40.21         74.84         7.66 o                         
   0   2   8      10889.00      10673.67       106.81 o                         
   1   2   8       2779.47       2839.00        33.72 o                         
   2   2   8      12536.43      12533.34       115.14 o                         
   3   2   8        303.53        305.46        11.02 o                         
   4   2   8       2601.88       2600.46        35.88 o                         
   5   2   8        136.83        118.27        14.08 o                         
   6   2   8       3234.77       3392.73        51.89 o                         
   7   2   8       1531.51       1430.76        43.18 o                         
   8   2   8       1331.91       1297.82        34.99 o                         
   9   2   8         54.58         48.17        11.61 o                         
  10   2   8        225.35        200.96        18.41 o                         
  11   2   8        412.72        362.00        27.19 o                         
 -17   3   8         97.47        156.03        23.16 o                         
 -16   3   8          0.38        -13.77        12.85 o                         
 -15   3   8        705.47        672.37        22.59 o                         
 -14   3   8        232.56        226.53        17.53 o                         
 -13   3   8       2045.25       2134.16        69.02 o                         
 -12   3   8       1288.69       1302.21        24.98 o                         
 -11   3   8       1423.56       1464.59        29.89 o                         
 -10   3   8          0.44          7.06         4.63 o                         
  -9   3   8        185.84        174.11         8.76 o                         
  -8   3   8       2681.18       2666.71        35.80 o                         
  -7   3   8       6912.58       6750.51        71.81 o                         
  -6   3   8        936.58        839.70        15.42 o                         
  -5   3   8       2143.56       2188.24        29.37 o                         
  -4   3   8         82.70         97.51         6.50 o                         
  -3   3   8       4256.42       4112.01        51.60 o                         
  -2   3   8       8882.53       9274.17       102.45 o                         
  -1   3   8       9850.89       9874.99       108.96 o                         
   0   3   8       1076.26       1162.51        18.80 o                         
   1   3   8        481.80        512.67        12.37 o                         
   2   3   8       1250.37       1263.19        22.17 o                         
   3   3   8       6723.64       6668.65        67.74 o                         
   4   3   8       2244.39       2269.18        33.22 o                         
   5   3   8       4662.58       4358.61        69.06 o                         
   6   3   8          1.54         14.36         8.45 o                         
   7   3   8       1000.09        913.74        28.57 o                         
   8   3   8        864.39        899.83        29.50 o                         
   9   3   8       1921.61       1921.94        45.21 o                         
  10   3   8        356.95        339.76        22.98 o                         
  11   3   8        436.47        413.58        30.90 o                         
 -16   4   8        933.38        959.36        54.50 o                         
 -15   4   8        521.31        547.05        17.91 o                         
 -14   4   8        881.63        839.80        20.03 o                         
 -13   4   8          9.71         16.11         5.05 o                         
 -12   4   8        666.41        609.68        14.78 o                         
 -11   4   8       2341.93       2301.08        31.51 o                         
 -10   4   8       6381.07       6190.68        56.17 o                         
  -9   4   8       1804.66       1800.07        28.59 o                         
  -8   4   8        348.07        382.13        11.02 o                         
  -7   4   8        805.85        802.39        14.87 o                         
  -6   4   8        796.70        769.78        18.73 o                         
  -5   4   8       6546.51       6538.40        64.15 o                         
  -4   4   8       7825.45       7948.56        75.46 o                         
  -3   4   8       6021.48       6164.05        65.98 o                         
  -2   4   8         30.77         30.20         5.56 o                         
  -1   4   8       2788.82       2849.34        36.23 o                         
   0   4   8       5409.14       5353.84        55.11 o                         
   1   4   8      10533.03      10621.31        99.19 o                         
   2   4   8        541.63        500.43        13.34 o                         
   3   4   8        344.40        356.10        14.45 o                         
   4   4   8         89.64         84.65        12.71 o                         
   5   4   8       5194.14       5208.87        68.16 o                         
   6   4   8       2769.23       2849.98        62.38 o                         
   7   4   8        864.18        920.98        34.34 o                         
   8   4   8        924.75        901.19        35.55 o                         
   9   4   8         92.22         96.39        20.03 o                         
  10   4   8        233.10        222.35        23.50 o                         
 -16   5   8         90.48        103.94        21.84 o                         
 -15   5   8         31.26         24.25        11.59 o                         
 -14   5   8        821.33        799.37        50.63 o                         
 -13   5   8        820.39        821.82        24.24 o                         
 -12   5   8        872.39        887.55        23.83 o                         
 -11   5   8        905.55        898.44        22.92 o                         
 -10   5   8         88.11         93.11         5.90 o                         
  -9   5   8       2807.04       2791.75        33.04 o                         
  -8   5   8       4326.40       4180.32        46.53 o                         
  -7   5   8       6237.68       6270.32        54.62 o                         
  -6   5   8       7398.67       7268.69        61.42 o                         
  -5   5   8        126.83        145.56         6.51 o                         
  -4   5   8        539.79        474.93        11.03 o                         
  -3   5   8       2017.14       2131.94        26.71 o                         
  -2   5   8       9894.85       9707.61        90.45 o                         
  -1   5   8       1972.60       1964.15        25.97 o                         
   0   5   8       3835.12       3748.98        41.69 o                         
   1   5   8       1872.62       1782.14        27.58 o                         
   2   5   8       2840.71       2776.09        38.03 o                         
   3   5   8       1062.27       1019.54        21.13 o                         
   4   5   8       6267.98       5980.50        75.87 o                         
   5   5   8       2410.80       2385.38        45.81 o                         
   6   5   8         18.30         22.80        11.74 o                         
   7   5   8         34.37         29.56        12.10 o                         
   8   5   8        498.56        502.18        30.34 o                         
   9   5   8       1731.95       1726.53        51.35 o                         
  10   5   8       2005.33       2054.42        58.57 o                         
 -16   6   8        725.97        740.25        46.63 o                         
 -15   6   8       1702.70       1749.60        52.39 o                         
 -14   6   8        197.57        211.00        18.36 o                         
 -13   6   8        100.23        106.85        13.79 o                         
 -12   6   8        879.78        900.42        24.09 o                         
 -11   6   8       2880.37       2786.46        50.11 o                         
 -10   6   8        830.60        870.04        25.69 o                         
  -9   6   8       3346.97       3337.35        55.48 o                         
  -8   6   8       1836.33       1903.13        37.46 o                         
  -7   6   8       2568.89       2503.49        31.90 o                         
  -6   6   8       3084.81       3044.99        32.21 o                         
  -5   6   8       8456.63       8617.98        74.64 o                         
  -4   6   8        129.69        119.58         5.76 o                         
  -3   6   8       1186.43       1064.76        14.62 o                         
  -2   6   8         18.36         21.01         4.34 o                         
  -1   6   8       1644.43       1563.68        49.80 o                         
   0   6   8        392.22        429.74        13.37 o                         
   1   6   8       4567.80       4690.28        55.44 o                         
   2   6   8        504.69        516.35        16.70 o                         
   3   6   8        496.47        566.24        17.56 o                         
   4   6   8         34.57         34.61         9.27 o                         
   5   6   8        833.45        892.22        25.88 o                         
   6   6   8         72.02         62.03        13.52 o                         
   7   6   8       4421.02       4488.71        87.23 o                         
   8   6   8        720.93        674.72        34.89 o                         
   9   6   8         83.35        116.92        18.86 o                         
  10   6   8         75.74         63.00        17.58 o                         
 -15   7   8        164.31        173.48        26.56 o                         
 -14   7   8       1105.79       1156.67        29.83 o                         
 -13   7   8         29.37         35.97         9.76 o                         
 -12   7   8       3924.51       4034.25        59.32 o                         
 -11   7   8          8.68         -2.33         7.77 o                         
 -10   7   8        119.78        135.56        14.98 o                         
  -9   7   8         57.05         76.59        10.29 o                         
  -8   7   8       6657.52       6446.21       104.46 o                         
  -7   7   8         45.32         71.86         9.15 o                         
  -6   7   8       1560.46       1453.91        26.49 o                         
  -5   7   8       1789.40       1816.30        34.12 o                         
  -4   7   8       1183.12       1207.69        23.12 o                         
  -3   7   8         39.61         51.56         3.96 o                         
  -2   7   8       6662.93       6737.05        60.81 o                         
  -1   7   8        317.99        283.82        11.02 o                         
   0   7   8       1317.24       1358.92        25.41 o                         
   1   7   8          1.95         -5.06         5.05 o                         
   2   7   8        413.25        420.56        23.64 o                         
   3   7   8         33.11         28.34         9.14 o                         
   4   7   8       7692.02       7615.03       103.98 o                         
   5   7   8        258.44        239.73        16.12 o                         
   6   7   8       2006.46       2044.79        51.35 o                         
   7   7   8          8.78          9.36        11.48 o                         
   8   7   8       2406.77       2447.78        72.10 o                         
   9   7   8        119.32        108.30        18.94 o                         
 -15   8   8       2195.59       2242.06       123.67 o                         
 -14   8   8        359.03        311.63        20.35 o                         
 -13   8   8         51.13         50.41        11.23 o                         
 -12   8   8          1.06         -5.26        11.63 o                         
 -11   8   8       2111.55       2110.46        70.13 o                         
 -10   8   8        173.56        182.81        17.57 o                         
  -9   8   8       2543.06       2523.50        62.23 o                         
  -8   8   8         83.38         84.96        19.82 o                         
  -7   8   8        579.44        610.71        47.81 o                         
  -6   8   8          9.95         15.28         6.81 o                         
  -5   8   8       8860.42       8814.39       122.42 o                         
  -4   8   8       1455.61       1401.56        46.97 o                         
  -3   8   8       1927.17       1973.34        43.25 o                         
  -2   8   8       1055.59       1032.47        23.66 o                         
  -1   8   8       2115.83       2107.86        30.15 o                         
   0   8   8        384.90        394.62        14.06 o                         
   1   8   8       6290.19       6214.56        75.75 o                         
   2   8   8         94.59        100.83         9.05 o                         
   3   8   8        157.85        188.95        11.96 o                         
   4   8   8          1.27         -5.18         9.03 o                         
   5   8   8       1922.91       2002.25        41.75 o                         
   6   8   8          1.86         -7.72        10.45 o                         
   7   8   8       3339.07       3352.66        72.62 o                         
   8   8   8         52.57         58.94        29.44 o                         
   9   8   8         73.08         54.06        16.93 o                         
 -14   9   8        495.80        541.38        29.81 o                         
 -13   9   8         68.38         39.66        10.96 o                         
 -12   9   8        179.71        222.46        20.69 o                         
 -11   9   8        100.48        111.66        15.97 o                         
 -10   9   8        126.52         98.09        14.81 o                         
  -9   9   8         30.66         46.57        13.23 o                         
  -8   9   8       1740.67       1769.59        74.06 o                         
  -7   9   8         32.32         29.01         9.92 o                         
  -6   9   8       2427.89       2344.87        52.36 o                         
  -5   9   8         71.42         74.36         9.94 o                         
  -4   9   8        931.14        946.89        42.09 o                         
  -3   9   8         60.83         80.61         8.77 o                         
  -2   9   8       5536.35       5702.19        88.33 o                         
  -1   9   8        414.96        421.11        15.80 o                         
   0   9   8       3981.26       3908.46        92.59 o                         
   1   9   8         50.13         38.73         6.88 o                         
   2   9   8       2327.18       2240.62        39.89 o                         
   3   9   8          2.03         -4.06         6.48 o                         
   4   9   8       4964.82       4837.64        72.37 o                         
   5   9   8        159.12        162.27        17.09 o                         
   6   9   8        286.21        301.65        27.91 o                         
   7   9   8         35.96         35.63        16.43 o                         
   8   9   8       1130.54       1202.51        52.50 o                         
 -13  10   8          2.03        -10.57         8.84 o                         
 -12  10   8        265.67        258.63        30.48 o                         
 -11  10   8       1706.76       1556.10        99.19 o                         
 -10  10   8        555.91        522.76        28.38 o                         
  -9  10   8        897.43        907.97        32.78 o                         
  -8  10   8        474.80        435.20        24.72 o                         
  -7  10   8          3.29         -3.50        10.44 o                         
  -6  10   8        305.69        323.06        20.71 o                         
  -5  10   8       3274.21       3232.82        52.79 o                         
  -4  10   8       1078.52       1094.29        48.85 o                         
  -3  10   8       1674.05       1529.31        31.23 o                         
  -2  10   8          0.16         -3.19         5.69 o                         
  -1  10   8       3307.70       3231.16        56.62 o                         
   0  10   8       1594.05       1564.86        31.04 o                         
   1  10   8       4666.01       4805.11        83.78 o                         
   2  10   8        698.72        705.97        27.63 o                         
   3  10   8       1104.12       1101.95        33.45 o                         
   4  10   8        552.09        530.41        19.57 o                         
   5  10   8       1314.96       1347.16        33.45 o                         
   6  10   8        432.54        466.67        33.15 o                         
   7  10   8       1030.62        903.41        52.50 o                         
 -12  11   8       1459.17       1449.12        44.81 o                         
 -11  11   8        139.33        138.94        22.52 o                         
 -10  11   8         16.89         13.64        11.27 o                         
  -9  11   8        155.08        156.43        17.36 o                         
  -8  11   8       2082.47       2083.94        50.65 o                         
  -7  11   8        965.93        996.76        33.36 o                         
  -6  11   8        932.28        942.10        31.60 o                         
  -5  11   8        971.86        964.67        30.81 o                         
  -4  11   8        486.86        478.60        18.88 o                         
  -3  11   8        369.95        413.11        19.45 o                         
  -2  11   8       2712.00       2798.81        46.63 o                         
  -1  11   8       1679.71       1620.05        32.31 o                         
   0  11   8         61.09         61.48         8.49 o                         
   1  11   8        299.24        325.97        20.43 o                         
   2  11   8        524.32        578.37        35.68 o                         
   3  11   8       1260.25       1179.65        35.63 o                         
   4  11   8       1781.61       1785.00        52.81 o                         
   5  11   8        123.05        118.55        11.01 o                         
   6  11   8        257.89        251.99        26.87 o                         
 -11  12   8        655.26        672.63        34.06 o                         
 -10  12   8        862.10        851.32        34.46 o                         
  -9  12   8        191.44        190.51        19.01 o                         
  -8  12   8         82.48         54.17        13.06 o                         
  -7  12   8       1079.84       1134.14        46.67 o                         
  -6  12   8       1031.76       1080.25        34.96 o                         
  -5  12   8        982.03        950.08        32.03 o                         
  -4  12   8       2313.75       2211.84        64.36 o                         
  -3  12   8         31.62         41.43         8.59 o                         
  -2  12   8          6.96          3.43        12.78 o                         
  -1  12   8        234.17        265.11        14.57 o                         
   0  12   8         44.23         63.69        10.02 o                         
   1  12   8        911.53        940.93        31.26 o                         
   2  12   8        454.15        506.50        36.13 o                         
   3  12   8        675.35        690.24        29.65 o                         
   4  12   8         36.08         43.62        13.11 o                         
   5  12   8         32.71         34.00        17.51 o                         
  -9  13   8        938.62        843.32        34.15 o                         
  -8  13   8        274.02        305.49        28.84 o                         
  -7  13   8       1594.31       1596.49        44.60 o                         
  -6  13   8         25.57         28.64        13.30 o                         
  -5  13   8          1.13         -6.05        12.30 o                         
  -4  13   8        188.70        195.97        14.31 o                         
  -3  13   8       1166.91       1121.97        41.34 o                         
  -2  13   8        156.42        163.54        12.79 o                         
  -1  13   8        297.22        316.25        20.04 o                         
   0  13   8        582.31        576.90        19.85 o                         
   1  13   8         35.59         13.74        15.03 o                         
   2  13   8        280.53        271.44        30.33 o                         
   3  13   8        604.32        591.12        42.33 o                         
   4  13   8        345.33        375.59        34.63 o                         
  -7  14   8         17.03         21.97        12.10 o                         
  -6  14   8        970.34        954.95        44.41 o                         
  -5  14   8         93.99         94.73        16.74 o                         
  -4  14   8        531.68        578.49        40.01 o                         
  -3  14   8        575.17        526.10        35.52 o                         
  -2  14   8        162.13        143.60        12.56 o                         
  -1  14   8         45.22         24.02        11.80 o                         
   0  14   8       1194.55       1158.04        51.42 o                         
   1  14   8        244.44        247.95        34.71 o                         
 -17   0   9        943.50        966.47        46.19 o                         
 -15   0   9        279.41        279.73        39.21 o                         
 -13   0   9         65.43         81.67        13.52 o                         
 -11   0   9        688.72        709.77        26.22 o                         
  -9   0   9       5887.56       5734.60        79.23 o                         
  -7   0   9         36.74         51.09         7.20 o                         
  -5   0   9      15181.56      15224.83       256.51 o                         
  -3   0   9       5279.31       5519.92       106.47 o                         
  -1   0   9       6885.01       6894.19       104.88 o                         
   1   0   9      10509.47      10300.88       150.30 o                         
   3   0   9       3319.46       3152.58        76.03 o                         
   5   0   9       2961.34       2819.96       129.74 o                         
   7   0   9       3181.08       3326.01        86.75 o                         
   9   0   9        240.15        257.75        43.39 o                         
 -17   1   9        100.37         65.85        14.62 o                         
 -16   1   9        107.39        119.72        13.42 o                         
 -15   1   9          9.84          7.92         7.68 o                         
 -14   1   9       2972.18       2997.90        45.76 o                         
 -13   1   9          0.56          8.28         6.87 o                         
 -12   1   9       4471.69       4510.34        57.84 o                         
 -11   1   9        821.09        836.52        20.03 o                         
 -10   1   9          1.56          9.18         5.06 o                         
  -9   1   9          9.32         13.31         4.87 o                         
  -8   1   9       7755.24       7823.99        81.60 o                         
  -7   1   9       1956.26       2063.73        31.57 o                         
  -6   1   9       7887.85       7840.45        87.19 o                         
  -5   1   9        114.75         92.70         6.98 o                         
  -4   1   9        834.73        860.40        21.59 o                         
  -3   1   9       4575.28       4658.87        58.67 o                         
  -2   1   9      16952.08      16789.37       177.52 o                         
  -1   1   9         24.40          9.19         5.02 o                         
   0   1   9       1633.73       1568.74        25.42 o                         
   1   1   9        232.45        228.44        11.01 o                         
   2   1   9       4583.73       4430.02        49.11 o                         
   3   1   9        458.46        474.03        16.46 o                         
   4   1   9       4394.21       4512.23        60.03 o                         
   5   1   9         24.51         29.51         9.11 o                         
   6   1   9        424.45        436.02        22.95 o                         
   7   1   9         10.64         11.11        12.72 o                         
   8   1   9       2261.00       2256.39        57.78 o                         
   9   1   9         23.03         18.82        20.39 o                         
  10   1   9       2553.45       2635.29       217.83 o                         
 -17   2   9        980.18        990.04        42.87 o                         
 -16   2   9          2.81        -13.35         8.90 o                         
 -15   2   9       1396.03       1403.68        36.73 o                         
 -14   2   9          7.66         14.58         8.04 o                         
 -13   2   9         22.95         10.19         6.94 o                         
 -12   2   9         63.50         81.64         8.82 o                         
 -11   2   9       5369.45       5350.62        59.05 o                         
 -10   2   9        651.78        650.76        15.47 o                         
  -9   2   9       3544.15       3610.38        45.65 o                         
  -8   2   9        879.89        864.03        18.50 o                         
  -7   2   9        472.75        486.05        13.48 o                         
  -6   2   9        625.76        584.46        14.46 o                         
  -5   2   9       7647.97       7596.03        79.93 o                         
  -4   2   9       5724.72       5876.34        70.63 o                         
  -3   2   9       2243.24       2128.01        33.75 o                         
  -2   2   9        111.81        120.64        10.06 o                         
  -1   2   9        639.94        657.92        19.24 o                         
   0   2   9       3752.26       3911.40        47.74 o                         
   1   2   9       7685.23       7517.32        80.47 o                         
   2   2   9         16.88          3.51         5.31 o                         
   3   2   9       1999.58       1913.42        32.79 o                         
   4   2   9         10.25          6.73         5.94 o                         
   5   2   9       2217.77       2124.44        38.47 o                         
   6   2   9        355.83        354.55        20.30 o                         
   7   2   9       4634.87       4466.61        74.98 o                         
   8   2   9        343.84        348.35        26.66 o                         
   9   2   9        144.23        158.35        21.53 o                         
  10   2   9          5.49          6.50        16.80 o                         
 -17   3   9        484.17        460.28        33.00 o                         
 -16   3   9        196.85        192.86        22.86 o                         
 -15   3   9        139.53        120.39        14.82 o                         
 -14   3   9       1802.15       1853.88        36.66 o                         
 -13   3   9       1194.00       1198.25        33.57 o                         
 -12   3   9       1417.05       1450.56        30.08 o                         
 -11   3   9        617.56        600.08        15.57 o                         
 -10   3   9        489.94        491.03        15.37 o                         
  -9   3   9       1521.81       1501.77        25.87 o                         
  -8   3   9       4613.45       4596.34        59.64 o                         
  -7   3   9       2147.57       2061.73        27.69 o                         
  -6   3   9       1061.86       1137.31        21.89 o                         
  -5   3   9        666.27        680.63        15.15 o                         
  -4   3   9       1567.06       1626.17        27.59 o                         
  -3   3   9        816.31        794.96        18.18 o                         
  -2   3   9       6338.41       6512.40        77.29 o                         
  -1   3   9       2002.06       1863.64        28.07 o                         
   0   3   9       5318.95       5427.11        61.36 o                         
   1   3   9         47.46         65.73         7.60 o                         
   2   3   9       1313.00       1218.08        22.77 o                         
   3   3   9       1049.35       1087.12        22.70 o                         
   4   3   9       7975.59       7894.07       101.82 o                         
   5   3   9       1479.57       1458.62        35.52 o                         
   6   3   9        937.98        979.79        32.07 o                         
   7   3   9          4.65          1.07         8.99 o                         
   8   3   9       1381.80       1428.05        48.60 o                         
   9   3   9       1466.72       1415.82        39.68 o                         
  10   3   9       1341.94       1244.38        45.88 o                         
 -16   4   9       1113.62       1148.78        66.83 o                         
 -15   4   9        902.32        964.92        24.56 o                         
 -14   4   9       1359.38       1344.86        35.10 o                         
 -13   4   9         20.94         17.17         5.69 o                         
 -12   4   9       1134.64       1130.89        20.74 o                         
 -11   4   9       1674.29       1741.62        24.53 o                         
 -10   4   9        556.95        543.07        13.68 o                         
  -9   4   9       1440.08       1405.26        27.65 o                         
  -8   4   9        552.75        546.98        13.13 o                         
  -7   4   9        277.25        290.09        10.19 o                         
  -6   4   9       3524.05       3531.60        40.23 o                         
  -5   4   9       4371.57       4244.23        46.17 o                         
  -4   4   9       2599.19       2526.41        31.32 o                         
  -3   4   9       1096.35       1083.95        19.95 o                         
  -2   4   9        355.93        361.40        15.07 o                         
  -1   4   9        537.34        555.76        15.56 o                         
   0   4   9       1640.16       1657.68        33.26 o                         
   1   4   9       2627.02       2623.61        33.66 o                         
   2   4   9       6481.48       6050.32        77.53 o                         
   3   4   9        442.69        443.89        18.35 o                         
   4   4   9         28.21         20.75         7.29 o                         
   5   4   9        425.94        419.77        21.46 o                         
   6   4   9       3426.38       3440.35        72.28 o                         
   7   4   9       2343.68       2324.13        68.95 o                         
   8   4   9        769.84        706.63        37.05 o                         
   9   4   9        152.19        111.62        18.95 o                         
  10   4   9        550.14        548.47        42.96 o                         
 -16   5   9          5.69         13.21        14.21 o                         
 -15   5   9        205.86        205.44        18.70 o                         
 -14   5   9        104.02        119.58        16.53 o                         
 -13   5   9       2523.09       2501.63        63.01 o                         
 -12   5   9        679.60        684.88        19.69 o                         
 -11   5   9        514.06        524.05        16.71 o                         
 -10   5   9         78.24         65.71         6.26 o                         
  -9   5   9       1298.19       1299.59        25.68 o                         
  -8   5   9       2934.54       2990.35        35.76 o                         
  -7   5   9       4000.61       3979.66        41.27 o                         
  -6   5   9       4101.21       4028.89        41.47 o                         
  -5   5   9       1535.61       1516.64        22.18 o                         
  -4   5   9        355.00        377.70        13.63 o                         
  -3   5   9       3645.67       3598.09        40.51 o                         
  -2   5   9       7770.34       7731.11        90.09 o                         
  -1   5   9       5886.44       5653.57        63.09 o                         
   0   5   9        605.46        623.93        16.03 o                         
   1   5   9        170.53        200.84        10.78 o                         
   2   5   9       3261.24       3101.84        42.33 o                         
   3   5   9       5092.29       5075.96        75.07 o                         
   4   5   9       1630.68       1702.24        41.96 o                         
   5   5   9       1946.08       2114.90        52.12 o                         
   6   5   9          5.37         15.03        11.33 o                         
   7   5   9         63.83         60.28        16.88 o                         
   8   5   9         51.81         68.79        15.66 o                         
   9   5   9       2393.58       2469.32        64.75 o                         
 -16   6   9        660.62        641.16        37.64 o                         
 -15   6   9          1.10         10.67        11.25 o                         
 -14   6   9        352.98        394.51        23.37 o                         
 -13   6   9         15.98         23.61         8.92 o                         
 -12   6   9         36.80         33.25         8.78 o                         
 -11   6   9         91.12         91.40        12.40 o                         
 -10   6   9       5725.27       5991.56       126.40 o                         
  -9   6   9        433.50        449.63        23.05 o                         
  -8   6   9       2059.12       2027.35        31.44 o                         
  -7   6   9       1146.96       1106.27        17.31 o                         
  -6   6   9       1528.74       1520.55        20.09 o                         
  -5   6   9       1344.79       1328.11        19.92 o                         
  -4   6   9       4442.44       4402.51        47.02 o                         
  -3   6   9        287.21        340.71        14.17 o                         
  -2   6   9        926.95        870.39        21.86 o                         
  -1   6   9        467.57        407.02        13.91 o                         
   0   6   9       4567.91       4475.52        59.17 o                         
   1   6   9        819.07        787.39        21.46 o                         
   2   6   9       1686.13       1588.00        30.23 o                         
   3   6   9        425.97        390.59        19.36 o                         
   4   6   9         21.93         23.72         8.91 o                         
   5   6   9        205.33        160.30        17.57 o                         
   6   6   9       1533.32       1467.05        44.22 o                         
   7   6   9         61.60         80.10        15.27 o                         
   8   6   9        717.12        805.85        46.14 o                         
   9   6   9         44.83         41.85        16.43 o                         
 -15   7   9         16.45          5.16        12.51 o                         
 -14   7   9        202.97        212.32        24.27 o                         
 -13   7   9       1961.47       1890.42        38.15 o                         
 -12   7   9         33.72         23.40         8.78 o                         
 -11   7   9       2078.06       2112.57        52.09 o                         
 -10   7   9        714.96        706.47        24.59 o                         
  -9   7   9        374.90        331.78        18.27 o                         
  -8   7   9         32.60         83.41        12.31 o                         
  -7   7   9       7293.73       7390.00       117.19 o                         
  -6   7   9        348.85        366.99        23.14 o                         
  -5   7   9       1012.82        898.16        23.37 o                         
  -4   7   9         50.99         39.40         5.44 o                         
  -3   7   9       9906.34       9758.11        98.96 o                         
  -2   7   9        243.17        238.99        10.69 o                         
  -1   7   9       8365.53       8024.58        93.94 o                         
   0   7   9        180.08        176.50        11.24 o                         
   1   7   9         21.00         25.31        10.86 o                         
   2   7   9          9.54          4.58         6.29 o                         
   3   7   9       5176.44       5169.57        77.68 o                         
   4   7   9        415.23        403.15        20.61 o                         
   5   7   9       1338.51       1366.70        34.21 o                         
   6   7   9         59.50         45.21        13.32 o                         
   7   7   9        488.80        483.93        30.81 o                         
   8   7   9         10.42         -1.20        13.01 o                         
 -15   8   9          1.42          1.21        13.45 o                         
 -14   8   9       1305.60       1345.34        36.62 o                         
 -13   8   9        712.00        640.96        26.36 o                         
 -12   8   9        777.86        732.19        33.18 o                         
 -11   8   9        340.36        362.31        24.48 o                         
 -10   8   9       4519.49       4520.87        84.72 o                         
  -9   8   9        199.33        199.01        17.57 o                         
  -8   8   9        908.64        911.01        30.80 o                         
  -7   8   9        296.44        269.42        19.28 o                         
  -6   8   9       1515.26       1542.67        39.92 o                         
  -5   8   9         13.98         24.33         7.35 o                         
  -4   8   9       3962.70       3919.99        59.46 o                         
  -3   8   9        568.41        587.28        19.17 o                         
  -2   8   9          4.94          5.73         7.37 o                         
  -1   8   9        432.35        436.27        13.43 o                         
   0   8   9       1868.76       1993.71        33.66 o                         
   1   8   9         33.80         29.40         7.14 o                         
   2   8   9       2592.35       2582.24        51.16 o                         
   3   8   9        320.40        305.74        18.27 o                         
   4   8   9          0.64          0.33         8.20 o                         
   5   8   9         30.60         53.48        11.27 o                         
   6   8   9       2883.78       2774.65        64.45 o                         
   7   8   9        137.82        118.73        18.45 o                         
   8   8   9        789.58        933.11        48.78 o                         
 -14   9   9         18.77          9.35        10.35 o                         
 -13   9   9       2069.43       2057.89        52.78 o                         
 -12   9   9         86.03         94.74        16.33 o                         
 -11   9   9       1559.94       1588.01        45.17 o                         
 -10   9   9        182.38        189.40        34.41 o                         
  -9   9   9       2323.43       2347.74        54.48 o                         
  -8   9   9        222.75        193.74        17.94 o                         
  -7   9   9       2523.74       2519.73        73.55 o                         
  -6   9   9        718.57        758.88        27.92 o                         
  -5   9   9        424.11        364.66        17.63 o                         
  -4   9   9         83.95         76.53         9.32 o                         
  -3   9   9         29.19         55.97         8.41 o                         
  -2   9   9        379.10        413.36        22.81 o                         
  -1   9   9       3959.31       3963.90        95.62 o                         
   0   9   9         24.41         27.84         5.10 o                         
   1   9   9        176.78        194.57        15.83 o                         
   2   9   9        247.83        248.76        14.83 o                         
   3   9   9       2648.23       2783.07        63.76 o                         
   4   9   9        654.87        673.50        28.43 o                         
   5   9   9       2142.01       2174.09        69.58 o                         
   6   9   9         54.23         17.96        15.81 o                         
   7   9   9        245.95        229.54        28.14 o                         
 -13  10   9         92.98         90.70        14.03 o                         
 -12  10   9        295.98        280.90        32.46 o                         
 -11  10   9       1308.22       1269.64        41.52 o                         
 -10  10   9        834.74        879.70        32.99 o                         
  -9  10   9        174.90        174.86        18.50 o                         
  -8  10   9         67.31         62.90        13.61 o                         
  -7  10   9        104.60        111.03        15.04 o                         
  -6  10   9        981.59        873.49        30.47 o                         
  -5  10   9        151.98        182.70        17.18 o                         
  -4  10   9       2010.56       2017.83        39.02 o                         
  -3  10   9        284.14        298.42        24.93 o                         
  -2  10   9        416.30        446.83        18.37 o                         
  -1  10   9        144.79        143.73        15.00 o                         
   0  10   9        696.38        772.44        51.15 o                         
   1  10   9        555.91        622.74        27.47 o                         
   2  10   9       3351.11       3218.33        51.89 o                         
   3  10   9        478.98        482.22        22.67 o                         
   4  10   9          0.26         -8.90         7.56 o                         
   5  10   9        545.71        554.01        28.92 o                         
   6  10   9       1538.46       1587.82        56.89 o                         
 -12  11   9        687.21        635.64        34.48 o                         
 -11  11   9         82.33         87.38        15.80 o                         
 -10  11   9          1.75         14.67        11.55 o                         
  -9  11   9          7.85         -2.52        10.50 o                         
  -8  11   9        545.38        595.66        28.95 o                         
  -7  11   9       3369.83       3402.45        69.55 o                         
  -6  11   9         82.42         46.83        19.22 o                         
  -5  11   9        672.11        597.42        26.83 o                         
  -4  11   9          1.73          1.75         7.23 o                         
  -3  11   9       1347.77       1419.11        31.81 o                         
  -2  11   9       1024.89        999.87        26.01 o                         
  -1  11   9       1064.85       1134.29        61.17 o                         
   0  11   9       1433.88       1394.82        38.90 o                         
   1  11   9        210.50        192.46        20.30 o                         
   2  11   9        112.27        103.55        15.28 o                         
   3  11   9       1572.17       1678.73        44.57 o                         
   4  11   9       1469.32       1407.04        30.17 o                         
   5  11   9        672.15        686.28        23.30 o                         
 -11  12   9        367.70        399.46        34.22 o                         
 -10  12   9       1176.44       1267.41        41.76 o                         
  -9  12   9        660.84        661.97        31.74 o                         
  -8  12   9        502.87        484.85        65.80 o                         
  -7  12   9          8.88         13.68        11.50 o                         
  -6  12   9        247.28        263.44        20.80 o                         
  -5  12   9       1045.13       1065.51        34.97 o                         
  -4  12   9       1780.06       1819.35       114.56 o                         
  -3  12   9        648.93        620.00        28.66 o                         
  -2  12   9         54.12         44.88         8.90 o                         
  -1  12   9        114.31        118.80        11.68 o                         
   0  12   9        755.26        811.66        29.93 o                         
   1  12   9       2800.19       2925.34        75.44 o                         
   2  12   9        381.99        378.61        24.22 o                         
   3  12   9        425.50        430.97        42.47 o                         
   4  12   9         26.39         12.61        12.51 o                         
  -9  13   9        210.61        147.95        18.16 o                         
  -8  13   9       1512.39       1634.82        57.03 o                         
  -7  13   9        358.88        429.57        32.32 o                         
  -6  13   9       2638.79       2558.35        82.65 o                         
  -5  13   9          0.46          5.55        15.62 o                         
  -4  13   9        622.62        690.80        29.93 o                         
  -3  13   9        336.29        351.79        18.67 o                         
  -2  13   9       2396.91       2388.49        44.94 o                         
  -1  13   9        790.63        716.29        26.43 o                         
   0  13   9        545.89        505.59        26.40 o                         
   1  13   9          0.36        -11.89        14.07 o                         
   2  13   9        415.62        412.24        36.76 o                         
  -6  14   9          3.22         -3.93        14.33 o                         
  -5  14   9       1845.57       1884.85        50.10 o                         
  -4  14   9         35.67         62.01        15.86 o                         
  -3  14   9       1784.08       1843.33        48.24 o                         
  -2  14   9         90.62         77.47        11.68 o                         
  -1  14   9        919.97        951.07        51.16 o                         
   0  14   9         24.12         10.79        16.25 o                         
 -16   0  10        458.83        545.93        31.33 o                         
 -14   0  10       1969.76       2041.33       110.91 o                         
 -12   0  10        819.31        749.25        28.37 o                         
 -10   0  10       2755.54       2692.72        55.68 o                         
  -8   0  10       1681.00       1741.87        36.79 o                         
  -6   0  10       1469.82       1403.27        29.69 o                         
  -4   0  10      13694.10      13863.74       238.10 o                         
  -2   0  10       1922.90       1900.68        41.34 o                         
   0   0  10        309.18        300.50        18.31 o                         
   2   0  10      18936.35      18984.30       323.38 o                         
   4   0  10        704.86        584.77        42.96 o                         
   6   0  10       4541.81       4474.82       106.08 o                         
   8   0  10        786.44        742.87        67.69 o                         
 -17   1  10        632.40        697.59        32.58 o                         
 -16   1  10        136.77        115.90        13.56 o                         
 -15   1  10        444.87        429.28        18.86 o                         
 -14   1  10        164.35        164.79        12.62 o                         
 -13   1  10       3651.68       3680.20        51.84 o                         
 -12   1  10          1.45         -0.39        10.16 o                         
 -11   1  10       1166.01       1142.37        24.23 o                         
 -10   1  10          0.02         -4.72         5.26 o                         
  -9   1  10        933.36       1005.43        19.33 o                         
  -8   1  10        631.89        622.84        14.75 o                         
  -7   1  10       8118.16       7921.25        96.64 o                         
  -6   1  10         17.84         16.01         4.76 o                         
  -5   1  10       1338.60       1269.42        39.64 o                         
  -4   1  10        437.75        426.20        18.84 o                         
  -3   1  10       1245.14       1243.01        24.64 o                         
  -2   1  10        255.67        222.24        10.80 o                         
  -1   1  10       6808.65       6671.03        90.66 o                         
   0   1  10       2627.14       2682.63        37.87 o                         
   1   1  10         95.09         79.43         9.27 o                         
   2   1  10        363.12        404.06        17.77 o                         
   3   1  10       2979.16       3161.30        47.20 o                         
   4   1  10        243.80        256.51        17.19 o                         
   5   1  10       4105.75       4164.67        78.76 o                         
   6   1  10         82.01        107.77        16.52 o                         
   7   1  10        132.27        133.12        18.95 o                         
   8   1  10        474.16        464.74        38.62 o                         
   9   1  10       2398.08       2455.59        81.00 o                         
 -17   2  10          1.55        -17.20        13.79 o                         
 -16   2  10       1075.20       1120.22        46.77 o                         
 -15   2  10        230.18        233.40        17.98 o                         
 -14   2  10       1611.94       1636.30        35.15 o                         
 -13   2  10         51.14         71.04        11.73 o                         
 -12   2  10         35.23         30.96         7.69 o                         
 -11   2  10        265.61        272.71        13.52 o                         
 -10   2  10      10357.15       9912.29       104.27 o                         
  -9   2  10         35.87         27.29         5.70 o                         
  -8   2  10       1483.97       1455.86        25.51 o                         
  -7   2  10        661.32        656.44        16.27 o                         
  -6   2  10       1941.39       1939.14        27.16 o                         
  -5   2  10        827.12        785.15        17.17 o                         
  -4   2  10       6842.46       6629.34        79.78 o                         
  -3   2  10        728.88        743.83        18.78 o                         
  -2   2  10        700.22        638.57        19.82 o                         
  -1   2  10        812.90        758.07        19.12 o                         
   0   2  10       7316.15       7075.84        85.82 o                         
   1   2  10       3509.81       3595.47        63.01 o                         
   2   2  10       1774.75       1802.28        32.56 o                         
   3   2  10       1095.70       1146.70        25.27 o                         
   4   2  10         57.14         53.71        11.02 o                         
   5   2  10        989.57        930.73        33.89 o                         
   6   2  10       1934.88       1934.58        60.99 o                         
   7   2  10        802.31        826.84        36.20 o                         
   8   2  10       1991.67       2006.11        56.71 o                         
   9   2  10         23.94          5.56        16.53 o                         
 -16   3  10         68.23         94.64        15.34 o                         
 -15   3  10          0.92         -8.17         8.15 o                         
 -14   3  10        227.05        194.14        16.21 o                         
 -13   3  10       1049.99       1015.21        28.95 o                         
 -12   3  10       1942.49       1990.52        36.91 o                         
 -11   3  10       1666.26       1720.23        33.16 o                         
 -10   3  10          6.48         -6.29         4.81 o                         
  -9   3  10        820.54        802.50        17.30 o                         
  -8   3  10        792.17        745.94        16.06 o                         
  -7   3  10       9065.51       8705.99        85.07 o                         
  -6   3  10       2022.46       1890.54        26.72 o                         
  -5   3  10        239.55        255.93        11.29 o                         
  -4   3  10       1184.45       1173.47        23.86 o                         
  -3   3  10       5570.37       5449.25        68.27 o                         
  -2   3  10       1519.56       1486.04        27.82 o                         
  -1   3  10       2410.69       2506.02        39.78 o                         
   0   3  10       1006.84       1032.89        21.13 o                         
   1   3  10        188.22        180.37        11.91 o                         
   2   3  10         35.05         41.94         7.85 o                         
   3   3  10        957.18        925.10        33.95 o                         
   4   3  10       2620.88       2597.24        65.51 o                         
   5   3  10       1524.56       1583.83        38.67 o                         
   6   3  10         91.92         90.09        13.15 o                         
   7   3  10         42.95         10.25        13.33 o                         
   8   3  10        277.99        287.27        27.21 o                         
   9   3  10        546.39        534.11        34.40 o                         
 -16   4  10        829.81        817.21        23.63 o                         
 -15   4  10       1064.61       1078.22        22.86 o                         
 -14   4  10        514.02        513.32        16.50 o                         
 -13   4  10        480.52        459.04        15.63 o                         
 -12   4  10        801.74        774.64        27.12 o                         
 -11   4  10        962.60        910.25        18.59 o                         
 -10   4  10       1100.62       1153.37        22.33 o                         
  -9   4  10       7389.82       7486.62        81.63 o                         
  -8   4  10       1689.54       1647.23        26.85 o                         
  -7   4  10       2209.75       2164.95        29.37 o                         
  -6   4  10         67.37         62.74         6.81 o                         
  -5   4  10       6085.13       6021.06        66.97 o                         
  -4   4  10       3065.44       2975.51        36.46 o                         
  -3   4  10       1750.27       1570.84        31.70 o                         
  -2   4  10        913.12        931.46        21.90 o                         
  -1   4  10        814.42        797.45        22.49 o                         
   0   4  10       1192.98       1254.88        23.45 o                         
   1   4  10       3554.41       3423.87        59.12 o                         
   2   4  10       3375.06       3426.70        50.85 o                         
   3   4  10        211.53        271.41        15.04 o                         
   4   4  10          6.44         10.91         8.11 o                         
   5   4  10        204.11        239.86        30.56 o                         
   6   4  10        897.89        938.59        42.86 o                         
   7   4  10       2171.25       2243.92        58.90 o                         
   8   4  10        877.50        844.88        44.50 o                         
   9   4  10        103.17        104.24        19.68 o                         
 -16   5  10        115.14        133.10        24.43 o                         
 -15   5  10        217.41        172.50        17.93 o                         
 -14   5  10        452.58        453.86        25.43 o                         
 -13   5  10        733.15        751.27        20.57 o                         
 -12   5  10       2623.14       2612.36        34.20 o                         
 -11   5  10        175.86        195.76         9.39 o                         
 -10   5  10          2.64          8.57         4.96 o                         
  -9   5  10         31.68         34.90         6.97 o                         
  -8   5  10       4393.60       4361.49        56.87 o                         
  -7   5  10         94.75         97.48         7.23 o                         
  -6   5  10       1772.32       1763.78        25.54 o                         
  -5   5  10        271.68        258.80        10.51 o                         
  -4   5  10        671.28        642.27        14.46 o                         
  -3   5  10       1196.00       1282.74        23.27 o                         
  -2   5  10       7006.65       7071.49        77.35 o                         
  -1   5  10       3585.48       3527.86        52.93 o                         
   0   5  10        381.25        461.58        25.16 o                         
   1   5  10        112.72         89.01        10.86 o                         
   2   5  10        910.27        896.09        26.01 o                         
   3   5  10       1561.11       1583.83        35.60 o                         
   4   5  10       4033.28       3993.98        65.22 o                         
   5   5  10        749.35        702.47        32.69 o                         
   6   5  10       1283.31       1318.74        69.46 o                         
   7   5  10          6.93         18.71        13.08 o                         
   8   5  10        696.31        682.67        38.22 o                         
 -15   6  10       1720.66       1749.46        44.85 o                         
 -14   6  10         16.19          9.00        10.83 o                         
 -13   6  10         38.12         20.10        10.50 o                         
 -12   6  10        119.42        120.46        12.13 o                         
 -11   6  10       1459.32       1386.58        41.03 o                         
 -10   6  10         41.31         41.91        10.33 o                         
  -9   6  10       1493.03       1491.43        23.09 o                         
  -8   6  10          4.18         -1.70         3.88 o                         
  -7   6  10         82.91         72.96         6.40 o                         
  -6   6  10         14.78         19.53         4.65 o                         
  -5   6  10       2506.43       2575.12        32.47 o                         
  -4   6  10        494.87        502.35        14.00 o                         
  -3   6  10       5341.72       5392.33        61.91 o                         
  -2   6  10       1332.77       1285.19        26.22 o                         
  -1   6  10         12.58         14.90         6.39 o                         
   0   6  10        141.73        145.51        11.01 o                         
   1   6  10       6895.52       6750.28        94.85 o                         
   2   6  10       1141.36       1158.43        30.27 o                         
   3   6  10       2877.26       2884.92        52.59 o                         
   4   6  10          0.08          0.27         8.30 o                         
   5   6  10       1829.48       1917.79        51.27 o                         
   6   6  10        548.36        612.63        34.76 o                         
   7   6  10       3185.91       3329.05        75.53 o                         
   8   6  10        208.10        185.21        22.62 o                         
 -15   7  10         16.41          4.36        16.16 o                         
 -14   7  10       1089.74       1048.19        39.33 o                         
 -13   7  10          0.46         -6.07        11.21 o                         
 -12   7  10        684.02        711.29        26.37 o                         
 -11   7  10          2.58         14.24        12.36 o                         
 -10   7  10        146.39        165.41        17.46 o                         
  -9   7  10         33.26         53.94        12.07 o                         
  -8   7  10       3126.33       3040.94        90.42 o                         
  -7   7  10        373.38        361.11        22.41 o                         
  -6   7  10       6061.70       5923.82        80.87 o                         
  -5   7  10         59.68         59.22         6.28 o                         
  -4   7  10        399.23        345.77        11.54 o                         
  -3   7  10        408.44        401.49        13.01 o                         
  -2   7  10       6201.03       6331.83        76.79 o                         
  -1   7  10        264.63        230.91        13.10 o                         
   0   7  10       3783.84       3824.61        54.48 o                         
   1   7  10         88.89         86.73         9.57 o                         
   2   7  10       2407.22       2497.29        47.75 o                         
   3   7  10          0.53         -8.75         7.72 o                         
   4   7  10       4690.57       4654.34        74.59 o                         
   5   7  10         51.10         37.49        17.96 o                         
   6   7  10        186.70        157.64        19.79 o                         
   7   7  10        483.38        464.11        31.19 o                         
 -14   8  10        306.78        333.76        31.42 o                         
 -13   8  10          4.29          2.74         9.01 o                         
 -12   8  10         60.32         64.62        14.51 o                         
 -11   8  10       2052.58       2030.34        52.42 o                         
 -10   8  10          0.63         -2.18        10.50 o                         
  -9   8  10       2318.10       2356.81        55.28 o                         
  -8   8  10         10.95         20.74        10.80 o                         
  -7   8  10        132.72        154.37        15.93 o                         
  -6   8  10        379.12        389.28        23.00 o                         
  -5   8  10       5695.81       5790.69        98.11 o                         
  -4   8  10        291.97        290.95        19.79 o                         
  -3   8  10       3930.49       3758.84        48.97 o                         
  -2   8  10        368.07        348.22        13.40 o                         
  -1   8  10        892.06        829.11        26.18 o                         
   0   8  10        191.65        197.39        13.46 o                         
   1   8  10       5628.93       5522.33       100.00 o                         
   2   8  10        291.45        295.71        18.79 o                         
   3   8  10       1281.84       1357.54        34.63 o                         
   4   8  10         85.24         66.35        11.87 o                         
   5   8  10        423.40        405.77        27.37 o                         
   6   8  10         93.34        113.88        24.18 o                         
   7   8  10       1822.18       1879.12        65.97 o                         
 -14   9  10        484.05        496.18        31.94 o                         
 -13   9  10        224.77        224.00        18.18 o                         
 -12   9  10       2443.68       2482.00        61.06 o                         
 -11   9  10         37.78         14.50        11.05 o                         
 -10   9  10        119.42        110.74        15.98 o                         
  -9   9  10        122.95        159.63        19.83 o                         
  -8   9  10       4045.25       3906.88        76.54 o                         
  -7   9  10        257.42        216.21        18.70 o                         
  -6   9  10       2186.45       2071.90        49.51 o                         
  -5   9  10          0.40          0.84         9.34 o                         
  -4   9  10        582.57        598.88        25.84 o                         
  -3   9  10        227.63        233.45        19.84 o                         
  -2   9  10       5107.24       5094.00        89.79 o                         
  -1   9  10        835.25        869.93        18.12 o                         
   0   9  10        536.58        533.40        15.76 o                         
   1   9  10          7.49         -3.96         6.78 o                         
   2   9  10        290.22        311.57        19.92 o                         
   3   9  10        481.92        465.94        26.50 o                         
   4   9  10       1241.28       1248.88        48.90 o                         
   5   9  10         14.71         30.37        16.66 o                         
   6   9  10        550.33        533.07        39.15 o                         
 -13  10  10          2.10         19.26        17.55 o                         
 -12  10  10         12.64         18.13        13.41 o                         
 -11  10  10       1444.76       1411.65        48.81 o                         
 -10  10  10        825.86        872.56        55.11 o                         
  -9  10  10       2016.02       2051.67       115.39 o                         
  -8  10  10        337.27        337.77        28.19 o                         
  -7  10  10        252.23        224.27        19.82 o                         
  -6  10  10        517.45        532.77        28.33 o                         
  -5  10  10       3329.12       3386.92        68.57 o                         
  -4  10  10       1145.23       1198.99        36.65 o                         
  -3  10  10       2521.27       2506.04        68.21 o                         
  -2  10  10        244.24        298.26        21.12 o                         
  -1  10  10        367.36        435.62        24.85 o                         
   0  10  10        194.02        195.00        18.13 o                         
   1  10  10       2480.40       2336.47        47.41 o                         
   2  10  10         75.49         71.13        11.02 o                         
   3  10  10        643.13        659.05        26.31 o                         
   4  10  10         72.33         33.52        15.21 o                         
   5  10  10        134.92        115.92        21.46 o                         
 -12  11  10        516.45        591.73        39.72 o                         
 -11  11  10        563.97        525.76        31.33 o                         
 -10  11  10        135.49        159.43        19.08 o                         
  -9  11  10        584.05        593.92        34.70 o                         
  -8  11  10       1285.58       1236.07        58.56 o                         
  -7  11  10       1963.59       1996.52        51.10 o                         
  -6  11  10        935.81        905.34        48.84 o                         
  -5  11  10        204.31        168.55        17.90 o                         
  -4  11  10        109.17         88.27        17.92 o                         
  -3  11  10        993.03        991.48        33.79 o                         
  -2  11  10       1635.03       1631.33        43.91 o                         
  -1  11  10        360.17        424.66        25.07 o                         
   0  11  10       1467.23       1482.11        41.87 o                         
   1  11  10        213.30        239.30        20.69 o                         
   2  11  10         30.89         46.83        12.92 o                         
   3  11  10        270.62        306.42        23.37 o                         
   4  11  10       1149.60       1142.67        48.41 o                         
 -10  12  10        566.81        555.32        32.47 o                         
  -9  12  10        185.15        199.66        45.63 o                         
  -8  12  10        308.34        287.33        23.21 o                         
  -7  12  10          0.15         -0.97        10.82 o                         
  -6  12  10        287.57        298.12        23.29 o                         
  -5  12  10        487.28        534.49        31.11 o                         
  -4  12  10        890.16        981.05        46.12 o                         
  -3  12  10       1041.29        992.95        50.49 o                         
  -2  12  10        142.39        141.33        17.77 o                         
  -1  12  10          0.62          8.60        10.93 o                         
   0  12  10       1694.12       1742.97        46.95 o                         
   1  12  10       1969.81       1920.09        91.95 o                         
   2  12  10        964.24        912.47        34.22 o                         
   3  12  10        724.10        677.25        43.04 o                         
  -8  13  10        672.48        639.35        32.18 o                         
  -7  13  10        411.44        429.90        28.01 o                         
  -6  13  10        201.48        223.38        26.26 o                         
  -5  13  10        393.89        367.94        31.87 o                         
  -4  13  10         10.14          6.86        12.35 o                         
  -3  13  10         92.38        107.39        16.59 o                         
  -2  13  10        362.66        391.05        25.37 o                         
  -1  13  10       1768.81       1672.92       107.32 o                         
   0  13  10        250.82        214.69        20.51 o                         
   1  13  10         16.75          9.31        12.10 o                         
 -17   0  11         66.73         45.66        17.10 o                         
 -15   0  11       2902.08       3059.64        68.34 o                         
 -13   0  11        367.27        388.36        24.56 o                         
 -11   0  11       6367.35       6188.49       260.35 o                         
  -9   0  11       5275.56       5193.67        89.11 o                         
  -7   0  11        200.30        210.28        16.13 o                         
  -5   0  11       9553.97       9261.61       240.39 o                         
  -3   0  11       2653.94       2730.90       103.87 o                         
  -1   0  11        379.65        348.66        25.14 o                         
   1   0  11       7107.62       7111.66       141.42 o                         
   3   0  11       2705.85       2787.95        74.84 o                         
   5   0  11        776.84        840.08        41.06 o                         
   7   0  11       4343.07       4338.34       157.95 o                         
 -17   1  11        343.30        368.86        30.06 o                         
 -16   1  11        258.01        315.44        21.62 o                         
 -15   1  11        149.03        139.00        12.36 o                         
 -14   1  11       1833.55       1888.65        35.17 o                         
 -13   1  11        187.14        206.39        13.48 o                         
 -12   1  11       2681.28       2758.15        46.14 o                         
 -11   1  11        513.90        491.24        17.73 o                         
 -10   1  11         47.61         56.76         7.96 o                         
  -9   1  11       1100.30       1036.03        26.91 o                         
  -8   1  11       5963.94       5741.19        81.96 o                         
  -7   1  11        706.93        685.17        17.40 o                         
  -6   1  11       3720.70       3610.40        51.04 o                         
  -5   1  11        173.48        187.14        16.28 o                         
  -4   1  11        117.89        118.37         9.88 o                         
  -3   1  11       1437.69       1498.61        28.85 o                         
  -2   1  11      10475.25      10225.74       107.10 o                         
  -1   1  11         64.71         65.08        14.28 o                         
   0   1  11       6927.18       6765.84        95.12 o                         
   1   1  11         46.40         50.37        10.06 o                         
   2   1  11        186.52        174.29        12.51 o                         
   3   1  11        154.42        148.97        11.89 o                         
   4   1  11       4251.57       4132.93        69.79 o                         
   5   1  11        128.28        134.63        17.52 o                         
   6   1  11       1452.81       1402.33        45.25 o                         
   7   1  11          9.02          6.11        13.47 o                         
   8   1  11        765.62        771.30        89.82 o                         
 -16   2  11        446.03        463.38        24.97 o                         
 -15   2  11       1390.44       1447.14        38.24 o                         
 -14   2  11       1520.39       1518.11        34.31 o                         
 -13   2  11         25.52         73.69        10.44 o                         
 -12   2  11        241.87        245.10        20.00 o                         
 -11   2  11       1878.30       1993.90        61.32 o                         
 -10   2  11        290.82        296.59        14.03 o                         
  -9   2  11       3410.95       3371.62        70.31 o                         
  -8   2  11         29.61         46.04         6.93 o                         
  -7   2  11          0.29         -0.76         4.63 o                         
  -6   2  11        326.41        326.49        13.47 o                         
  -5   2  11      10069.95       9798.02       112.92 o                         
  -4   2  11        546.66        541.35        17.98 o                         
  -3   2  11       8964.52       8932.08       117.14 o                         
  -2   2  11          2.66          4.78         5.57 o                         
  -1   2  11       1844.58       1752.55        38.44 o                         
   0   2  11        640.53        661.88        19.92 o                         
   1   2  11       8855.77       9056.72       106.99 o                         
   2   2  11        223.66        254.84        14.45 o                         
   3   2  11       1333.55       1344.97        28.87 o                         
   4   2  11        349.70        376.82        36.98 o                         
   5   2  11        666.05        585.85        32.22 o                         
   6   2  11        634.59        629.45        34.36 o                         
   7   2  11       2219.80       2286.06        61.05 o                         
   8   2  11        425.34        520.20        45.91 o                         
 -16   3  11         31.17         31.89        13.33 o                         
 -15   3  11          1.49         -0.69         8.71 o                         
 -14   3  11        157.24        161.32        15.19 o                         
 -13   3  11        741.24        740.09        25.41 o                         
 -12   3  11       1840.58       1832.95        35.89 o                         
 -11   3  11        188.09        178.61        12.84 o                         
 -10   3  11          9.67         14.83         6.20 o                         
  -9   3  11          2.37         -7.88         5.26 o                         
  -8   3  11       2078.24       1997.11        29.22 o                         
  -7   3  11       1308.42       1395.74        25.60 o                         
  -6   3  11       5784.25       5684.22        65.69 o                         
  -5   3  11       3674.75       3647.69        46.83 o                         
  -4   3  11        273.43        257.26        13.48 o                         
  -3   3  11        632.08        680.72        18.78 o                         
  -2   3  11       4726.19       4672.00        70.49 o                         
  -1   3  11       1854.62       1718.31        45.74 o                         
   0   3  11       3534.76       3599.32        52.49 o                         
   1   3  11        376.10        355.58        16.51 o                         
   2   3  11       1781.00       1809.93        38.63 o                         
   3   3  11       2669.90       2658.58        49.61 o                         
   4   3  11       6014.54       6215.78       110.01 o                         
   5   3  11        417.88        437.46        28.86 o                         
   6   3  11        320.07        322.51        26.20 o                         
   7   3  11         50.68         56.16        16.13 o                         
   8   3  11        140.49        124.45        19.90 o                         
 -16   4  11       1258.82       1178.97        29.06 o                         
 -15   4  11        995.23       1041.30        37.00 o                         
 -14   4  11        309.20        346.16        25.94 o                         
 -13   4  11         16.45         30.68         7.48 o                         
 -12   4  11          0.62         -0.06         6.08 o                         
 -11   4  11       1168.43       1145.24        23.49 o                         
 -10   4  11       3049.43       3008.17        42.06 o                         
  -9   4  11       2405.84       2392.90        35.65 o                         
  -8   4  11       2761.31       2691.52        38.14 o                         
  -7   4  11        195.45        201.93        10.85 o                         
  -6   4  11        421.34        398.41        19.60 o                         
  -5   4  11       5962.98       5682.65        65.37 o                         
  -4   4  11       2906.11       2927.80        40.58 o                         
  -3   4  11       2867.96       2858.18        39.96 o                         
  -2   4  11        569.56        552.10        17.14 o                         
  -1   4  11         89.33         83.50         9.45 o                         
   0   4  11       4386.00       4417.82        69.12 o                         
   1   4  11       3007.01       2991.69        53.10 o                         
   2   4  11       1263.83       1321.16        32.52 o                         
   3   4  11       2205.79       2053.18        73.78 o                         
   4   4  11       1042.19       1027.15        36.87 o                         
   5   4  11        430.55        466.00        34.36 o                         
   6   4  11       1293.58       1375.66        67.74 o                         
   7   4  11       1172.90       1233.06        53.42 o                         
   8   4  11        166.26        136.30        21.82 o                         
 -16   5  11        311.03        357.42        30.02 o                         
 -15   5  11          0.54          9.21        15.28 o                         
 -14   5  11        329.74        335.53        14.20 o                         
 -13   5  11       1507.23       1518.75        38.70 o                         
 -12   5  11       1689.18       1720.46        41.87 o                         
 -11   5  11       1802.12       1807.96        29.91 o                         
 -10   5  11         92.91         80.49         8.70 o                         
  -9   5  11         52.39         48.39         6.47 o                         
  -8   5  11       4331.51       4280.06        49.28 o                         
  -7   5  11       1717.34       1784.90        26.90 o                         
  -6   5  11         90.19        113.82         8.05 o                         
  -5   5  11       1335.89       1392.87        23.01 o                         
  -4   5  11        657.82        698.21        20.37 o                         
  -3   5  11       3240.16       3302.82        44.37 o                         
  -2   5  11        567.57        495.56        18.44 o                         
  -1   5  11       3834.90       3849.67        62.66 o                         
   0   5  11        348.32        354.80        19.15 o                         
   1   5  11         53.08         38.85         9.73 o                         
   2   5  11         31.77         32.46         9.52 o                         
   3   5  11       1509.68       1464.25        35.62 o                         
   4   5  11       1263.33       1298.36        61.76 o                         
   5   5  11        959.66       1025.23        38.24 o                         
   6   5  11       1054.82        978.94        38.65 o                         
   7   5  11         37.99         28.94        15.60 o                         
 -15   6  11        394.72        408.66        25.90 o                         
 -14   6  11       1820.21       1913.11        54.08 o                         
 -13   6  11          0.12         -6.83         9.33 o                         
 -12   6  11        364.55        339.27        21.28 o                         
 -11   6  11        626.34        636.22        26.80 o                         
 -10   6  11       3416.72       3295.29        48.32 o                         
  -9   6  11       1768.78       1713.06        27.21 o                         
  -8   6  11       1588.53       1519.55        25.54 o                         
  -7   6  11         57.15         61.17         6.72 o                         
  -6   6  11       1568.44       1548.85        26.20 o                         
  -5   6  11        348.25        365.68        13.32 o                         
  -4   6  11       4754.38       4531.59        55.31 o                         
  -3   6  11        278.93        289.25        12.84 o                         
  -2   6  11        484.83        508.84        19.99 o                         
  -1   6  11          7.32          4.36         6.57 o                         
   0   6  11       1093.65       1263.65        32.32 o                         
   1   6  11        314.69        321.86        18.84 o                         
   2   6  11       2814.48       3051.81        55.55 o                         
   3   6  11        209.28        229.84        17.14 o                         
   4   6  11        201.68        182.78        32.24 o                         
   5   6  11          6.98         20.29        12.84 o                         
   6   6  11       2627.56       2607.45        65.69 o                         
   7   6  11       1326.80       1351.60        47.04 o                         
 -15   7  11         62.34         59.16        25.81 o                         
 -14   7  11        154.28        174.83        20.53 o                         
 -13   7  11       2130.48       2194.16        74.20 o                         
 -12   7  11        112.19        115.95        17.06 o                         
 -11   7  11       2089.53       2095.89        53.71 o                         
 -10   7  11        188.64        177.79        18.59 o                         
  -9   7  11       1089.77       1019.37        35.13 o                         
  -8   7  11          1.77          8.42         9.85 o                         
  -7   7  11       3477.94       3414.73        45.84 o                         
  -6   7  11        410.06        362.32        12.46 o                         
  -5   7  11          4.07          8.09         5.11 o                         
  -4   7  11          0.02          3.22         4.99 o                         
  -3   7  11        706.47        791.46        20.24 o                         
  -2   7  11        122.00        131.02        12.15 o                         
  -1   7  11       1375.90       1392.56        47.42 o                         
   0   7  11        487.72        414.26        21.50 o                         
   1   7  11        225.40        229.49        16.98 o                         
   2   7  11          0.89          0.92        10.76 o                         
   3   7  11       1919.65       1888.33        42.39 o                         
   4   7  11         21.00         28.59        12.95 o                         
   5   7  11       2111.63       2157.22        57.59 o                         
   6   7  11         16.36          6.29        13.63 o                         
 -14   8  11        476.28        470.90        34.04 o                         
 -13   8  11         56.50         22.48        13.67 o                         
 -12   8  11         78.98         85.60        16.49 o                         
 -11   8  11        197.08        216.73        20.51 o                         
 -10   8  11       2069.33       2160.28        54.16 o                         
  -9   8  11          6.71          1.73         9.54 o                         
  -8   8  11       1234.51       1225.66        38.64 o                         
  -7   8  11         53.24         55.10        12.38 o                         
  -6   8  11       1303.13       1388.18        39.83 o                         
  -5   8  11        108.48        137.34        15.66 o                         
  -4   8  11       4305.40       4168.58        54.15 o                         
  -3   8  11        161.09        140.32         9.56 o                         
  -2   8  11        499.77        526.07        16.37 o                         
  -1   8  11        237.13        265.70        16.08 o                         
   0   8  11       2781.18       2860.84        50.90 o                         
   1   8  11         11.83         31.75        11.80 o                         
   2   8  11       2432.49       2564.25        58.23 o                         
   3   8  11         24.59         38.40        12.23 o                         
   4   8  11          0.82         -8.10        13.72 o                         
   5   8  11         71.16         66.03        20.22 o                         
   6   8  11       1994.82       1971.02        68.52 o                         
 -13   9  11        495.54        531.57        32.48 o                         
 -12   9  11         10.08         33.02        13.58 o                         
 -11   9  11        191.40        187.94        20.01 o                         
 -10   9  11        101.59         90.88        15.72 o                         
  -9   9  11        150.40        133.76        17.14 o                         
  -8   9  11        262.20        253.75        20.92 o                         
  -7   9  11       2657.82       2881.28        63.53 o                         
  -6   9  11          2.35          0.48         9.49 o                         
  -5   9  11       1474.93       1461.00        62.49 o                         
  -4   9  11         85.30         63.98        12.88 o                         
  -3   9  11        852.80        874.41        38.30 o                         
  -2   9  11        158.32        143.24         8.29 o                         
  -1   9  11       4478.34       4403.40        64.92 o                         
   0   9  11          8.41          8.04         6.12 o                         
   1   9  11         99.42         83.08        13.84 o                         
   2   9  11         12.63          3.76        10.52 o                         
   3   9  11       1759.81       1757.68        81.28 o                         
   4   9  11         19.25         25.43        15.81 o                         
   5   9  11       1666.41       1779.40        72.03 o                         
 -12  10  11          8.82          9.91        12.78 o                         
 -11  10  11         28.54          6.41        11.32 o                         
 -10  10  11       1517.53       1574.24        47.50 o                         
  -9  10  11        278.81        245.00        21.75 o                         
  -8  10  11        801.87        791.69        33.25 o                         
  -7  10  11         48.41         47.09        12.95 o                         
  -6  10  11        461.67        447.21        26.89 o                         
  -5  10  11        750.28        740.36        49.48 o                         
  -4  10  11       3217.94       3342.22        69.48 o                         
  -3  10  11        637.31        638.36        29.16 o                         
  -2  10  11          2.68          8.60        10.14 o                         
  -1  10  11         60.82         38.56        13.62 o                         
   0  10  11       1807.63       1875.69        45.60 o                         
   1  10  11       1083.28       1063.17        23.25 o                         
   2  10  11       1951.74       1882.11        39.73 o                         
   3  10  11        101.01        112.62        16.90 o                         
   4  10  11         17.94         18.41        15.64 o                         
 -11  11  11        324.68        369.63        27.52 o                         
 -10  11  11        306.07        303.40        24.89 o                         
  -9  11  11        462.61        472.41        29.33 o                         
  -8  11  11         57.50         71.25        14.54 o                         
  -7  11  11       1592.15       1643.84        76.54 o                         
  -6  11  11       1678.92       1717.06        73.54 o                         
  -5  11  11         51.40         95.00        15.47 o                         
  -4  11  11         19.98         27.88        15.01 o                         
  -3  11  11        555.82        572.52        29.35 o                         
  -2  11  11       1206.93       1233.65        72.93 o                         
  -1  11  11        768.20        753.40        33.44 o                         
   0  11  11        145.15        203.57        19.79 o                         
   1  11  11        245.17        246.25        21.61 o                         
   2  11  11        145.21        126.09        17.61 o                         
   3  11  11        429.06        412.11        27.70 o                         
  -9  12  11        910.12        835.69        51.15 o                         
  -8  12  11          7.47          6.51        12.47 o                         
  -7  12  11         19.79         31.60        13.01 o                         
  -6  12  11        809.52        718.18        32.53 o                         
  -5  12  11        709.98        638.58        38.49 o                         
  -4  12  11        621.25        609.99        30.65 o                         
  -3  12  11        542.16        493.24        28.92 o                         
  -2  12  11         20.29          5.82        15.40 o                         
  -1  12  11         40.61         35.65        13.28 o                         
   0  12  11         87.96        139.42        18.12 o                         
   1  12  11        840.23        890.96        35.92 o                         
  -6  13  11        508.29        556.14        40.79 o                         
  -5  13  11         48.67         35.29        14.40 o                         
  -4  13  11         27.46         19.06        12.73 o                         
  -3  13  11          0.99         19.36        12.84 o                         
  -2  13  11        612.05        633.83        31.97 o                         
 -16   0  12        846.89        882.03        37.57 o                         
 -14   0  12        621.54        707.33        32.82 o                         
 -12   0  12        805.19        831.22        44.55 o                         
 -10   0  12       5008.73       5055.45        89.61 o                         
  -8   0  12       1792.23       1852.50        44.55 o                         
  -6   0  12       1198.98       1136.57        32.97 o                         
  -4   0  12       2833.26       2938.50        73.02 o                         
  -2   0  12         57.85         64.22        21.70 o                         
   0   0  12       7548.22       7468.48       148.79 o                         
   2   0  12       3695.24       3792.74       102.41 o                         
   4   0  12         14.65          6.43        14.18 o                         
   6   0  12        943.41        929.46        67.69 o                         
 -16   1  12         34.78         33.21        11.53 o                         
 -15   1  12          1.11         -6.52         8.67 o                         
 -14   1  12         50.44         42.21        10.68 o                         
 -13   1  12       1255.34       1254.63        34.37 o                         
 -12   1  12       1001.61        993.80        28.98 o                         
 -11   1  12       1397.91       1514.58        29.45 o                         
 -10   1  12         29.66         18.80         6.82 o                         
  -9   1  12        126.02        135.23        10.41 o                         
  -8   1  12         35.51         48.74         7.72 o                         
  -7   1  12       7866.34       7772.73        86.54 o                         
  -6   1  12       1000.73        989.93        27.37 o                         
  -5   1  12       3159.26       3154.20        54.01 o                         
  -4   1  12        631.37        600.15        29.82 o                         
  -3   1  12       4670.08       4550.18        81.20 o                         
  -2   1  12       1810.64       1718.54        53.99 o                         
  -1   1  12       4621.54       4634.92        72.55 o                         
   0   1  12          3.11         14.42         8.32 o                         
   1   1  12         21.33         30.50         9.70 o                         
   2   1  12          6.25         -0.44         7.40 o                         
   3   1  12       2223.14       2192.74        47.28 o                         
   4   1  12         42.02         14.66        12.81 o                         
   5   1  12       2698.34       2786.83        67.13 o                         
   6   1  12         11.90          7.74        13.51 o                         
   7   1  12         60.55         25.64        19.61 o                         
 -16   2  12       1145.82       1205.81        44.91 o                         
 -15   2  12        139.18        111.17        14.53 o                         
 -14   2  12       1560.04       1619.71        40.21 o                         
 -13   2  12         38.19         41.40        10.00 o                         
 -12   2  12       1252.75       1284.92        30.44 o                         
 -11   2  12         16.05         13.96         7.74 o                         
 -10   2  12       2006.45       2032.97        37.87 o                         
  -9   2  12       1570.18       1596.25        32.14 o                         
  -8   2  12        394.35        432.19        15.96 o                         
  -7   2  12          5.13         16.67         6.15 o                         
  -6   2  12       1044.04       1035.30        24.41 o                         
  -5   2  12       1579.29       1584.94        35.22 o                         
  -4   2  12       3432.85       3356.03        87.06 o                         
  -3   2  12       1325.80       1383.04        32.74 o                         
  -2   2  12         11.22         14.96        11.34 o                         
  -1   2  12         60.28         45.09         9.97 o                         
   0   2  12        270.06        277.95        15.40 o                         
   1   2  12          8.17          4.13         7.28 o                         
   2   2  12       3828.25       3904.66        58.17 o                         
   3   2  12         56.48         55.72        14.12 o                         
   4   2  12          4.78          9.97        12.78 o                         
   5   2  12         45.34         36.24        14.02 o                         
   6   2  12       2757.71       3021.54       114.89 o                         
   7   2  12        818.91        794.23        41.58 o                         
 -16   3  12          3.11         17.47        12.17 o                         
 -15   3  12         72.60         51.94        11.81 o                         
 -14   3  12        420.72        400.89        22.33 o                         
 -13   3  12       2034.85       2043.04        62.83 o                         
 -12   3  12       1006.08       1003.97        26.41 o                         
 -11   3  12       1125.73       1127.10        27.39 o                         
 -10   3  12        241.61        230.14        14.20 o                         
  -9   3  12        207.38        232.45        14.04 o                         
  -8   3  12       1799.33       1770.42        38.27 o                         
  -7   3  12        802.53        849.64        25.35 o                         
  -6   3  12       2961.24       2918.39        45.58 o                         
  -5   3  12          7.20          7.69         6.49 o                         
  -4   3  12          0.30          7.22         7.79 o                         
  -3   3  12         34.40         28.17         8.86 o                         
  -2   3  12       1891.74       1851.12        38.63 o                         
  -1   3  12       6955.17       7027.22        88.34 o                         
   0   3  12       2817.81       2947.54        47.08 o                         
   1   3  12        200.63        199.99        15.64 o                         
   2   3  12         10.65         11.51         8.99 o                         
   3   3  12       2321.12       2347.14        67.41 o                         
   4   3  12       1065.57       1016.72        38.58 o                         
   5   3  12       2470.60       2561.98        64.43 o                         
   6   3  12        298.98        257.54        25.32 o                         
   7   3  12         34.58         41.08        16.17 o                         
 -16   4  12        492.99        535.62        22.05 o                         
 -15   4  12       1272.29       1307.33        38.92 o                         
 -14   4  12        199.45        194.58        12.61 o                         
 -13   4  12         17.84         35.35         7.82 o                         
 -12   4  12         33.60         40.10         8.25 o                         
 -11   4  12       1829.01       1781.79        31.06 o                         
 -10   4  12       1643.23       1632.30        33.77 o                         
  -9   4  12       1023.76        984.89        21.57 o                         
  -8   4  12        569.29        575.09        17.31 o                         
  -7   4  12         79.89         72.75         9.19 o                         
  -6   4  12       1818.48       1783.28        30.01 o                         
  -5   4  12       1038.61       1098.48        21.16 o                         
  -4   4  12       2715.94       2831.12        45.26 o                         
  -3   4  12       1506.80       1564.68        31.54 o                         
  -2   4  12        693.69        658.43        22.69 o                         
  -1   4  12          4.69          9.31         8.43 o                         
   0   4  12        861.95        891.71        27.42 o                         
   1   4  12       2374.43       2306.63        46.37 o                         
   2   4  12       1415.37       1364.13        34.97 o                         
   3   4  12       2050.91       2085.74        54.78 o                         
   4   4  12          4.91         -8.19        11.05 o                         
   5   4  12        176.39        200.88        22.03 o                         
   6   4  12        845.81        818.17        41.46 o                         
   7   4  12       1070.14       1158.73        71.76 o                         
 -15   5  12         39.88         50.04        14.25 o                         
 -14   5  12        417.96        397.83        13.88 o                         
 -13   5  12        912.79        928.09        23.93 o                         
 -12   5  12       1178.57       1228.16        24.71 o                         
 -11   5  12        247.37        297.92        13.52 o                         
 -10   5  12          0.69          6.44         5.98 o                         
  -9   5  12         96.37         84.50        11.17 o                         
  -8   5  12       1630.84       1627.12        26.77 o                         
  -7   5  12       1352.98       1382.38        24.09 o                         
  -6   5  12       5827.66       5525.15        61.27 o                         
  -5   5  12       1008.35        993.70        20.03 o                         
  -4   5  12         28.59         28.11         6.48 o                         
  -3   5  12       2136.82       2125.69        43.36 o                         
  -2   5  12       2793.16       2877.29        60.63 o                         
  -1   5  12        331.76        398.92        21.18 o                         
   0   5  12       2497.16       2551.26        49.61 o                         
   1   5  12          0.33         -0.56        11.02 o                         
   2   5  12        301.97        292.22        19.37 o                         
   3   5  12        380.06        353.44        26.18 o                         
   4   5  12       1891.59       2057.49       142.13 o                         
   5   5  12        120.34         92.09        18.22 o                         
   6   5  12        924.15        871.54        57.83 o                         
 -15   6  12        608.44        664.51        43.10 o                         
 -14   6  12         83.29        112.26        19.77 o                         
 -13   6  12         45.38         53.60        13.28 o                         
 -12   6  12          1.10         -4.42         9.26 o                         
 -11   6  12        991.51        961.64        20.82 o                         
 -10   6  12       1227.39       1242.43        23.31 o                         
  -9   6  12       5722.17       5643.90        72.31 o                         
  -8   6  12         91.89        110.12        12.94 o                         
  -7   6  12        140.63        146.29        11.15 o                         
  -6   6  12        286.83        311.25        13.51 o                         
  -5   6  12       4624.83       4604.88        57.35 o                         
  -4   6  12        489.88        486.68        16.62 o                         
  -3   6  12       4624.37       4405.25        62.23 o                         
  -2   6  12         28.03         28.57         9.94 o                         
  -1   6  12        156.05        163.89        15.12 o                         
   0   6  12       1090.86       1044.63        30.47 o                         
   1   6  12       4281.84       4075.46        68.85 o                         
   2   6  12        258.38        244.41        18.34 o                         
   3   6  12        860.53        905.25        29.93 o                         
   4   6  12          0.21         -5.21        12.00 o                         
   5   6  12        158.68        178.70        21.80 o                         
   6   6  12         10.26         12.80        15.74 o                         
 -14   7  12        184.16        163.75        24.89 o                         
 -13   7  12         17.93         -0.07        14.54 o                         
 -12   7  12       2543.71       2510.66        62.40 o                         
 -11   7  12        104.02         97.66        18.72 o                         
 -10   7  12        227.39        216.81        21.01 o                         
  -9   7  12        317.06        328.72        27.25 o                         
  -8   7  12       2110.27       2114.79        33.31 o                         
  -7   7  12         49.35         57.78         7.10 o                         
  -6   7  12       3491.73       3392.38        48.78 o                         
  -5   7  12        178.68        177.56        11.13 o                         
  -4   7  12         64.15         57.08         7.73 o                         
  -3   7  12          2.36          0.84         5.91 o                         
  -2   7  12       4886.40       4800.34        66.81 o                         
  -1   7  12        199.04        185.27        16.07 o                         
   0   7  12       1405.60       1401.44        44.47 o                         
   1   7  12        140.41        131.49        14.73 o                         
   2   7  12        375.24        392.41        24.18 o                         
   3   7  12         55.82         45.76        11.82 o                         
   4   7  12       2762.64       2821.63        67.85 o                         
   5   7  12         81.62         76.30        17.72 o                         
 -14   8  12        113.73         92.29        20.18 o                         
 -13   8  12        300.59        269.78        24.72 o                         
 -12   8  12        613.03        576.51        33.52 o                         
 -11   8  12       1857.53       1850.97        52.95 o                         
 -10   8  12          1.20          6.29        11.30 o                         
  -9   8  12       1860.30       1865.81        50.34 o                         
  -8   8  12        329.58        338.10        24.17 o                         
  -7   8  12        184.71        179.96        27.33 o                         
  -6   8  12          0.14          9.55        10.64 o                         
  -5   8  12       2598.25       2549.24        38.16 o                         
  -4   8  12        688.03        732.77        23.14 o                         
  -3   8  12       2920.32       2884.32        48.02 o                         
  -2   8  12         25.95         21.56         7.09 o                         
  -1   8  12        141.60        183.76        14.77 o                         
   0   8  12        372.44        390.07        25.52 o                         
   1   8  12       1999.04       2130.57        53.40 o                         
   2   8  12          8.23          9.25        11.68 o                         
   3   8  12       1073.39        990.68        36.32 o                         
   4   8  12         52.35         33.80        18.03 o                         
   5   8  12        348.90        277.95        31.24 o                         
 -13   9  12          6.29        -10.28        17.76 o                         
 -12   9  12       1733.08       1721.69        64.46 o                         
 -11   9  12        455.69        409.08        28.30 o                         
 -10   9  12          0.73         -4.87        11.14 o                         
  -9   9  12          9.02          3.98        11.18 o                         
  -8   9  12       1220.71       1252.59        40.29 o                         
  -7   9  12         83.98         71.52        14.46 o                         
  -6   9  12       1408.24       1374.70        41.81 o                         
  -5   9  12         47.85         35.56        12.79 o                         
  -4   9  12        135.43        107.98        15.85 o                         
  -3   9  12         36.33         54.74         8.16 o                         
  -2   9  12       1548.73       1636.89        29.48 o                         
  -1   9  12         67.30        101.27        11.74 o                         
   0   9  12       3937.43       4050.87        77.29 o                         
   1   9  12          0.41         -2.23        12.36 o                         
   2   9  12         13.09         10.44        12.19 o                         
   3   9  12        110.81        104.87        16.24 o                         
   4   9  12       2574.59       2610.64        96.76 o                         
 -12  10  12         65.29         44.81        22.98 o                         
 -11  10  12        688.88        629.46        48.41 o                         
 -10  10  12        531.72        544.48        32.34 o                         
  -9  10  12        461.94        439.61        29.03 o                         
  -8  10  12         51.56         59.21        14.62 o                         
  -7  10  12          1.90         -7.50        12.61 o                         
  -6  10  12         33.83         18.47        15.69 o                         
  -5  10  12       1054.63       1094.76        37.87 o                         
  -4  10  12        337.57        395.87        31.90 o                         
  -3  10  12        588.98        611.76        30.92 o                         
  -2  10  12         99.37        111.29        17.64 o                         
  -1  10  12          4.58          8.38        11.41 o                         
   0  10  12        150.48        154.68        13.86 o                         
   1  10  12       2041.70       1960.86        41.17 o                         
   2  10  12        666.98        685.45        33.81 o                         
   3  10  12       1040.88       1092.31        39.17 o                         
 -10  11  12        297.62        262.38        24.34 o                         
  -9  11  12         42.74         58.36        15.63 o                         
  -8  11  12       1132.26       1165.02        47.34 o                         
  -7  11  12        314.58        334.21        25.11 o                         
  -6  11  12       1431.90       1352.53        43.39 o                         
  -5  11  12         90.36         77.95        15.52 o                         
  -4  11  12         17.53         24.25        12.60 o                         
  -3  11  12         21.79         32.67        15.47 o                         
  -2  11  12       2697.88       2697.10        63.52 o                         
  -1  11  12       1187.37       1167.42        51.71 o                         
   0  11  12        631.29        621.85        33.30 o                         
   1  11  12        192.45        172.34        20.51 o                         
  -8  12  12        544.51        515.42        34.14 o                         
  -7  12  12         13.06         -4.06        11.68 o                         
  -6  12  12         25.67         23.40        13.01 o                         
  -5  12  12        728.07        748.71        42.53 o                         
  -4  12  12        875.62        911.37        37.20 o                         
  -3  12  12        255.37        230.35        22.30 o                         
  -2  12  12        289.93        283.23        38.79 o                         
  -1  12  12         25.22         35.51        15.77 o                         
 -15   0  13       1567.65       1482.60        54.86 o                         
 -13   0  13        419.54        425.30        26.66 o                         
 -11   0  13        565.92        537.15        28.21 o                         
  -9   0  13       2251.64       2376.14        54.17 o                         
  -7   0  13        684.46        683.65        31.96 o                         
  -5   0  13       1119.26       1012.23        59.45 o                         
  -3   0  13      10474.88      10412.27       194.83 o                         
  -1   0  13       1637.32       1701.47        55.80 o                         
   1   0  13       7222.55       7652.28       156.75 o                         
   3   0  13       1160.71       1063.02        47.82 o                         
   5   0  13        457.64        482.52        57.28 o                         
 -16   1  13        280.96        298.58        21.93 o                         
 -15   1  13        141.79        114.45        14.48 o                         
 -14   1  13       1079.55       1079.12        30.12 o                         
 -13   1  13        403.83        426.19        20.99 o                         
 -12   1  13       3076.83       3046.69        51.78 o                         
 -11   1  13        277.47        273.45        16.51 o                         
 -10   1  13        477.24        448.94        19.98 o                         
  -9   1  13        177.00        154.49        12.63 o                         
  -8   1  13       3306.34       3179.31        45.71 o                         
  -7   1  13          1.12          6.09         7.22 o                         
  -6   1  13       4997.33       4904.28        67.71 o                         
  -5   1  13        410.88        425.46        21.10 o                         
  -4   1  13         10.50         19.39         9.77 o                         
  -3   1  13        372.18        370.98        20.05 o                         
  -2   1  13       3415.05       3495.12        70.28 o                         
  -1   1  13        469.18        502.80        30.44 o                         
   0   1  13       3176.45       3191.73        58.63 o                         
   1   1  13        274.94        279.12        16.56 o                         
   2   1  13         39.30         31.29        10.90 o                         
   3   1  13        288.18        290.73        25.37 o                         
   4   1  13       3531.02       3514.17        78.12 o                         
   5   1  13          3.32          5.01        13.45 o                         
   6   1  13        591.99        614.49        46.01 o                         
 -16   2  13        141.44        131.29        21.52 o                         
 -15   2  13       1359.96       1421.29        52.75 o                         
 -14   2  13          1.65         18.33         9.63 o                         
 -13   2  13        714.69        761.80        25.82 o                         
 -12   2  13         10.65         10.64         9.39 o                         
 -11   2  13       2120.06       2078.59        51.54 o                         
 -10   2  13         93.74         94.54        11.20 o                         
  -9   2  13       2861.19       2745.99        46.24 o                         
  -8   2  13       1074.81       1033.18        25.86 o                         
  -7   2  13        681.77        600.02        20.45 o                         
  -6   2  13         39.99         33.49         8.07 o                         
  -5   2  13       3458.44       3368.72        62.56 o                         
  -4   2  13        126.38        115.62        13.28 o                         
  -3   2  13       1667.74       1693.42        38.23 o                         
  -2   2  13        257.76        302.40        21.29 o                         
  -1   2  13          2.97         -1.16        15.41 o                         
   0   2  13        584.88        620.42        22.78 o                         
   1   2  13       1478.38       1557.60        38.81 o                         
   2   2  13       1699.95       1643.40        39.21 o                         
   3   2  13       1854.77       1851.32        59.37 o                         
   4   2  13          3.42        -10.75        12.60 o                         
   5   2  13         90.88         63.79        17.17 o                         
   6   2  13        867.83        835.98        42.97 o                         
 -16   3  13        257.89        282.79        23.21 o                         
 -15   3  13        108.43        107.11        14.53 o                         
 -14   3  13         83.15        106.88        14.01 o                         
 -13   3  13        255.84        263.10        22.05 o                         
 -12   3  13       2800.75       2861.10        49.04 o                         
 -11   3  13       1093.12       1102.68        36.14 o                         
 -10   3  13        762.87        747.74        26.52 o                         
  -9   3  13        411.76        358.33        17.65 o                         
  -8   3  13       4908.37       4767.49        66.83 o                         
  -7   3  13       2887.41       2736.17        45.26 o                         
  -6   3  13       2301.90       2244.08        39.57 o                         
  -5   3  13          2.02          5.91         8.09 o                         
  -4   3  13         23.55          6.82         8.61 o                         
  -3   3  13        749.57        731.90        29.54 o                         
  -2   3  13       3585.81       3609.44        75.60 o                         
  -1   3  13       1650.56       1707.96        34.90 o                         
   0   3  13       1248.34       1278.11        33.90 o                         
   1   3  13         61.07         73.05        12.03 o                         
   2   3  13         29.42         26.63        10.45 o                         
   3   3  13        953.72        932.40        36.90 o                         
   4   3  13        866.83        948.37        46.27 o                         
   5   3  13        627.97        651.87        37.21 o                         
   6   3  13        760.04        839.21        43.39 o                         
 -15   4  13        398.75        409.01        26.53 o                         
 -14   4  13       1192.24       1246.60        31.34 o                         
 -13   4  13          0.75         -1.86         9.68 o                         
 -12   4  13          3.47          2.03         8.84 o                         
 -11   4  13        580.97        598.26        24.61 o                         
 -10   4  13       1888.64       1902.79        43.08 o                         
  -9   4  13       2369.25       2447.96        42.54 o                         
  -8   4  13         83.28         93.37        10.51 o                         
  -7   4  13        129.06        131.17        11.54 o                         
  -6   4  13        971.15        934.25        24.38 o                         
  -5   4  13       1286.03       1248.89        33.38 o                         
  -4   4  13       2402.02       2223.59        51.71 o                         
  -3   4  13       2476.39       2505.54        49.44 o                         
  -2   4  13        275.34        293.71        18.87 o                         
  -1   4  13         72.49         66.17        13.03 o                         
   0   4  13        838.06        832.06        36.52 o                         
   1   4  13       1794.10       1780.75        47.10 o                         
   2   4  13        760.18        778.30        27.93 o                         
   3   4  13       1054.68        997.42        39.59 o                         
   4   4  13        278.10        275.66        38.53 o                         
   5   4  13        125.29        122.20        20.46 o                         
   6   4  13        518.28        471.32        34.05 o                         
 -15   5  13          5.89         28.47        12.89 o                         
 -14   5  13        337.65        317.03        17.42 o                         
 -13   5  13       1035.79       1001.09        22.95 o                         
 -12   5  13         63.50         64.15         8.47 o                         
 -11   5  13       1352.69       1377.10        27.33 o                         
 -10   5  13          7.60         11.75         6.44 o                         
  -9   5  13        322.39        310.16        14.45 o                         
  -8   5  13          2.39          4.99         5.72 o                         
  -7   5  13       2207.79       2186.74        35.98 o                         
  -6   5  13       1539.42       1507.78        31.87 o                         
  -5   5  13        656.66        727.68        21.98 o                         
  -4   5  13         58.53         43.79        10.54 o                         
  -3   5  13       1579.52       1688.07        39.59 o                         
  -2   5  13        312.81        320.48        20.02 o                         
  -1   5  13       1274.89       1283.39        57.12 o                         
   0   5  13       1363.24       1437.19        36.75 o                         
   1   5  13        152.36        139.24        14.75 o                         
   2   5  13        162.94        179.61        16.89 o                         
   3   5  13       1498.60       1437.38        47.06 o                         
   4   5  13       1155.40       1199.10        43.89 o                         
   5   5  13       2033.36       2165.45        61.12 o                         
 -14   6  13        571.54        577.27        35.07 o                         
 -13   6  13          3.98         14.30        13.19 o                         
 -12   6  13          2.94          2.79         6.09 o                         
 -11   6  13         41.99         44.76         7.36 o                         
 -10   6  13        794.66        821.05        21.52 o                         
  -9   6  13          4.99          1.67         6.40 o                         
  -8   6  13        818.59        849.56        21.89 o                         
  -7   6  13         61.11         94.77        11.47 o                         
  -6   6  13        308.70        288.50        13.92 o                         
  -5   6  13        272.00        280.08        15.81 o                         
  -4   6  13       3509.20       3460.31        53.88 o                         
  -3   6  13       1698.63       1717.08        46.56 o                         
  -2   6  13       1602.83       1609.36        39.25 o                         
  -1   6  13         13.21         15.52        10.21 o                         
   0   6  13       1783.76       1793.34        42.07 o                         
   1   6  13        553.67        634.16        28.57 o                         
   2   6  13       3433.09       3478.85        64.26 o                         
   3   6  13        360.06        368.31        28.17 o                         
   4   6  13         10.59         -6.01        13.67 o                         
   5   6  13          0.84         15.74        15.43 o                         
 -14   7  13         22.82         -3.94        13.34 o                         
 -13   7  13       1335.65       1351.73        46.33 o                         
 -12   7  13         28.30         10.22        12.69 o                         
 -11   7  13        506.04        510.92        31.01 o                         
 -10   7  13          2.07         -5.93        11.14 o                         
  -9   7  13          0.80         -0.31         5.35 o                         
  -8   7  13        102.24         95.77         8.76 o                         
  -7   7  13       1969.88       1948.50        34.15 o                         
  -6   7  13        520.66        520.96        18.20 o                         
  -5   7  13        963.46        954.47        23.48 o                         
  -4   7  13        125.31        146.22        11.59 o                         
  -3   7  13        610.28        627.83        31.21 o                         
  -2   7  13        116.86        123.74        21.55 o                         
  -1   7  13       4738.56       4856.95        79.44 o                         
   0   7  13         75.81         89.63        14.01 o                         
   1   7  13        258.73        257.07        19.50 o                         
   2   7  13        113.81        141.31        16.15 o                         
   3   7  13       2014.84       1992.97        56.19 o                         
   4   7  13         27.64         50.59        16.59 o                         
 -13   8  13          1.41         -7.63        12.56 o                         
 -12   8  13         63.63         31.94        13.73 o                         
 -11   8  13         38.54         60.39        15.27 o                         
 -10   8  13       1712.24       1849.68        52.55 o                         
  -9   8  13          5.68         18.30        11.81 o                         
  -8   8  13       1546.22       1538.94        48.13 o                         
  -7   8  13        292.36        302.39        23.54 o                         
  -6   8  13        423.98        415.73        13.79 o                         
  -5   8  13         84.52         74.07         8.13 o                         
  -4   8  13       2977.30       2961.44        50.72 o                         
  -3   8  13        116.18         97.62         9.92 o                         
  -2   8  13         92.98        145.39        13.78 o                         
  -1   8  13          0.05        -12.07        10.66 o                         
   0   8  13       1130.88       1168.57        39.50 o                         
   1   8  13        112.20        113.17        17.35 o                         
   2   8  13       1142.76       1168.04        57.09 o                         
   3   8  13         85.26        110.01        22.96 o                         
 -12   9  13         11.25         37.75        15.12 o                         
 -11   9  13       1628.33       1615.65        50.54 o                         
 -10   9  13         46.22         51.41        14.40 o                         
  -9   9  13        136.05        137.66        18.68 o                         
  -8   9  13          8.14          5.71        11.56 o                         
  -7   9  13       2877.83       2840.11        66.22 o                         
  -6   9  13        550.27        526.07        30.79 o                         
  -5   9  13        512.38        548.23        43.22 o                         
  -4   9  13        193.03        181.55        12.45 o                         
  -3   9  13       1603.59       1607.30        29.64 o                         
  -2   9  13        113.23        117.52        10.30 o                         
  -1   9  13       1109.32       1067.71        25.53 o                         
   0   9  13         30.91         37.25        14.13 o                         
   1   9  13         56.50         70.47        15.76 o                         
   2   9  13        195.51        214.39        21.86 o                         
 -11  10  13         79.87         87.43        17.94 o                         
 -10  10  13       1110.84       1155.74        55.28 o                         
  -9  10  13        810.37        848.80        56.04 o                         
  -8  10  13        768.28        776.29        35.57 o                         
  -7  10  13         78.28         88.50        16.63 o                         
  -6  10  13         82.00         83.55        15.83 o                         
  -5  10  13        833.69        738.80        45.68 o                         
  -4  10  13       1377.91       1333.99        43.14 o                         
  -3  10  13          1.92          4.64        12.15 o                         
  -2  10  13        128.47        125.76        17.81 o                         
  -1  10  13         23.45         17.72         9.39 o                         
   0  10  13        393.92        352.18        18.74 o                         
   1  10  13        343.06        376.15        35.30 o                         
  -9  11  13        617.98        563.21        35.38 o                         
  -8  11  13        824.06        782.16        35.96 o                         
  -7  11  13       1109.93       1177.29        53.68 o                         
  -6  11  13        513.62        470.55        30.16 o                         
  -5  11  13        209.46        181.28        25.42 o                         
  -4  11  13         13.54         13.38        12.88 o                         
  -3  11  13         47.92         73.65        22.68 o                         
  -2  11  13       1160.55       1258.01        69.84 o                         
  -1  11  13       1513.99       1643.22        51.44 o                         
 -14   0  14       2595.22       2659.98        81.31 o                         
 -12   0  14        195.48        164.22        23.91 o                         
 -10   0  14       5088.91       4950.41       114.14 o                         
  -8   0  14       2426.73       2384.88        69.02 o                         
  -6   0  14        211.81        227.03        42.52 o                         
  -4   0  14       5113.31       5285.73       167.93 o                         
  -2   0  14       1236.95       1228.66        48.78 o                         
   0   0  14       1424.55       1447.80        70.73 o                         
   2   0  14       2857.44       2818.10        82.17 o                         
   4   0  14        275.25        399.21        53.81 o                         
 -15   1  14         59.76         41.11        11.63 o                         
 -14   1  14        300.25        243.69        21.59 o                         
 -13   1  14       1820.57       1902.15        40.52 o                         
 -12   1  14         99.71        117.89        13.10 o                         
 -11   1  14        851.50        930.11        30.74 o                         
 -10   1  14        132.50        127.69        13.72 o                         
  -9   1  14        946.85        912.98        25.66 o                         
  -8   1  14        158.97        142.45        12.89 o                         
  -7   1  14       2936.70       2882.86        48.29 o                         
  -6   1  14         19.52         11.02        10.65 o                         
  -5   1  14        420.29        384.99        25.71 o                         
  -4   1  14          1.88         -9.25         8.21 o                         
  -3   1  14        826.78        721.55        39.66 o                         
  -2   1  14         21.39         30.89        10.90 o                         
  -1   1  14       4468.43       4501.48       115.49 o                         
   0   1  14          1.57         18.90        10.46 o                         
   1   1  14        521.88        578.95        23.47 o                         
   2   1  14          5.78         15.82        12.97 o                         
   3   1  14        856.91        910.25        47.48 o                         
   4   1  14         21.13         15.82        14.66 o                         
   5   1  14       2411.54       2441.08       172.27 o                         
 -15   2  14        560.85        515.82        27.55 o                         
 -14   2  14        396.92        443.11        29.06 o                         
 -13   2  14        201.95        178.53        15.12 o                         
 -12   2  14          0.22         20.48         8.99 o                         
 -11   2  14          2.38          0.71         8.17 o                         
 -10   2  14       1380.20       1387.04        32.14 o                         
  -9   2  14        879.94        842.36        26.52 o                         
  -8   2  14       3023.86       3083.64        50.85 o                         
  -7   2  14          6.30         -1.22         8.02 o                         
  -6   2  14        835.54        784.69        24.92 o                         
  -5   2  14        260.76        243.99        17.62 o                         
  -4   2  14       5437.78       5571.98        86.01 o                         
  -3   2  14        863.66        822.33        40.50 o                         
  -2   2  14        755.05        766.67        27.42 o                         
  -1   2  14          2.28         16.82        10.45 o                         
   0   2  14       1792.40       1881.13        57.02 o                         
   1   2  14        255.69        251.91        18.76 o                         
   2   2  14       3874.14       3902.92       153.56 o                         
   3   2  14        352.44        348.66        27.88 o                         
   4   2  14          8.36         -1.36        13.28 o                         
   5   2  14        100.36        137.88        25.95 o                         
 -15   3  14         43.61         36.58        18.44 o                         
 -14   3  14         38.13         41.39        12.17 o                         
 -13   3  14       1044.33       1038.00        32.22 o                         
 -12   3  14        641.99        633.65        24.37 o                         
 -11   3  14       1018.29       1119.33        28.94 o                         
 -10   3  14         13.44         25.65         9.24 o                         
  -9   3  14         35.80         21.19         8.67 o                         
  -8   3  14        113.43        125.83        12.08 o                         
  -7   3  14       1986.89       2022.66        45.24 o                         
  -6   3  14       1075.49       1001.48        29.51 o                         
  -5   3  14       3797.62       3579.25        62.99 o                         
  -4   3  14         22.32          8.64         9.92 o                         
  -3   3  14       1088.55       1042.09        30.87 o                         
  -2   3  14       1429.22       1386.89        36.49 o                         
  -1   3  14       3435.03       3588.80        85.93 o                         
   0   3  14       1230.40       1313.35        35.91 o                         
   1   3  14         19.31         20.81        10.65 o                         
   2   3  14        383.30        371.68        27.70 o                         
   3   3  14       1768.78       1822.50       119.04 o                         
   4   3  14        391.73        443.28        32.19 o                         
   5   3  14        735.19        733.65        41.24 o                         
 -15   4  14        744.23        768.31        35.55 o                         
 -14   4  14        732.96        846.37        35.02 o                         
 -13   4  14        197.02        208.88        17.39 o                         
 -12   4  14          3.14         16.36         9.82 o                         
 -11   4  14         66.59         49.83        11.55 o                         
 -10   4  14       1204.60       1211.79        29.69 o                         
  -9   4  14       1575.57       1502.74        33.03 o                         
  -8   4  14        649.98        704.52        23.36 o                         
  -7   4  14        820.63        848.33        24.29 o                         
  -6   4  14        832.28        797.12        25.68 o                         
  -5   4  14       1114.90       1169.33        26.00 o                         
  -4   4  14       2604.15       2650.77        69.88 o                         
  -3   4  14       2888.40       2881.10        64.61 o                         
  -2   4  14        185.80        185.61        16.80 o                         
  -1   4  14         96.42         78.75        15.78 o                         
   0   4  14        514.28        536.52        26.45 o                         
   1   4  14       1493.29       1591.67        40.47 o                         
   2   4  14       1673.22       1655.86        60.54 o                         
   3   4  14        144.33        107.71        19.84 o                         
   4   4  14        229.38        278.66        31.52 o                         
 -14   5  14        239.69        216.93        17.53 o                         
 -13   5  14        681.07        731.79        35.43 o                         
 -12   5  14       1616.45       1645.09        35.72 o                         
 -11   5  14        428.24        455.78        20.13 o                         
 -10   5  14        317.00        301.04        17.19 o                         
  -9   5  14        266.04        250.41        15.75 o                         
  -8   5  14        310.38        328.01        17.80 o                         
  -7   5  14        768.22        753.28        23.99 o                         
  -6   5  14       3033.47       3107.48        53.26 o                         
  -5   5  14        111.34         83.60        11.10 o                         
  -4   5  14         29.17         36.72        10.60 o                         
  -3   5  14          7.99         -7.49        10.68 o                         
  -2   5  14       1208.93       1286.03        35.82 o                         
  -1   5  14        660.00        741.11        29.18 o                         
   0   5  14       1288.79       1221.89        35.37 o                         
   1   5  14        351.56        335.45        22.29 o                         
   2   5  14          9.33          7.73        13.35 o                         
   3   5  14        316.25        366.99        30.25 o                         
   4   5  14       1400.83       1509.93        53.21 o                         
 -14   6  14        228.39        276.51        26.13 o                         
 -13   6  14        602.50        554.04        20.74 o                         
 -12   6  14         11.32         20.49         7.67 o                         
 -11   6  14       1310.46       1263.62        28.63 o                         
 -10   6  14        598.65        572.56        19.55 o                         
  -9   6  14       2903.05       2847.13        46.68 o                         
  -8   6  14          5.75          2.19         6.74 o                         
  -7   6  14         25.82         28.11         9.76 o                         
  -6   6  14        196.63        205.12        15.96 o                         
  -5   6  14       1213.86       1284.88        30.48 o                         
  -4   6  14        129.33        160.96        17.74 o                         
  -3   6  14       2060.70       2229.21        55.61 o                         
  -2   6  14         28.10         40.84        11.59 o                         
  -1   6  14         16.42         15.49        10.57 o                         
   0   6  14          2.43         -1.52         9.69 o                         
   1   6  14       1961.08       2074.27        64.47 o                         
   2   6  14        219.69        220.18        23.84 o                         
   3   6  14       2278.78       2352.73        88.36 o                         
 -13   7  14         86.09         88.79        18.37 o                         
 -12   7  14       1764.83       1743.76        54.76 o                         
 -11   7  14         77.02         84.66        17.06 o                         
 -10   7  14        145.45        139.04         9.14 o                         
  -9   7  14          1.11         -2.51         6.19 o                         
  -8   7  14       1847.59       1847.28        38.06 o                         
  -7   7  14         22.80         28.98         7.59 o                         
  -6   7  14       1660.00       1603.07        44.40 o                         
  -5   7  14         91.36         87.91        12.53 o                         
  -4   7  14        146.67        129.78        13.80 o                         
  -3   7  14        152.83        146.27        18.79 o                         
  -2   7  14        596.59        584.57        36.29 o                         
  -1   7  14        172.11        190.81        18.03 o                         
   0   7  14       1526.86       1577.45        46.43 o                         
   1   7  14          1.12          0.75        11.00 o                         
   2   7  14         35.39         27.87        15.69 o                         
   3   7  14         71.52         71.13        19.85 o                         
 -12   8  14         38.49         25.65        30.18 o                         
 -11   8  14        492.92        561.21        37.50 o                         
 -10   8  14         11.56          9.67        13.15 o                         
  -9   8  14       2427.15       2314.72        60.57 o                         
  -8   8  14        267.94        274.58        24.65 o                         
  -7   8  14        162.07        177.69         9.98 o                         
  -6   8  14          0.81          4.96         6.88 o                         
  -5   8  14       1670.93       1728.94        37.51 o                         
  -4   8  14          1.51          1.31         7.60 o                         
  -3   8  14       1467.95       1515.08        37.23 o                         
  -2   8  14          0.10        -11.07         9.00 o                         
  -1   8  14          4.03         21.75        13.28 o                         
   0   8  14        215.77        206.61        22.16 o                         
   1   8  14       1209.96       1304.39        48.88 o                         
   2   8  14          2.61         11.02        19.53 o                         
 -11   9  14        266.40        262.60        25.21 o                         
 -10   9  14        123.63        112.05        18.43 o                         
  -9   9  14         34.43         49.45        15.36 o                         
  -8   9  14        759.55        776.48        37.35 o                         
  -7   9  14         71.75         68.53        16.98 o                         
  -6   9  14       2479.83       2491.45        62.70 o                         
  -5   9  14         33.38          9.30        12.51 o                         
  -4   9  14        167.29        160.54        12.93 o                         
  -3   9  14          0.33          1.04         6.47 o                         
  -2   9  14       2950.90       2957.93        55.61 o                         
  -1   9  14        151.31        142.33        19.36 o                         
   0   9  14       1572.52       1713.93        70.99 o                         
  -9  10  14       1723.87       1791.76        63.33 o                         
  -8  10  14         59.57         41.07        14.94 o                         
  -7  10  14        236.15        213.84        22.97 o                         
  -6  10  14        150.99        173.62        21.15 o                         
  -5  10  14       1813.64       1796.00        64.48 o                         
  -4  10  14         68.07         85.02        16.98 o                         
  -3  10  14       1803.02       1755.86        54.26 o                         
  -2  10  14        335.88        371.28        28.30 o                         
  -1  10  14         99.45        101.65        18.30 o                         
  -5  11  14        471.31        496.81        32.16 o                         
 -15   0  15        889.62        989.03        75.50 o                         
 -13   0  15       1779.00       1737.42        90.26 o                         
 -11   0  15       1464.16       1483.41        56.45 o                         
  -9   0  15       3094.79       3223.70        86.82 o                         
  -7   0  15        593.26        491.77        35.86 o                         
  -5   0  15       6410.95       6198.84       134.69 o                         
  -3   0  15       2274.49       2299.29        69.92 o                         
  -1   0  15        179.48        116.37        21.99 o                         
   1   0  15       1599.39       1726.99       184.85 o                         
   3   0  15        569.21        562.36        62.48 o                         
 -15   1  15          2.16          3.85        10.39 o                         
 -14   1  15         52.09         63.25        12.57 o                         
 -13   1  15         22.75          8.19        10.03 o                         
 -12   1  15        869.32        949.90        35.10 o                         
 -11   1  15         63.88         53.91        10.89 o                         
 -10   1  15        754.13        775.14        25.91 o                         
  -9   1  15         40.95         30.46         9.37 o                         
  -8   1  15       1318.75       1245.19        35.01 o                         
  -7   1  15        122.90        113.92        14.53 o                         
  -6   1  15       2678.97       2942.15        56.92 o                         
  -5   1  15         27.19         24.92        10.83 o                         
  -4   1  15         81.10         72.17        12.99 o                         
  -3   1  15        207.22        196.53        19.87 o                         
  -2   1  15       2606.70       2751.62        56.04 o                         
  -1   1  15         47.44         59.72        19.34 o                         
   0   1  15       1182.72       1211.34        31.68 o                         
   1   1  15         25.55         40.93        15.37 o                         
   2   1  15         66.30         86.10        18.34 o                         
   3   1  15          4.19         -0.83        13.51 o                         
   4   1  15       1643.07       1639.60        68.40 o                         
 -15   2  15       1128.52       1245.50        81.58 o                         
 -14   2  15        290.02        274.07        20.93 o                         
 -13   2  15         45.84         78.07        12.59 o                         
 -12   2  15         78.72         93.41        12.98 o                         
 -11   2  15        755.80        806.72        26.22 o                         
 -10   2  15       1234.07       1227.18        30.91 o                         
  -9   2  15       1902.16       1923.47        39.43 o                         
  -8   2  15       1285.26       1251.42        30.77 o                         
  -7   2  15          3.28         -9.78         7.89 o                         
  -6   2  15        141.08        145.11        13.20 o                         
  -5   2  15        834.68        774.18        27.71 o                         
  -4   2  15        941.92        923.77        30.58 o                         
  -3   2  15       1877.92       1971.79        62.37 o                         
  -2   2  15          0.61         -5.37         9.87 o                         
  -1   2  15        341.04        366.28        22.85 o                         
   0   2  15         58.39         39.25        12.03 o                         
   1   2  15       1887.11       2020.72        57.43 o                         
   2   2  15        217.57        184.09        22.65 o                         
   3   2  15        743.63        751.69        41.10 o                         
 -14   3  15        748.11        797.23        61.88 o                         
 -13   3  15        416.96        424.50        24.84 o                         
 -12   3  15        648.72        642.21        25.25 o                         
 -11   3  15        393.22        399.52        27.37 o                         
 -10   3  15         97.95        108.08        12.31 o                         
  -9   3  15          9.54         -0.91         8.54 o                         
  -8   3  15        280.74        292.57        23.51 o                         
  -7   3  15        407.11        357.99        19.09 o                         
  -6   3  15       1961.62       1995.55        39.47 o                         
  -5   3  15        646.45        645.94        27.31 o                         
  -4   3  15        248.90        220.77        21.16 o                         
  -3   3  15         64.77         57.78        12.59 o                         
  -2   3  15        903.71        874.01        30.32 o                         
  -1   3  15        978.52       1079.66        37.83 o                         
   0   3  15       2131.98       2076.52        55.49 o                         
   1   3  15        359.39        301.37        26.57 o                         
   2   3  15         10.07          3.19        13.91 o                         
   3   3  15        367.35        390.22        30.66 o                         
 -14   4  15        325.27        302.37        23.59 o                         
 -13   4  15        133.07        146.38        16.03 o                         
 -12   4  15         41.34         56.37        14.15 o                         
 -11   4  15        606.28        621.67        26.65 o                         
 -10   4  15        884.24        907.98        26.59 o                         
  -9   4  15        701.55        736.30        28.60 o                         
  -8   4  15        308.08        286.77        17.12 o                         
  -7   4  15         54.97         37.85         8.64 o                         
  -6   4  15          6.02         15.53         8.58 o                         
  -5   4  15        421.73        433.98        21.00 o                         
  -4   4  15        742.54        749.80        31.69 o                         
  -3   4  15        904.22        898.97        30.62 o                         
  -2   4  15        419.20        406.17        24.15 o                         
  -1   4  15          1.14          9.43        10.64 o                         
   0   4  15        414.90        429.71        25.23 o                         
   1   4  15       1141.01       1220.66        44.75 o                         
   2   4  15        952.51       1019.99        43.66 o                         
   3   4  15        848.00        954.61        44.62 o                         
 -13   5  15        639.36        694.32        67.90 o                         
 -12   5  15        802.76        881.57        30.24 o                         
 -11   5  15        684.39        688.09        34.57 o                         
 -10   5  15        231.48        212.14        17.13 o                         
  -9   5  15        169.00        174.31        26.02 o                         
  -8   5  15        470.41        432.94        20.93 o                         
  -7   5  15       2874.40       2736.62        48.80 o                         
  -6   5  15       1182.15       1226.65        30.84 o                         
  -5   5  15        455.52        481.07        43.36 o                         
  -4   5  15         66.21         71.07        19.17 o                         
  -3   5  15         55.97         66.03        13.10 o                         
  -2   5  15        689.72        735.79        58.75 o                         
  -1   5  15       1565.57       1665.57        43.06 o                         
   0   5  15         79.18         60.70        13.77 o                         
   1   5  15        582.23        541.13        34.73 o                         
   2   5  15          3.18         30.20        17.63 o                         
 -13   6  15          3.14          1.85        13.51 o                         
 -12   6  15         78.48         77.30        12.12 o                         
 -11   6  15        187.92        188.02        13.42 o                         
 -10   6  15       1539.41       1514.52        37.97 o                         
  -9   6  15        402.69        442.33        22.92 o                         
  -8   6  15        990.48       1044.74        39.83 o                         
  -7   6  15          7.79         17.93         9.49 o                         
  -6   6  15        363.95        393.29        22.15 o                         
  -5   6  15        109.05        113.22        12.89 o                         
  -4   6  15       3141.26       3088.60        59.01 o                         
  -3   6  15        121.80        129.99        17.54 o                         
  -2   6  15        722.53        752.03        37.47 o                         
  -1   6  15          2.66          1.15        10.83 o                         
   0   6  15       1187.19       1207.18        36.67 o                         
   1   6  15        198.18        221.01        24.11 o                         
   2   6  15       1185.11       1193.77        45.64 o                         
 -12   7  15         39.25         47.47        15.93 o                         
 -11   7  15       1549.81       1496.03        51.73 o                         
 -10   7  15          4.56          1.48         7.86 o                         
  -9   7  15         56.70         56.84         9.94 o                         
  -8   7  15          1.10         -0.30         6.87 o                         
  -7   7  15       1774.92       1679.13        39.79 o                         
  -6   7  15         65.40         55.93        11.88 o                         
  -5   7  15       1843.69       1863.86        43.15 o                         
  -4   7  15         36.94         21.54        11.90 o
[truncated: 20,818 more chars]
